# Supplementary material for: Decoding breast cancer tissue–stroma interactions using species-specific sequencing
Source: Breast Cancer Res. 2015 Aug 13;17(1):109. doi: 10.1186/s13058-015-0616-x (PMC4534116; doi:10.1186/s13058-015-0616-x)
Supplement: Additional file 1: Table S1. — Fisher’s exact test for count data (R). (XLSX 10 kb) [file 13058_2015_616_MOESM1_ESM.xlsx]

## Sheet: Sheet1
Table S6: Fisher’s Exact Test for Count Data ( R )
TEMPLATE:
fisher.test(matrix(c(#in_common,#group1only,#group2only,totalgenes-#in_common-#group1only-#group2only), nrow=2))
24112 = Total genes in humanspecific_Mu1Ms1D2_TMMnorm_rpkms_renamed.txt
23225 = Total genes in mousespecific_Mu1Ms1D2_TMMnorm_rpkms_renamed.txt
Figure3E:
fisher.test(matrix(c(63,101,101,24112-63-101-101), nrow=2))
data: matrix(c(63, 101, 101, 24112 - 63 - 101 - 101), nrow = 2)
p-value < 2.2e-16
alternative hypothesis: true odds ratio is not equal to 1
95 percent confidence interval:
99.84536 215.55104
sample estimates:
odds ratio
147.306
fisher.test(matrix(c(29,47,55,24112-29-47-55), nrow=2))
data: matrix(c(29, 47, 55, 24112 - 29 - 47 - 55), nrow = 2)
p-value < 2.2e-16
alternative hypothesis: true odds ratio is not equal to 1
95 percent confidence interval:
150.6972 473.5790
sample estimates:
odds ratio
267.1419
fisher.test(matrix(c(1,62,28,24112-1-62-28), nrow=2))
data: matrix(c(1, 62, 28, 24112 - 1 - 62 - 28), nrow = 2)
p-value = 0.0731
alternative hypothesis: true odds ratio is not equal to 1
95 percent confidence interval:
0.3330832 86.5568757
sample estimates:
odds ratio
13.83343
Figure4A:
fisher.test(matrix(c(324,1818,1132,24112-324-1818-1132), nrow=2))
data: matrix(c(324, 1818, 1132, 24112 - 324 - 1818 - 1132), nrow = 2)
p-value < 2.2e-16
alternative hypothesis: true odds ratio is not equal to 1
95 percent confidence interval:
2.864111 3.750425
sample estimates:
odds ratio
3.280411
Figure4B:
fisher.test(matrix(c(131,1433,766,24112-131-1433-766), nrow=2))
data: matrix(c(131, 1433, 766, 24112 - 131 - 1433 - 766), nrow = 2)
p-value < 2.2e-16
alternative hypothesis: true odds ratio is not equal to 1
95 percent confidence interval:
2.126647 3.158299
sample estimates:
odds ratio
2.599346
Figure4D:
fisher.test(matrix(c(3326,3797,763,23225-3326-3797-763), nrow=2))
data: matrix(c(3326, 3797, 763, 23225 - 3326 - 3797 - 763), nrow = 2)
p-value < 2.2e-16
alternative hypothesis: true odds ratio is not equal to 1
95 percent confidence interval:
16.14543 19.22477
sample estimates:
odds ratio
17.60675
fisher.test(matrix(c(1379,792,3015,23225-1379-792-3015), nrow=2))
data: matrix(c(1379, 792, 3015, 23225 - 1379 - 792 - 3015), nrow = 2)
p-value < 2.2e-16
alternative hypothesis: true odds ratio is not equal to 1
95 percent confidence interval:
9.458596 11.476957
sample estimates:
odds ratio
10.41473
fisher.test(matrix(c(43,916,700,23225-43-916-700), nrow=2))
data: matrix(c(43, 916, 700, 23225 - 43 - 916 - 700), nrow = 2)
p-value = 0.02442
alternative hypothesis: true odds ratio is not equal to 1
95 percent confidence interval:
1.029865 1.984683
sample estimates:
odds ratio
1.446211
Figure4E:
fisher.test(matrix(c(859,100,1312,23225-859-100-1312), nrow=2))
data: matrix(c(859, 100, 1312, 23225 - 859 - 100 - 1312), nrow = 2)
p-value < 2.2e-16
alternative hypothesis: true odds ratio is not equal to 1
95 percent confidence interval:
110.7936 172.3296
sample estimates:
odds ratio
137.1335
fisher.test(matrix(c(652,3438,92,23225-652-3438-92), nrow=2))
data: matrix(c(652, 3438, 92, 23225 - 652 - 3438 - 92), nrow = 2)
p-value < 2.2e-16
alternative hypothesis: true odds ratio is not equal to 1
95 percent confidence interval:
31.39896 49.48559
sample estimates:
odds ratio
39.29061
fisher.test(matrix(c(2602,4521,1792,23225-2602-4521-1792), nrow=2))
data: matrix(c(2602, 4521, 1792, 23225 - 2602 - 4521 - 1792), nrow = 2)
p-value < 2.2e-16
alternative hypothesis: true odds ratio is not equal to 1
95 percent confidence interval:
4.287488 4.927012
sample estimates:
odds ratio
4.595581
Figure S4A:
fisher.test(matrix(c(63,101,101,24112-63-101-101), nrow=2))
data: matrix(c(63, 101, 101, 24112 - 63 - 101 - 101), nrow = 2)
p-value < 2.2e-16
alternative hypothesis: true odds ratio is not equal to 1
95 percent confidence interval:
99.84536 215.55104
sample estimates:
odds ratio
147.306
Figure S4B:
fisher.test(matrix(c(29,47,55,24112-29-47-55), nrow=2))
data: matrix(c(29, 47, 55, 24112 - 29 - 47 - 55), nrow = 2)
p-value < 2.2e-16
alternative hypothesis: true odds ratio is not equal to 1
95 percent confidence interval:
150.6972 473.5790
sample estimates:
odds ratio
267.1419
Figure S4C:
fisher.test(matrix(c(98,147,157,23225-98-147-157), nrow=2))
data: matrix(c(98, 147, 157, 23225 - 98 - 147 - 157), nrow = 2)
p-value < 2.2e-16
alternative hypothesis: true odds ratio is not equal to 1
95 percent confidence interval:
70.85713 131.93276
sample estimates:
odds ratio
96.59281
