# Supplementary material for: Decoding breast cancer tissue–stroma interactions using species-specific sequencing
Source: Breast Cancer Res. 2015 Aug 13;17(1):109. doi: 10.1186/s13058-015-0616-x (PMC4534116; doi:10.1186/s13058-015-0616-x)
Supplement: Additional file 2: Table S2. — p-values and FDR from SAMlike_test_on_rpkms.py. (XLSX 14232 kb) [file 13058_2015_616_MOESM2_ESM.xlsx]

## Sheet: Info
Table S7: p-values & FDR from SAMlike_test_on_rpkms.py
	Comparison Groups:
	Group 1	Group 2
A	MCF7 cells in vitro	MCF7 cells in tumor
B	MDA-MB-231 cells in vitro	MDA-MB-231 cells in tumor
C	MCF7 cells in vitro	MDA-MB-231 cells in vitro
D	MCF7 cells in tumor	MDA-MB-231 cells in tumor
E	Mammary Gland	MCF7 tumor stroma
F	Mammary Gland	MDA-MB-231 tumor stroma
G	MCF7 tumor stroma	MDA-MB-231 tumor stroma
H	estrogen genes in MCF7 cells in vitro	estrogen genes in MCF7 cells in tumor

## Sheet: (A) MCF7cellsVtumors_no1R
#symbols	IDs	p	FDR	MCF7WT_Fc_noDAPT_1_human.sam	MCF7WT_Fc_noDAPT_human.sam	Mouse1L_MCF7-EGFP_human.sam	Mouse3L_MCF7-EGFP_human.sam	Mouse3R_MCF7-EGFP_human.sam		FDR<0,05:	MCF7cells	0	MCF7tumor	1
SGCE	NM_001099401+NM_001099400+NM_003919	1.58427339085e-05	0.0925000000001	12.2864731217	13.5946797945	0.0	0.0343822321493	0.0					KLK11
GPR179	NM_001004334	2.33908427338e-05	0.0925000000001	11.2490855271	10.3980807197	0.0216677761733	0.0504656702698	0.0373751463583
PEG10	NM_001184962+NM_001184961+NM_015068+NM_001040152+NM_001172438+NM_001172437	3.09389515594e-05	0.0925000000001	21.2511802533	16.8344545922	0.183861761665	0.13108961896	0.135919945893
UBE2QL1	NM_001145161	3.84870603849e-05	0.0925000000001	7.32319322127	6.73889898934	0.0	0.0563199844422	0.0324417977853
EGFL8	NR_037860	4.60351692104e-05	0.0925000000001	3.86785152184	3.86718048074	0.0	0.0	0.0
PLS3	NM_005032+NM_001282337+NM_001172335+NM_001282338+NM_001136025	6.20437956205e-05	0.0933818181819	47.9506520835	45.5848084483	0.32384621098	0.646507750391	0.234086442981
FAM133A	NM_001171110+NM_001171109+NM_001171111+NM_173698	6.9591904446e-05	0.0933818181819	5.95212986302	4.94314187599	0.0514456572042	0.0171171865837	0.0591597080113
LOC728637	NM_001278059	7.71400132713e-05	0.0933818181819	3.96466283475	4.96302874023	0.0	0.0	0.0
OLFML3	NM_020190+NM_001286353+NM_001286352	8.46881220968e-05	0.0933818181819	6.18198574695	7.19418219249	0.188765124305	0.157016550512	0.10853481366
LINC00648	NR_039996	9.22362309224e-05	0.0933818181819	3.73125816201	3.85925500766	0.0599129777766	0.0398689286955	0.0344483330953
P2RY6	NM_176797+NM_176796+NM_001277205+NM_001277207+NM_001277206+NM_176798+NM_001277204+NM_001277208	9.97843397479e-05	0.0933818181819	6.86435824423	5.74638836348	0.0	0.0535917332977	0.0926107593155
CLDN1	NM_021101	0.000107332448573	0.0933818181819	11.1063895142	9.32990549773	0.100178941984	0.0333319027275	0.201600586672
C12orf56	NM_001170633+NM_001099676	0.000114880557399	0.0933818181819	5.05342525285	6.60044327978	0.0	0.0	0.0625663243002
AREG	NM_001657	0.000122428666224	0.0933818181819	0.036375834557	0.0	0.0	0.0	0.0
SLC7A11	NM_014331	0.00012997677505	0.0933818181819	5.36364295858	4.98143264147	0.230618936544	0.131979681852	0.190943468479
GNB4	NM_021629	0.000137524883875	0.0933818181819	5.09791363031	4.99595810442	0.134496619371	0.205850945002	0.231995696903
TFPI2	NM_001271004+NM_001271003+NM_006528	0.000145072992701	0.0933818181819	6.59009861639	8.01308612894	0.353741517724	0.306015234615	0.251903435759
LRP1B	NM_018557	0.000152621101526	0.0933818181819	4.36049678068	3.59896365379	0.0261491824244	0.0678635200593	0.0962244406877
PTGER2	NM_000956	0.000160169210352	0.0933818181819	6.08759426584	5.31870128194	0.069777584287	0.162516565275	0.200601068024
LOC339862	NM_001257177	0.000167717319177	0.0933818181819	2.72798472354	2.30942720299	0.0	0.0	0.0
TDRD1	NM_198795	0.000175265428003	0.0933818181819	5.73247663999	4.6098843852	0.191694959937	0.191344337387	0.231460717912
ZNF300	NM_001172832+NM_001172831+NM_052860	0.000182813536828	0.0933818181819	4.28932086848	3.79776532774	0.107197057572	0.0	0.0308176966252
VIM-AS1	NR_108061+NR_108060	0.000190361645654	0.0933818181819	7.29709926259	6.61890446918	0.350301602825	0.256417977499	0.161131117106
QPCT	NM_012413	0.000197909754479	0.0933818181819	3.8429798298	3.97856785331	0.203063833075	0.118237242735	0.175134273599
CYP1A1	NM_000499	0.000205457863305	0.0933818181819	2.91877018509	3.41650612027	0.0662994071562	0.0441187608187	0.0
OSBPL6	NM_001201481+NM_032523+NM_001201480+NM_001201482+NM_145739	0.00021300597213	0.0933818181819	3.86313520901	4.35254551582	0.191881116553	0.267359344516	0.269513283295
ASS1	NM_054012+NM_000050	0.000229761114798	0.0934594594595	198.396654801	238.53372542	9.82656700285	11.918488085	15.9758870284
EME2	NM_001257370	0.000237309223623	0.0934594594595	8.83524349311	7.97884046276	0.985883815886	0.958847735131	1.00289976062
ZFP37	NM_001282518+NM_001282515+NM_003408	0.000244857332449	0.0934594594595	1.66112138646	1.59695600369	0.0	0.0	0.0
SLC22A31	NM_001242757	0.000252405441274	0.0934594594595	2.24591443038	2.04592387113	0.0929617493889	0.0773264302522	0.0801757171879
AC093375.1	NR_110250+NR_110249	0.0002599535501	0.0934594594595	1.54186870784	1.75707840744	0.0	0.0	0.0
ARHGAP36	NM_001282607+NM_144967	0.000267501658925	0.0934594594595	4.41199996312	4.84069593534	0.0	0.161433422066	0.12204926037
FOLR1	NM_016725+NM_016724+NM_000802+NM_016729	0.00027504976775	0.0934594594595	11.5918664659	13.2730377667	0.55881870103	0.991638373826	0.910365747523
PTGER3	NR_028294+NR_028293+NR_028292+NM_198714+NM_198717+NM_198716+NM_198718+NM_001126044+NM_198719+NM_198715	0.000282597876576	0.0934594594595	2.82127972587	1.99097176922	0.0	0.0	0.0
DACH1	NM_004392+NM_080760+NM_080759	0.000290145985401	0.0934594594595	1.77192459991	1.45272700909	0.0	0.0	0.0
CACNA1H	NM_021098+NM_001005407	0.000297694094227	0.0934594594595	31.6698079504	23.4490066891	2.06672636097	2.47191621701	2.70822018339
AGPAT9	NM_001256422+NM_001256421+NM_032717	0.000305242203053	0.0934594594595	5.69822620919	6.24913913795	0.750950360379	0.666748425088	0.804673524841
NPY1R	NM_000909	0.000312790311878	0.0934594594595	22.7213448166	23.3449701498	1.25677496892	1.71153348258	2.25185888572
CLIP4	NM_001287528+NR_109844+NM_001287527+NM_024692	0.000320338420703	0.0934594594595	2.54285419005	2.01309023507	0.0	0.07377471499	0.0463594727503
EOMES	NM_005442+NM_001278183+NM_001278182	0.000327886529529	0.0934594594595	1.82962170726	1.75520219772	0.0	0.0314376306599	0.0814900732074
ULBP2	NM_025217	0.000335434638354	0.0934594594595	18.8972730775	18.2734004291	3.27576209028	2.97057582131	3.50843220087
LOC441666	NR_024380	0.00034298274718	0.0934594594595	2.15319164577	2.03437953886	0.0259583927133	0.129554565623	0.0895522197685
EYA4	NM_172103+NM_004100+NM_172105	0.000350530856005	0.0934594594595	1.13491565064	1.31509969159	0.0	0.0	0.0
ORC6	NM_014321+NR_037620	0.000358078964831	0.0934594594595	38.2329686158	43.6709789815	7.91259818863	6.96165876356	7.20596503429
BTC	NM_001729	0.000365627073656	0.0934594594595	1.9997635669	1.61356531178	0.0	0.0	0.0751457969108
RASSF2	NM_170774+NM_014737	0.000373175182482	0.0934594594595	2.14712620504	1.86451235529	0.164296479304	0.0819979851787	0.0916125039744
SLC7A5	NM_003486	0.000380723291307	0.0934594594595	473.943514375	418.250169563	85.8454653613	85.2452213919	71.6692960418
LOC283352	NR_104172+NR_104173	0.000388271400133	0.0934594594595	1.34388063245	1.86043596082	0.0	0.0	0.0
SHC4	NM_203349	0.000395819508958	0.0934594594595	3.51478742099	2.97432033878	0.417470935623	0.359883624019	0.392783623044
DLX1	NM_001038493+NM_178120	0.000403367617784	0.0934594594595	6.41088196909	6.70201270557	0.907372238997	1.15931212308	1.08516587831
ANKH	NM_054027	0.000419210351692	0.0934594594595	8.24467964454	7.17360790393	0.996343238521	1.25396108678	1.2391433015
ABCG2	NM_001257386+NM_004827	0.000426758460518	0.0934594594595	8.91438630679	7.33136516068	0.19620212749	0.210350169262	0.538485520992
CHST11	NM_001173982+NM_018413	0.000434306569343	0.0934594594595	3.04179672854	3.05736230192	0.270498815361	0.385005782747	0.397464184634
PPP1R1C	NR_048567+NM_001261425+NM_001261424+NR_048566+NM_001080545	0.000441854678169	0.0934594594595	5.42248616653	5.52659799047	0.203690395042	0.0719360601533	0.365171310608
PAPSS2	NM_004670+NM_001015880	0.000449402786994	0.0934594594595	53.5898676653	49.5593417072	10.9558433296	11.2127549353	9.85641837844
AP1S3	NM_001039569+NR_110905+NR_110906	0.000456950895819	0.0934594594595	10.1135363789	9.04494811202	1.79303284241	1.4663038828	1.72652256553
CRISPLD1	NM_031461+NM_001286778+NM_001286777	0.000464499004645	0.0934594594595	1.34025077658	1.90818719823	0.0	0.0	0.0
GPX3	NM_002084	0.00047204711347	0.0934594594595	81.0493254124	95.8720249048	10.555196928	14.5215610992	13.8880186093
OSMR	NM_001168355+NM_003999	0.000479595222296	0.0934594594595	18.346918747	16.4733177354	2.57340683162	1.86367910807	2.77318702293
CPVL	NM_019029+NM_031311	0.000487143331122	0.0934594594595	1.09794358118	1.42708006955	0.0	0.0	0.0
ZNF778	NM_182531+NM_001201407+NR_037705	0.000494691439947	0.0934594594595	26.8764866876	26.1567367658	5.85353463941	6.20592945078	5.71203084203
SLC3A2	NM_002394+NM_001012664+NM_001012662+NM_001013251+NR_037193	0.000502239548772	0.0934594594595	471.891102273	513.252021356	102.830827638	107.88686655	117.038204107
ADIPOR2	NM_024551	0.000509787657598	0.0934594594595	145.298862918	148.504132695	32.7283971815	28.5477869185	34.6896973176
KIF1A	NM_001244008+NM_004321	0.000517335766423	0.0934594594595	12.7399644499	10.0435422374	0.544485684329	0.793824479074	1.1270320671
GJB2	NM_004004	0.000524883875249	0.0934594594595	5.89151252523	5.17408266786	0.519023146245	0.468733455422	0.810008532138
PLAC1	NM_021796	0.000532431984074	0.0934594594595	2.9679579684	3.29716102785	0.15356026098	0.0510931297581	0.264878923569
LINC00649	NR_038883	0.0005399800929	0.0934594594595	1.08489839197	1.01239669738	0.0	0.0224117117677	0.0387292128216
UBL3	NM_007106	0.000547528201725	0.0934594594595	62.3715828314	56.1887904279	13.2287606787	11.9734621687	14.0914449648
VIM	NM_003380	0.000555076310551	0.0934594594595	7.14085685173	7.76045921536	1.61921350913	1.57776967511	1.66250667651
NETO2	NM_001201477+NM_018092	0.000562624419376	0.0934594594595	19.1427871761	20.5047772052	4.38042043293	3.50262833879	4.38925134291
CYP1B1	NM_000104	0.000570172528202	0.0934594594595	82.1212313496	75.1814780064	1.19120207882	1.40673178295	0.347277703791
PXDN	NM_012293	0.000577720637027	0.0934899328859	40.2095840731	32.5621600149	5.80503262494	7.46020368029	6.60988312615
FUT9	NM_006581	0.000594475779695	0.0936300578035	4.45368914601	3.9235005366	0.722817915431	0.806906556284	0.807896584509
REEP1	NM_001164732+NM_001164730+NM_022912+NM_001164731	0.00060202388852	0.0936300578035	8.55863742139	7.48904833264	1.05457833969	1.03052474927	1.51588467428
MAP6D1	NM_024871	0.000609571997346	0.0936300578035	12.5482677779	12.1553897201	2.83059395941	3.00032336202	2.99927682913
AUNIP	NM_001287490+NM_024037	0.000617120106171	0.0936300578035	15.9942642481	15.7983130723	2.71919593859	3.6721831826	2.80503777596
FAT1	NM_005245	0.000622096881221	0.0936300578035	4.56484694033	4.0296984666	0.193240049359	0.3214776679	0.50166843361
PODXL	NM_005397+NM_001018111	0.000632216323822	0.0936300578035	42.0325740987	34.5061511017	8.11978568159	6.39991785738	7.43776843553
TENM3	NM_001080477	0.000639764432648	0.0936300578035	2.1339996071	1.63993347274	0.183945589216	0.125067095886	0.110362134298
SHCBP1	NM_024745	0.000644741207697	0.0936300578035	37.2818089315	35.6671822414	6.01864048874	6.66624647534	8.45913352756
MYRIP	NM_001284423+NM_001284424+NM_015460+NM_001284425+NR_104316+NM_001284426	0.000654860650299	0.0936300578035	2.01641347398	1.63474571868	0.0	0.060518951335	0.129049884795
KREMEN2	NM_024507+NM_172229+NM_001253726+NM_001253725	0.000662408759124	0.0936300578035	10.4188632508	10.1742497646	1.39865604743	1.4683375623	2.12658586766
KCNMB4	NM_014505	0.00066995686795	0.0936300578035	3.05507739307	3.02508418453	0.548916996392	0.407890782562	0.336653170161
LRP8	NM_033300+NM_004631+NM_017522+NM_001018054	0.000685799601858	0.093935483871	25.3286872517	23.4998778697	3.39718753588	2.92158663258	4.72445532676
UNKL	NM_001193388+NM_001193389+NM_001276414+NM_001037125	0.000693347710683	0.093935483871	26.0285381131	23.5760093549	6.06205285863	6.11078742514	6.44010035423
TRIM34	NM_021616	0.000700895819509	0.093935483871	1.65763598543	1.10489963019	0.0	0.0	0.0
TNIK	NM_001161566+NM_001161564+NM_001161562+NM_001161563+NM_001161560+NM_015028+NM_001161561+NM_001161565+NR_027767	0.000708443928334	0.093935483871	3.88614981493	3.34000032816	0.622411150869	0.687690268923	0.522134188132
ALDH1L2	NR_027752+NM_001034173	0.00071599203716	0.093935483871	1.20671849309	1.31336254052	0.0923288500138	0.0921599745416	0.132716445486
PRRG4	NM_024081	0.000723540145985	0.093935483871	9.45409122449	10.1396036792	1.88894648947	1.58422838144	2.23501755498
EMB	NM_198449	0.000739548772396	0.0939906103286	29.2992194276	27.5925089901	5.15636753804	4.86655835861	6.82935605399
TPSG1	NM_012467	0.000747096881221	0.0939906103286	1.60542153025	2.73818685071	0.0	0.0	0.0
CNGB3	NM_019098	0.000754644990046	0.0939906103286	1.494865214	1.13163087083	0.0795531878828	0.0397038399639	0.0457409198587
LMBR1	NM_022458	0.000757382216324	0.0939906103286	102.940041162	97.9588227041	13.9140355818	13.3885732831	20.7069775594
VAV3	NM_001079874+NM_006113	0.000769741207697	0.0939906103286	18.3823197258	20.7452257935	4.84028817343	5.07246818917	4.59669628718
AIM1	NM_001624	0.000777289316523	0.0939906103286	25.6477955913	22.0853686484	2.40405583364	3.31000535682	4.08756020017
IL1RAP	NM_001167928+NM_001167930+NM_001167931+NM_001167929+NM_134470+NM_002182	0.000784837425348	0.0939906103286	7.54915444505	8.02497958082	1.96462080072	1.57921551952	1.62805516127
RBM11	NM_144770	0.000792385534174	0.0939906103286	1.22705102924	1.03809447105	0.0879048570734	0.0584960489147	0.0505429025486
SH3BGRL	NM_003022	0.000799933642999	0.0939906103286	129.85739163	122.015888259	33.26899757	28.0025450804	33.6045941319
C10orf82	NM_144661	0.000807481751825	0.0939906103286	2.66165714185	3.6416380628	0.347905138558	0.434085996788	0.400071989187
HTR1D	NM_000864	0.00081502986065	0.0939906103286	1.2934143304	1.37503826569	0.121981554754	0.172491126954	0.140272154233
SPRY4	NM_030964+NM_001127496+NM_001293289+NM_001293290	0.000822577969476	0.0939906103286	2.53636966638	2.68710114307	0.18250172929	0.197940637489	0.398747420985
CASC9	NR_103850+NR_103849+NR_103848	0.000830126078301	0.0939906103286	13.6227900546	12.1442693875	2.07876056821	1.08655856069	1.35459490894
LACTB	NM_032857+NM_171846+NM_001288585	0.000837674187127	0.0940416666667	34.8220985982	33.3821470277	8.68523139793	7.87011432236	9.6045669519
TMEM63C	NM_020431	0.00085301924353	0.0940416666667	2.47458028317	2.16488345978	0.176045667576	0.335472458236	0.312866367701
ZNF883	NM_001101338	0.000860567352356	0.0940416666667	1.38524804856	0.936343837924	0.0	0.0	0.0
OGFRL1	NM_024576	0.000868115461181	0.0940416666667	28.6496072971	27.8445248803	8.09889171831	7.68731373852	8.02770887844
UCKL1-AS1	NR_027287	0.000875663570007	0.0940416666667	2.66429260801	3.14272321272	0.529711149941	0.324666308469	0.368689403879
ZC3HAV1L	NM_080660	0.000883211678832	0.0940416666667	5.58681357261	5.55937461956	1.38090356765	1.41119632437	1.16261650366
ID2	NM_002166	0.000890759787658	0.0940416666667	28.5503364712	25.4492969335	5.2607899086	3.7749357314	3.06125465627
AMOTL1	NM_130847	0.000898307896483	0.0940416666667	11.46591852	10.2520493873	2.61313525118	1.82201314265	2.23162725205
DGKH	NM_001204504+NM_178009+NM_152910+NM_001204506+NM_001204505	0.000905856005309	0.0940416666667	4.82044519428	5.01149343406	1.1136513289	1.16837702065	1.28155143839
ARHGAP29	NM_004815	0.000913404114134	0.0940416666667	4.77036133666	5.09022062818	0.616380141555	0.782475282368	1.03594378466
RIMS3	NM_014747	0.00092095222296	0.0940416666667	1.89411974601	1.99008685223	0.334862906914	0.175083553793	0.220042361185
NEDD4	NM_006154+NM_001284338+NM_001284340+NM_001284339+NM_198400+NR_104302	0.000928500331785	0.0940416666667	14.8824417723	14.7631620334	3.6071755106	3.41772061624	4.25810612436
LHX4	NM_033343	0.00093604844061	0.0940416666667	5.8168612208	5.36848219756	0.722305695695	0.406709234234	0.862558894562
WWC2	NM_024949	0.000960517584605	0.0946937269373	6.56666106625	6.48184021802	1.87081710737	1.63161303125	1.67054650076
GABRG2	NM_198903+NM_198904+NM_000816	0.000965826144658	0.0946937269373	1.35718026008	2.07671683148	0.04396360383	0.102394113591	0.025277876764
GDNF	NM_000514+NM_199231+NM_001278098+NM_001190469+NM_001190468	0.000983493696085	0.0946937269373	0.782521844281	0.834545682131	0.0236537419786	0.048495755666	0.0
PRRG1	NM_001173486+NM_000950+NM_001142395+NM_001173489+NM_001173490	0.00099104180491	0.0946937269373	5.73921855758	4.85160518756	0.740185530069	0.476782236103	0.291190799423
NOMO3	NM_001004067	0.000998589913736	0.0946937269373	4.58133240156	4.08592811805	1.00155730922	0.946406707978	1.12870170907
FJX1	NM_014344	0.00100613802256	0.0946937269373	4.02487034628	4.00690346869	0.579151352725	0.877843479127	0.850990492817
IL6R	NM_000565+NM_181359+NM_001206866	0.00101368613139	0.0946937269373	3.22994915295	3.44468378646	0.282239538093	0.454711327665	0.597873957667
PRKD3	NM_005813	0.00102123424021	0.0946937269373	11.340434527	12.1719542852	1.23045948191	1.25745196033	2.22351090974
SETD7	NM_030648	0.00102878234904	0.0946937269373	49.6921913383	45.1103540559	13.3035263348	12.1838752424	14.4051020454
ZNF98	NM_001098626	0.00103633045786	0.0946937269373	1.47872596124	1.35526448532	0.153016684835	0.0763684036827	0.197955974296
ABCC3	NM_003786+NM_001144070	0.00104387856669	0.0946937269373	10.358993921	9.36289807242	2.25926202783	1.96272574199	2.70387407056
ARHGDIG	NM_001176	0.00105142667551	0.0946937269373	13.3530977563	17.4397767297	1.46844037252	2.29024140556	2.4801702748
GCA	NM_012198	0.00105897478434	0.0946937269373	29.8354933416	35.5143604157	9.03415251969	7.75997701917	8.97073047755
SLC16A4	NM_004696+NM_001201548+NM_001201546+NM_001201549+NM_001201547	0.00106428334439	0.0946937269373	2.33627327366	1.97339718077	0.294042299576	0.232357711025	0.0994028944898
CDH13	NM_001257+NM_001220491+NM_001220490+NM_001220492+NM_001220489+NM_001220488	0.00107407100199	0.0948363636364	2.08365536562	1.90759558968	0.233798325702	0.334498015114	0.389840271832
SFMBT2	NM_001029880+NM_001018039	0.00108161911082	0.0948363636364	3.78052297165	2.79074474722	0.438733140257	0.222614756644	0.403615401308
ARSJ	NM_024590	0.00109862309224	0.094924137931	7.73923484777	8.01566770102	2.10684152848	1.41429016083	1.73205600235
FBXO27	NM_178820	0.00110617120106	0.094924137931	9.09521189797	10.2728149501	2.2711972622	2.22987845378	2.80442366495
KCNK13	NM_022054	0.00111371930989	0.094924137931	1.21468171414	1.10406522126	0.0685602116825	0.159681224724	0.118260772378
DKK1	NM_012242	0.00112126741871	0.094924137931	146.061168201	170.512362886	6.60981214214	12.3826818315	14.8713740247
GNG13	NM_016541	0.00112881552754	0.094924137931	4.93470791912	4.1034040769	0.910046690285	0.545029293417	0.523252101341
PCDHA6	NM_018909+NM_031849+NM_031848	0.00113636363636	0.094924137931	9.42979968004	7.38539954989	1.88824040262	2.09794708736	1.97750111622
NUP98	NM_016320+NM_139132+NM_005387+NM_139131	0.00114167219642	0.094924137931	24.3738911174	22.7864982933	6.32896702269	6.76420050498	7.52104343565
RCAN1	NM_004414+NM_203417+NM_001285389+NM_001285393+NM_001285392+NM_001285391+NM_203418	0.0011597544791	0.0950265486726	14.8206555577	16.0066815483	4.78026057284	4.38445384559	4.73395878385
USP2	NM_004205+NM_171997+NM_001243759	0.00116730258792	0.0950265486726	2.25874258881	2.03569770452	0.48634957556	0.430526790591	0.476987864828
BAG3	NM_004281	0.00117227936297	0.0950265486726	135.542844624	123.885916458	18.004327913	21.5992675873	30.3594138443
LAMA3	NM_001127717+NM_198129+NM_000227+NM_001127718	0.00118239880557	0.0950265486726	1.80271779886	1.70521761126	0.263354751244	0.283841950899	0.383286484263
COL5A1	NM_001278074+NM_000093	0.0011899469144	0.0950265486726	18.2547512544	13.5802549545	3.24268851164	3.7400232209	2.87710248881
TRAF5	NM_004619+NM_001033910+NM_145759	0.00119749502322	0.0950265486726	7.58704809826	7.77132036565	2.41359189875	2.17124730823	2.15720003955
IGSF3	NM_001542+NM_001007237	0.00120504313205	0.0950265486726	98.7648415601	88.7370810176	12.0053206354	14.7877569427	20.8829374371
TINCR	NR_027064	0.00121259124088	0.0950265486726	12.6313681882	14.1999788404	2.48149722577	2.17318048822	3.44584073438
FAR2	NM_001271783+NM_018099+NM_001271784	0.0012201393497	0.0950265486726	4.32633436151	4.23626761282	0.692109206828	0.495990057282	0.262856230834
TXNRD1	NM_001093771+NM_182729+NM_003330+NM_001261446+NM_001261445+NM_182742+NM_182743	0.00122768745853	0.0950265486726	140.102684047	146.744276966	48.2493227798	40.3537958595	43.0434313819
FAM49B	NR_046360+NM_016623+NR_046361+NR_046359+NM_001256763	0.00124353019244	0.0950265486726	52.1866757761	58.7297797291	16.9719703844	12.7324574215	13.0649649621
SERTAD4	NM_019605	0.00125107830126	0.0950265486726	9.93958909392	10.9547693502	2.88468485242	3.06563898162	3.26771979623
PROS1	NM_000313	0.00125605507631	0.0950265486726	1.64658568202	1.16667003688	0.0965971250633	0.0321401475461	0.124966620645
PLAGL1	NM_006718+NM_001080951+NM_001080954+NM_002656+NM_001080952+NM_001080953+NM_001080956+NM_001080955+NM_001289038+NM_001289037+NM_001289041+NM_001289039+NM_001289040+NM_001289044+NM_001289043+NM_001289042+NM_001289045+NM_001289047+NM_001289046+NM_001289049+NM_001289048	0.00126617451891	0.0950265486726	4.59849413232	4.33477079029	1.28908193839	1.27429296223	1.23196048082
FGFR4	NM_002011+NM_213647+NM_001291980+NM_022963	0.00127372262774	0.0950265486726	19.6701596158	17.6812870267	1.75495097404	2.36223423668	3.50846163512
LDLRAD4	NM_181482+NM_181481+NM_001003675+NM_001003674+NM_001276249+NM_001276251	0.00128127073656	0.0950265486726	3.24696084315	2.64748350661	0.512758173557	0.668803907861	0.636866856718
PDE10A	NM_001130690+NR_045597	0.00128881884539	0.0950265486726	0.80993603172	0.645571656772	0.0210993110267	0.0140404793429	0.0121315301175
MZT1	NM_001071775	0.00129636695421	0.0950265486726	25.2925518744	27.2152728022	7.76624590777	6.46003411572	8.21461455707
TFRC	NM_003234+NM_001128148	0.00130391506304	0.0950265486726	153.472455613	141.347091008	42.5486852299	29.7990422854	38.5840899474
ERMP1	NM_024896	0.00131146317186	0.0950265486726	68.497937184	62.1779379776	17.7246952799	20.0297026414	21.3503686654
KIF12	NM_138424	0.00131901128069	0.0950265486726	7.48488640089	7.18239533439	0.949574334746	0.603169319152	1.34013130876
PDZRN3	NM_015009	0.00132655938952	0.0950265486726	3.55841509286	3.65817678472	0.47787835122	0.712049939396	0.836247650546
WNT5B	NM_030775+NM_032642	0.00133410749834	0.0950265486726	0.772548763429	0.835043481189	0.0823965579478	0.0548305661892	0.0473757803305
ZNF711	NM_021998	0.0013453052422	0.0951260997067	4.25503858646	4.6997798174	1.22409675761	1.04237586756	1.28835277727
G6PD	NM_000402+NM_001042351	0.00135766423358	0.095183908046	258.242857102	224.667372339	44.5443906298	49.6024466597	67.5178807959
GSTM3	NM_000849+NR_024537	0.0013652123424	0.095183908046	44.3124123298	48.9151454766	3.03753135573	6.28699290345	5.75742077679
PRKG1-AS1	NR_038277	0.00137276045123	0.095183908046	0.938478238307	0.860123011266	0.0728344023396	0.121168639134	0.0837556017311
DOCK10	NM_014689+NM_001290263	0.00138876907764	0.0952853185596	1.26173383242	1.53511676527	0.073328952756	0.154522417479	0.207371455303
CASP3	NM_004346+NM_032991	0.00139631718646	0.0952853185596	13.0393289623	15.4074520253	4.41586862567	3.56985227449	3.80850668251
ITGA2	NR_073107+NM_002203+NR_073104+NR_073106+NR_073105+NR_073103	0.00140386529529	0.0952853185596	9.35869105179	8.06420323675	2.05524517435	1.2843997775	1.89974387639
QPRT	NM_014298	0.00141141340411	0.0952853185596	27.2101541951	29.2062905758	5.45208097767	8.16316315041	7.06929007019
TRIM36	NM_018700+NM_001017397+NM_001017398	0.00141896151294	0.0952853185596	8.2851312591	8.2209437893	2.66942900375	2.4376385964	2.68878672923
TRUB1	NM_139169	0.00142650962177	0.0952853185596	25.0578753036	26.5496837467	8.99511182906	7.74778196292	7.95459665371
HS6ST3	NM_153456	0.00144235235567	0.0953534482759	9.39136045217	7.83766525546	2.28211326857	2.43275053249	1.84720578554
MB21D2	NM_178496	0.0014499004645	0.0953534482759	11.2075599226	12.7631076325	1.95145127615	2.48611248223	3.17416783521
SGOL2	NM_001160046+NM_001160033+NM_152524	0.00145744857332	0.0953534482759	21.4227134589	21.1911277686	7.17598391749	6.40920678962	7.28918372582
ZMYM5	NM_001142684+NM_001039649+NM_001039650	0.00147329130723	0.0953534482759	36.1283528159	39.560882526	11.2142048672	8.291572244	11.1392985524
DNAJC6	NM_014787+NM_001256865+NM_001256864	0.00148083941606	0.0953534482759	3.64733721016	4.17451957999	0.713780675762	1.06871268672	0.749434267398
POP1	NM_001145860+NM_001145861+NM_015029	0.00148581619111	0.0953534482759	19.0219615093	17.453595429	4.0228530247	4.54966627517	5.76183763142
TCF12	NM_207038+NM_207037+NM_003205+NM_207036+NM_207040	0.00149593563371	0.0953534482759	14.7712813766	14.2458533589	4.64000212425	4.88170271209	4.97723503043
C5orf34	NM_198566	0.00150348374253	0.0953534482759	6.61508840386	7.03533198711	2.04787430553	1.98734725994	2.27644594558
THRIL	NR_110375	0.00150622096881	0.0953534482759	52.4610542105	51.6212333866	12.6479637234	11.9145721224	16.9992333911
BEND6	NM_152731	0.00151857996019	0.0953534482759	3.62997931533	3.57774967574	0.576790098136	0.223896987817	0.184243679231
SECISBP2L	NM_014701+NM_001193489	0.00152612806901	0.0953534482759	11.1575877151	10.0183879167	3.56082725637	3.11717440099	3.22638669862
OSTM1	NM_014028	0.00153367617784	0.0953534482759	14.2561349978	13.5056646311	4.25788536489	2.98150773246	3.85030106361
F2RL1	NM_005242	0.00154122428666	0.0953534482759	10.5936322237	13.7146116302	1.58934603794	2.44451295636	2.5173450988
TBC1D24	NM_001199107+NM_020705	0.00154877239549	0.0953534482759	9.7037253657	9.92078505439	3.31253087833	3.35020844659	3.24238060782
TRIM62	NM_018207	0.00157423689449	0.0953534482759	9.1719379732	8.38501269933	2.92608057827	2.74848049043	2.38126680989
EGFL7	NR_046367+NM_016215+NR_045111+NR_045110+NM_201446	0.00158178500332	0.0953534482759	77.8940163555	80.5537970166	18.1488400555	23.573514594	25.4948210278
PTPLB	NM_198402	0.00158933311214	0.0953534482759	78.9103706466	76.0817823883	27.7499045164	21.7376516868	24.7079000399
TRIM33	NM_015906+NM_033020	0.00159688122097	0.0953534482759	108.876089571	95.5923715177	36.248691437	31.7953831086	32.8554068239
PIP4K2C	NM_024779+NM_001146259+NM_001146260+NM_001146258	0.00160442932979	0.0953534482759	71.2878617496	71.172899681	24.9119873289	22.2241990318	25.891518269
ICOSLG	NM_001283050+NM_015259+NM_001283052+NM_001283051	0.00161197743862	0.0953534482759	13.4488777312	12.0420665035	2.31365179946	2.387375189	3.64416608985
AKAP11	NM_016248	0.00161952554745	0.0953534482759	27.6200685054	23.737083206	8.75873982523	7.37404170493	8.02759368344
TMEM64	NM_001146273+NM_001008495	0.0016245023225	0.0953534482759	463.808904739	438.151135437	45.0481564693	49.9858327492	88.7313430038
KRTAP5-AS1	NR_021489	0.0016346217651	0.0953534482759	6.44025554321	6.09622937377	1.56157437003	1.55871814893	2.08140922086
XPOT	NM_007235	0.00164216987392	0.0953534482759	116.49166097	111.157055239	41.9677430963	35.7837018962	39.1802702879
SHISA9	NM_001145204+NM_001145205	0.00164971798275	0.0953534482759	9.69697418802	7.71082335643	1.14777352133	1.99664275054	1.64113514397
KCTD6	NM_001128214+NM_153331	0.00165726609157	0.0953534482759	6.93702797977	7.79420099092	2.32321957599	1.79720194861	2.23744504115
RAB8B	NM_016530	0.0016648142004	0.0953534482759	9.05460558254	7.99637637586	2.89068135177	2.31893636865	2.43701287649
FREM2	NM_207361	0.00166979097545	0.0953534482759	31.0997495511	25.2625634097	0.791687612046	1.91330525045	2.28829692021
LRRC8C	NM_032270	0.00167991041805	0.0953534482759	1.10773930371	0.927249336931	0.143950759426	0.151670101019	0.165535544853
GRAMD2	NM_001012642	0.00168264764433	0.0953534482759	1.29715430446	1.12776528474	0.105047906356	0.0	0.150999224351
LINC00669	NR_024391	0.0016950066357	0.0953534482759	2.57263727176	3.11256915289	0.523478132329	0.535918622334	0.764040602545
NAT8L	NM_178557	0.00170255474453	0.0953534482759	5.02024931155	4.58463192828	0.824637695141	1.07300794069	1.36316472317
HRH2	NM_001131055+NM_022304	0.00171010285335	0.0953534482759	1.93742743121	1.94695854351	0.0	0.0574099995044	0.253021253146
TMCC3	NM_020698	0.00171765096218	0.0953534482759	2.03740155957	2.166385841	0.48189194597	0.225473687932	0.242440419854
ZNF702P	NR_003578	0.001725199071	0.0953534482759	1.98237981533	1.8581598185	0.259622903699	0.441511469629	0.199034813439
AMBP	NM_001633	0.00173274717983	0.0953534482759	1.61952424615	1.03631634818	0.0	0.0401471487144	0.104066178624
APIP	NM_015957	0.00174029528865	0.0953534482759	25.819456796	25.4753226575	7.11884647936	8.81648737572	8.95943556871
PPP1R14C	NM_030949	0.00174784339748	0.0953534482759	2.62412736854	3.27434485249	0.664733269036	0.364284078474	0.359720992539
TMEM138	NR_028473+NM_016464	0.00175058062376	0.0953534482759	34.0003722966	34.5303101251	9.09462952832	10.2773234485	12.3714383934
STK31	NM_031414+NM_001260505+NR_048542+NM_032944+NM_001260504	0.00176293961513	0.0953534482759	1.15893490092	0.850716517256	0.111434282316	0.111801999003	0.0640716822616
DTNA	NM_001392+NM_032975+NM_001198945+NM_032979+NM_001198939+NM_001198938+NM_001198940+NM_001128175+NM_001198941+NM_032978+NM_001391+NM_001390+NM_001198943+NM_001198942+NM_001198944+NM_032980+NM_032981	0.00176791639018	0.0953534482759	39.9801880499	45.9772207797	9.47552562725	10.1482859261	13.8791461152
ZNF736	NM_001170905	0.00177803583278	0.0953534482759	7.56631229456	7.6092441681	2.63731330964	2.33085007109	2.65367102075
HSPB11	NM_016126	0.00178558394161	0.0953534482759	56.1466151055	56.2141267687	21.0022401531	17.1826790471	19.5196521447
GLO1	NM_006708	0.00179313205043	0.0953534482759	254.400852752	260.208854209	98.877497077	88.4333175066	92.5908055161
FERMT1	NM_017671	0.00180068015926	0.0953534482759	1.52285584687	1.81990358695	0.386032191696	0.39649498657	0.318461497508
FAM49A	NM_030797	0.00180822826808	0.0953534482759	0.800098054154	1.14562136842	0.0	0.0857025002668	0.0
NBPF1	NM_017940	0.00181577637691	0.0953534482759	23.2585141056	21.50650484	6.96345560792	6.88783844705	8.35030027103
SLC7A6	NM_001076785+NM_003983	0.00182332448573	0.0953534482759	21.1911901077	20.3149499026	7.22820947323	7.60356878042	7.59517905041
DDX21	NM_004728+NM_001256910	0.00183087259456	0.0953534482759	116.389965526	111.183303598	40.7135766896	34.6015426318	41.8179661754
TMEM40	NM_001284407+NM_001284406+NM_018306+NM_001284408	0.00183360982084	0.0953534482759	1.54484487404	1.77860481892	0.249344648327	0.362650429322	0.161655104574
MOB1A	NM_018221	0.00184596881221	0.0955150214592	117.62800795	117.956866122	44.6258366254	37.4664882507	42.2656941022
DACT3-AS1	NR_040042+NR_040041	0.00186181154612	0.0955308641975	4.54383236629	4.46480303385	0.0	0.113922514576	0.409233918478
STON2	NM_033104+NM_001256430	0.00186935965494	0.0955308641975	3.26723687367	2.68218521229	0.521051251791	0.71124542244	0.779702964401
SVIP	NM_148893	0.00187690776377	0.0955308641975	32.9821184673	35.6158669574	11.2035974425	9.23641662776	12.203563807
HCK	NM_001172130+NM_001172132+NM_001172133+NM_001172129+NM_001172131+NM_002110	0.00188445587259	0.0955308641975	1.27372951761	1.59728290078	0.20105681666	0.294343970309	0.277445286084
RAD51AP1	NM_001130862+NM_006479	0.00189200398142	0.0955308641975	18.0597986076	18.5797560148	5.61291139682	5.17466518913	6.81312867078
PCDHB2	NM_018936	0.00189955209025	0.0955308641975	14.7746733245	13.0155253286	4.73722887297	4.22045091778	3.51223978107
FAM3B	NM_058186+NM_206964	0.00190710019907	0.0955308641975	0.871968704669	1.20713258152	0.139442624083	0.0927917163028	0.0801757171879
KRT80	NM_001081492+NM_182507	0.0019146483079	0.0955308641975	234.43529861	214.516131467	55.6050509131	69.643804324	77.4681533009
KIAA0513	NM_001286566+NM_014732+NM_001286565	0.00192219641672	0.0955308641975	14.1398890543	12.4070931818	4.68134112642	4.58624180424	4.40331163556
COPS2	NM_001143887+NM_004236	0.00194583609821	0.0956125244618	30.1070882686	33.224484055	11.7613558537	9.33275348011	10.2653173933
SLCO4A1	NM_016354	0.00195114465826	0.0956125244618	16.2358988089	14.8198583456	2.17025516166	2.88838112058	4.05035885853
LNPEP	NM_005575+NM_175920	0.00195612143331	0.0956125244618	12.5540084916	11.8562443748	4.28781634328	4.53039466798	4.24805746282
GNAI1	NM_002069+NM_001256414	0.00196848042468	0.0956125244618	0.965242307937	0.932417585886	0.179693508263	0.086695093592	0.0688792540717
GLMN	NM_053274	0.00197602853351	0.0956125244618	7.52179838484	6.49285244992	2.43656184817	2.14256888259	2.15146938498
CAPZA1	NM_006135	0.00198357664234	0.0956125244618	114.903933096	118.593286625	44.3631110459	36.9961250211	42.5610161183
VPS35	NM_018206	0.00199112475116	0.0956125244618	87.3206061033	83.4346849025	29.3971369506	24.5009676976	31.5504260605
GMFB	NM_004124	0.00199867285999	0.0956125244618	57.1052101431	61.449210059	20.9586489531	15.2369621909	18.8713229896
TRAPPC11	NM_021942+NM_199053	0.00200622096881	0.0956125244618	8.79592281601	8.85248752114	3.17746851826	3.22142519707	3.05987432517
USP12	NM_182488	0.00201376907764	0.0956125244618	18.0590872076	16.4276307125	6.1821731006	4.60579091956	5.37602843609
FLT3	NM_004119	0.00202131718646	0.0956125244618	0.579892533822	0.579792293185	0.0450049073043	0.0299483936011	0.0258765979471
ANLN	NM_018685+NM_001284302+NM_001284301	0.00202629396151	0.0956125244618	86.0590479312	80.4760971452	22.0449632969	24.791098294	30.6084263372
KIF18A	NM_031217	0.00203641340411	0.0957617486339	19.3007258009	15.9203463075	5.16779277356	5.26632512911	6.15799516536
RAB23	NM_001278667+NM_001278666+NM_016277+NM_183227+NM_001278668+NR_103822	0.00204396151294	0.0957617486339	10.7243667649	10.903168976	3.2557655602	3.85998251939	3.9498522902
ATAD2B	NM_001242338+NM_017552	0.00205150962177	0.0957617486339	11.0843143275	10.4705572415	3.97862412496	3.31303359227	3.78999789483
RHBG	NM_020407+NM_001256396+NM_001256395+NR_046115	0.00205905773059	0.0957617486339	1.17702094	1.3303154114	0.285957310689	0.174432057658	0.246626517039
NT5C2	NM_012229+NM_001134373	0.00206660583942	0.0957617486339	109.230578292	107.644970272	39.5284955677	38.9120294609	43.1987529661
PARP8	NM_001178055+NM_001178056+NM_024615	0.00208261446583	0.0957617486339	4.8407289593	4.75178268901	1.65681306993	1.61176839879	1.69815308784
TEX30	NM_001286775+NR_104590+NM_138779+NM_001286776	0.00209016257465	0.0957617486339	12.2693484842	13.8889967742	4.11999183153	3.48144431313	4.63282402069
SLIT1	NM_003061	0.00209771068348	0.0957617486339	0.758050769472	0.757919724711	0.0336180558409	0.115583728126	0.0773178719269
MELK	NM_014791+NM_001256687+NM_001256692+NR_046337+NM_001256689+NM_001256685+NM_001256688+NM_001256691+NM_001256690+NM_001256693	0.0021052587923	0.0957617486339	52.6310964141	52.6154174171	17.6471440133	17.900579032	21.0417442603
UTP20	NM_014503	0.00211280690113	0.0957617486339	18.6847118616	15.8228598654	5.47896534716	5.57749276337	6.27292675632
ZNF827	NM_178835	0.00212035500995	0.0957617486339	2.37459500059	1.66414803253	0.124008262393	0.0962744558341	0.3089726419
CCNJL	NM_024565	0.00212790311878	0.0957617486339	5.25967458031	5.72652619203	1.58438167865	1.75720415723	1.97378216412
NTSR1	NM_002531	0.0021354512276	0.0957617486339	1.57264740689	1.32528797026	0.209231430135	0.348081220399	0.192483812804
ETV5	NM_004454	0.00214905441274	0.0957617486339	5.44268325557	4.84213255678	1.77039782113	1.31134465969	1.29664970216
BACE2	NM_138992+NM_012105+NM_138991	0.00215660252157	0.0957617486339	14.9694110038	13.6676199623	3.94998949475	5.01220792292	5.00429353261
ELOVL7	NM_024930+NM_001104558	0.00218331121433	0.0957617486339	33.8724563231	34.6299626635	13.4534826243	10.3720787641	10.9671173252
SACS	NM_014363+NM_001278055	0.00219085932316	0.0957617486339	5.16650147921	4.30072441985	0.954351398424	1.05015491031	1.45994399739
MMP13	NM_002427	0.00219583609821	0.0957617486339	0.597478768413	0.682714843208	0.0635928112775	0.0423176639261	0.0
RNASEK	NR_037715+NM_001004333	0.00220595554081	0.0957617486339	104.435031457	46.4075461078	3.91196541073	4.68577220585	4.27362010371
AKAP5	NM_004857	0.00221350364964	0.0957617486339	3.52034190353	3.26219190828	0.666366786894	1.02432785639	0.942531245992
XPO4	NM_022459	0.00222105175846	0.0957617486339	19.1484748246	17.0419196283	6.07848525215	5.10415455968	6.60774438833
ATP6V0A4	NM_130841+NM_020632+NM_130840	0.00222859986729	0.0957617486339	5.67618360731	5.67520241817	2.01382056343	1.3959285796	1.46344676924
DLC1	NM_006094+NM_182643+NM_001164271+NM_024767	0.00223390842734	0.0957617486339	14.0844053635	11.5174242555	0.151978517039	0.541065253791	0.921145235197
RIMS4	NM_182970+NM_001205317	0.00224369608494	0.0957617486339	9.37199478508	8.51677767616	0.828283926116	1.39632087803	1.8837966859
SOCS3	NM_003955	0.00225124419376	0.0957617486339	4.64664405596	4.06934963541	0.379047542265	0.903846239177	0.726473433051
SYNDIG1	NM_024893	0.00225879230259	0.0957617486339	1.28778816593	0.882902096877	0.0	0.045605124144	0.118213899302
DDX20	NM_007204	0.00226152952887	0.0957617486339	21.7730228032	21.1845756918	7.70060018033	7.09654152105	8.54941501063
KAL1	NM_000216	0.00227388852024	0.0957617486339	4.01376281794	4.20416751967	1.3555572167	0.974944957163	1.29114141965
LRRC8B	NM_001134476+NM_015350	0.00228143662906	0.0957617486339	6.69970624923	7.24038624891	2.33608000874	2.32795929984	2.64060698641
DUT	NM_001025248+NM_001025249+NM_001948	0.00228898473789	0.0957617486339	43.6228382474	51.3995413794	16.2694651832	16.2461863421	17.9208512235
DBNDD1	NM_024043+NM_001288709+NM_001288708+NM_001042610	0.00229653284672	0.0957617486339	112.448119304	106.283165314	16.9570566559	23.9906534798	30.5690279781
SKA3	NM_001166017+NM_145061	0.00230408095554	0.0957617486339	38.5330294849	37.3191860934	15.126164856	12.6029163073	14.070029288
ZNF141	NM_003441	0.00230938951559	0.0957617486339	6.55810661118	6.72654985942	2.52729140848	2.17229815753	2.36132623825
SCARNA12	NR_003010	0.00231917717319	0.0957617486339	4.81346647043	4.81263441119	1.60100806624	1.49154107046	1.10464332506
PIGW	NM_178517	0.00232672528202	0.0957617486339	23.1769073487	19.098092453	6.7093235978	5.25559113356	7.00995317107
DOK3	NM_001144876+NM_001144875+NM_024872	0.00233203384207	0.0957617486339	8.32144051003	6.2136884933	1.57080049514	0.783061824702	1.14261326729
NME2	NM_001018138	0.00234182149967	0.0957617486339	89.7367544068	102.538562797	16.4675090863	25.4779543514	26.5114374067
VAT1L	NM_020927	0.00234936960849	0.0957617486339	1.04761630804	0.64078389705	0.0	0.0152763845214	0.0263988022605
CAV2	NM_001233+NM_001206747+NM_198212+NM_001206748	0.00235691771732	0.0957617486339	11.8373307585	12.4878730563	1.7160714565	2.82248758789	1.28696303384
ZWILCH	NM_001287823+NM_001287822+NM_017975+NM_001287821	0.00236446582614	0.0957617486339	41.0482762237	38.5737592952	14.024497695	13.6638700753	16.1791000694
LOC102724927	NR_120311	0.00237201393497	0.0957617486339	0.808398808036	0.942968912249	0.0	0.125248615619	0.0721465089354
POPDC3	NM_022361+NR_024539	0.0023795620438	0.0957617486339	0.80373272545	0.907931811845	0.0	0.12987138604	0.0537975591521
NUP153	NM_001278210+NM_005124+NM_001278209	0.00239059389516	0.0957617486339	49.4987582888	44.0859919952	17.5326142128	17.0790211151	18.2023321009
NF1	NM_001042492+NM_000267+NM_001128147	0.00240295288653	0.0957617486339	15.5519567238	13.026546883	5.18223025047	4.91213663954	4.91781583198
EIF3J	NM_003758+NM_001284335+NM_001284336	0.00241896151294	0.0957617486339	64.9777400457	60.9548911735	24.6742772867	18.6070121053	21.6173098249
SLC25A24	NM_213651+NM_013386	0.00242650962177	0.0957617486339	197.159336741	198.756315672	71.9609511755	53.6312825237	71.1593595474
LOC653513	NR_037182	0.00243405773059	0.0957617486339	0.746917184849	0.746788098287	0.0	0.0330637168232	0.114273447419
ARHGEF35	NM_001003702	0.00243903450564	0.0957617486339	2.00746380102	2.06339109191	0.559123213786	0.639490203298	0.442035886194
LRRC58	NM_001099678	0.00244915394824	0.0957617486339	35.3538833482	31.8927266622	12.9405949461	10.1163864909	11.853024419
JPH1	NM_020647	0.00245670205707	0.0957617486339	9.605782353	9.74208165259	2.98527749066	2.04574648267	3.10325677823
GCLM	NM_002061	0.00246425016589	0.0957617486339	13.2421764517	12.3491766168	1.82808645106	2.3206984871	3.54139846446
DTWD2	NM_173666	0.00247179827472	0.0957617486339	9.32230585641	8.84486315054	3.26767838021	3.26170158391	3.57776481444
HAUS2	NM_001130447+NM_018097	0.00247677504977	0.0957617486339	13.6045621243	15.9084675617	5.59001655096	5.07932877347	5.10449355626
CENPU	NM_024629+NR_104593	0.00248689449237	0.0957617486339	37.2335023019	39.4892417898	12.8883801262	12.7014438192	15.6913721729
MRPL19	NM_014763	0.00250290311878	0.0957617486339	26.4604894034	23.894517965	8.86966971076	7.80970271041	9.85668610031
BASP1	NM_001271606+NM_006317	0.00250564034506	0.0957617486339	106.602791572	110.040848036	36.2074131905	39.6534505939	44.7319851958
NMNAT2	NM_015039+NM_170706	0.00251799933643	0.0957617486339	1.37744032511	1.48570906135	0.0164717404346	0.1315329004	0.241392357145
NAA15	NM_057175	0.00252554744526	0.0957617486339	31.8908558427	30.8158138361	10.1647004739	10.06324092	12.8344677288
PPP1R9A	NM_001166160+NM_017650+NM_001166162+NM_001166161+NM_001166163	0.00253309555408	0.0957617486339	1.44891369405	1.15040058053	0.293647230806	0.253340726572	0.295116125657
TOX2	NM_001098797+NM_001098796+NM_032883+NM_001098798	0.00254064366291	0.0957617486339	5.90196783934	5.7231132756	1.13971092872	0.929673124423	0.443914795609
RWDD4	NM_152682	0.00254562043796	0.0957617486339	3.38316304091	3.97318712136	1.13360991734	0.665609688866	0.785987940963
PRSS22	NM_022119	0.00255350033178	0.0957617486339	20.2272735905	18.6835556556	7.6723625632	7.4715407932	7.53165828129
2015-09-11	NM_018243	0.00256328798938	0.0957617486339	25.2423801165	26.7501256125	5.9607642691	5.86700891395	9.10957797666
SLC35F2	NM_017515	0.00257083609821	0.0957617486339	9.67845059792	9.36934591134	2.78181436815	3.34840518229	3.66936689263
ZNF549	NM_001199295+NM_153263	0.00257838420703	0.0957617486339	1.87618035464	2.3874531377	0.550665139693	0.324157245095	0.462748627376
F2R	NM_001992	0.00259422694094	0.0957617486339	1.53500293353	1.72962490507	0.181531605105	0.33219921532	0.0782818026086
LXN	NM_020169	0.00260177504977	0.0957617486339	61.4299249149	60.2965428821	16.5781802989	17.3984485466	23.7409230747
CCDC85A	NM_001080433	0.00260932315859	0.0957617486339	1.85289350194	1.88752742096	0.0434117132471	0.0722205173332	0.324487210913
FAM149A	NM_015398+NM_001006655	0.00261687126742	0.0957617486339	2.95284052542	3.01021890598	0.071895573332	0.17941017913	0.475387013221
GTF2A2	NM_004492	0.00263271400133	0.0957617486339	28.2542281881	33.8522774039	11.8041442587	10.7643083286	11.1546620436
SLC16A1	NM_001166496+NM_003051	0.00264026211015	0.0957617486339	9.71276347273	10.969703915	3.67138304063	4.05468269292	3.58606390252
SLC1A5	NM_001145145+NM_001145144+NM_005628	0.00264781021898	0.0957617486339	353.970300733	339.022285416	97.4123200301	97.1857260199	135.961382094
MAMLD1	NM_001177465+NM_005491+NM_001177466	0.0026553583278	0.0957617486339	4.6087832314	5.36574410635	1.05598444625	1.37733868702	1.63429685666
AKIRIN1	NM_024595+NM_001136275	0.00266290643663	0.0957617486339	33.8666759265	31.5951025886	12.5460701191	8.74842248809	10.4487253442
MCOLN2	NM_153259	0.00267045454545	0.0957617486339	1.4943250196	1.37210208017	0.2840158572	0.292946252848	0.424583627158
ARMC9	NM_001291656+NM_025139+NM_001271466	0.00267800265428	0.0957617486339	22.2019940542	20.4080021087	4.99306611405	7.0033343622	7.26534395093
ABCE1	NM_002940+NM_001040876	0.00268555076311	0.0957617486339	42.9967240316	44.6377161924	15.8879661419	13.0905919206	17.3415147624
TEAD1	NM_021961	0.00269309887193	0.0957617486339	17.4206251421	14.7660359213	3.71856870299	4.82376988243	5.4956469188
UGT3A2	NM_001168316+NM_174914+NR_031764	0.00270064698076	0.0957617486339	0.487942863544	0.466994127971	0.0	0.0310474172195	0.0
NUP205	NM_015135	0.00270819508958	0.0957617486339	62.4628296292	58.6075767099	22.3277354789	23.2648753737	25.382109171
AHRR	NM_001242412+NM_020731	0.00271317186463	0.0957617486339	1.11010083588	1.11825412308	0.0310931255447	0.201735652272	0.151960464605
SEMA7A	NM_003612+NM_001146029+NM_001146030	0.00272329130723	0.0957617486339	3.12919579303	2.91606529998	0.942364170844	0.525652058357	0.717132936044
UBE3C	NM_014671	0.00272602853351	0.0957617486339	67.5404253505	68.6842362419	27.149460069	25.4230676268	28.6011125306
EPHX4	NM_173567	0.00273838752488	0.0957617486339	2.41245139785	3.15172492292	0.599129777766	0.418623751303	0.723414995001
TCERG1	NM_001040006+NM_006706	0.00274593563371	0.0957617486339	48.7262481451	43.3122100401	17.9678124049	15.2308027138	17.8510130712
BRCA2	NM_000059	0.00275124419376	0.0957617486339	12.9022714642	10.5971902174	4.14580336419	3.57483632146	4.21299241116
CNTNAP2	NM_014141	0.00276103185136	0.0957617486339	0.708527122837	0.675564695841	0.0349593315534	0.0581589811035	0.120603990271
SBDSP1	NR_024111+NR_024110+NR_024109+NR_001588	0.00276857996019	0.0957617486339	51.9121464264	53.1535011634	22.2636400181	18.5821812719	20.0891416543
DEPDC1-AS1	NR_110671	0.00277612806901	0.0957617486339	0.930544698	0.893168489645	0.0	0.0461354208987	0.15945132198
PCDHA5	NM_018908+NM_031501	0.00278367617784	0.0957617486339	0.833245638349	1.02601717585	0.147031353022	0.0244604038523	0.0
BIN1	NM_139350+NM_139349+NM_139351+NM_004305+NM_139347+NM_139346+NM_139345+NM_139348+NM_139344+NM_139343	0.00279122428666	0.0957617486339	2.06096524685	1.5560300078	0.326705439515	0.434810524911	0.446136017229
SGK494	NM_001174103	0.00281552753816	0.0957617486339	2.67758511747	2.25958943738	0.777838266637	0.502386532258	0.631391792039
GALNT14	NM_001253827+NM_024572+NR_045602+NM_001253826	0.00282307564698	0.0957617486339	5.83800889352	5.15827883217	1.83340283804	2.01936488275	2.05378820701
MBNL2	NM_207304+NM_144778	0.00283062375581	0.0957617486339	11.2984592733	9.69137280511	3.83656799958	3.94218453224	3.92524412856
TUBGCP4	NM_001286414+NM_014444	0.00283560053086	0.0957617486339	9.46531001553	9.77468659045	3.72470043176	3.44689856497	3.92626935784
SLCO4A1-AS1	NR_024470	0.00284571997346	0.0957617486339	0.689553493575	0.689434296866	0.0	0.0801265596946	0.0923100271632
MTHFD2	NR_027405+NM_006636	0.00285102853351	0.0957617486339	143.109353755	160.930405938	54.3156759811	51.6909691393	63.3237863766
PGM2	NM_018290	0.00286081619111	0.0957617486339	29.7157090879	31.5880856681	12.1751756272	11.5132797844	12.8340573604
CCNE2	NM_057749	0.00286836429993	0.0957617486339	40.9749166969	45.5198152706	14.391479101	13.8617317694	17.8442383278
ZCCHC10	NM_017665	0.00287591240876	0.0957617486339	18.579356245	22.4051496758	7.86690447799	6.37423529716	7.03096812681
FAM160B1	NM_001135051+NM_020940	0.00288346051758	0.0957617486339	12.4749822315	12.1452243509	4.82287092387	3.49167176273	3.32933530844
PLXDC2	NM_032812+NM_001282736	0.00289100862641	0.0957617486339	2.34292054716	2.21763184374	0.430051377545	0.532475990885	0.741803544984
NECAB3	NM_031232+NM_031231	0.00289855673524	0.0957617486339	14.0181250277	15.0938327557	4.68648205245	5.70259525723	5.69715375183
DGCR11	NR_024157	0.00290610484406	0.0957617486339	3.87844641563	4.77909688916	0.390489772254	0.727581009982	0.942988204314
ZMPSTE24	NM_005857	0.00291365295289	0.0957617486339	62.0927335747	62.785811236	25.5948808957	18.3953347478	19.0511689948
ATP8A2	NM_016529	0.00292120106171	0.0957617486339	1.74313347986	2.11364751389	0.345403223858	0.316040503987	0.0992987308364
C6orf211	NM_001286562+NM_024573	0.00292874917054	0.0957617486339	283.400784328	289.150410035	30.2607828753	34.6521538467	64.5201063031
KYNU	NM_001199241+NM_003937+NM_001032998	0.00293629727936	0.0957617486339	62.4673744429	59.2079092549	10.8068033664	8.43006082917	16.7381195793
DCK	NM_000788	0.00293903450564	0.0957617486339	21.8981686202	25.8670826143	9.09347907074	7.53091157801	8.91135399408
NUP43	NM_198887+NR_104456	0.00295139349701	0.0957617486339	24.0373749296	24.8419304008	8.88495093063	5.97673245872	8.17376830334
ZNF200	NM_001145448+NM_198088+NM_198087+NM_001145447+NM_001145446+NM_003454	0.00295894160584	0.0957617486339	10.216901805	10.0904472193	4.11322775887	3.98384714405	4.05427562801
CSPG5	NM_001206944+NM_001206942+NM_001206943+NM_001206945+NM_006574	0.00296648971466	0.0957617486339	3.64589819617	2.77040365234	0.721121262637	0.798355661507	0.990493336526
ZBTB2	NM_020861	0.00297403782349	0.0957617486339	41.5875038671	37.8358309563	7.31192658107	8.7899554202	12.902418882
ZNF727P	NM_001159522	0.00298158593232	0.0957617486339	0.93992210031	0.608079757162	0.0	0.0342649577771	0.0592125606391
OAS2	NM_002535+NM_016817+NM_001032731	0.00298913404114	0.0957617486339	2.86633827537	2.42095525752	0.584768447385	0.445346389137	0.802359578079
EPDR1	NM_017549+NM_001242946+NM_001242948	0.00299668214997	0.0957617486339	1.85805186645	2.27452595418	0.465882208254	0.465030079392	0.229602515735
MED21	NM_001271811+NM_004264+NR_073464+NR_073463	0.00300423025879	0.0957617486339	21.6022125924	23.5900710232	7.10058556375	7.49709042438	9.36065587502
SOX11	NM_003108	0.00301177836762	0.0957617486339	0.521702644762	0.468386701353	0.0396625424621	0.0131966656973	0.0228048834299
CAPZA2	NM_006136	0.00301932647644	0.0957617486339	92.772026778	104.515456292	41.1355741046	32.2451214151	34.3911628991
PDS5B	NM_015032	0.00302687458527	0.0957617486339	21.7963728987	19.2611721853	8.32489947248	7.33905995185	8.02184889762
TGM1	NM_000359	0.00303442269409	0.0957617486339	1.73828546958	2.23932681187	0.498116971879	0.55935661898	0.554907196382
LDLRAD3	NM_174902	0.00304927007299	0.0957617486339	8.05120105111	7.28390512754	1.48507099142	2.25744212481	2.42768507079
PHLPP2	NM_015020+NM_001289003	0.00305681818182	0.0957617486339	13.1499775299	12.160483916	3.38955420081	3.69816558816	4.96192712747
FAM101B	NM_182705	0.00306436629064	0.0957617486339	2.50028595427	1.87168537409	0.477648767579	0.333742581839	0.56300185937
CASP8	NM_001228+NM_001080124+NM_033355+NM_033358+NR_111983+NM_001080125+NM_033356	0.00307191439947	0.0957617486339	12.8061241305	13.8753779049	4.3190291962	3.44499845411	5.08854820925
REL	NM_001291746+NM_002908	0.00307722295952	0.0957617486339	7.07250490828	6.31493126676	2.68387821285	2.41107230254	2.31473549041
PPP1R8	NM_014110+NM_002713+NM_138558	0.00308701061712	0.0957617486339	38.504918583	37.6635895076	13.6883466484	14.8857609869	16.4886399291
SEC14L2	NM_033382+NM_001204204+NM_001291932+NM_012429	0.00310301924353	0.0957617486339	3.24352780576	2.91498366746	0.431552879859	0.90223097927	0.614420043294
POLQ	NM_199420	0.00311902786994	0.0957617486339	9.25668042489	8.08696337638	2.83586275129	2.77170336191	3.49887560339
TMEM170B	NM_001100829	0.00312657597877	0.0957617486339	4.61231573184	4.49016269514	1.80862702247	1.3437317006	1.52441551425
VASN	NM_138440	0.00312931320504	0.0957617486339	21.6197965193	16.9356118816	1.78701255684	3.38296274845	3.72019934477
MSRB1	NM_016332	0.00313686131387	0.0957617486339	78.4344951768	86.5006698303	21.1234664192	24.9356525119	31.9999058506
PAQR3	NM_001040202	0.00314922030524	0.0957617486339	6.19453513839	5.98246455928	2.28911159835	1.86179046725	2.39304895377
GTF3C4	NM_012204	0.00315676841407	0.0957617486339	39.9852316956	39.8441234459	16.2272521036	17.097436482	16.700325348
PHLDA1	NM_007350	0.00316207697412	0.0957617486339	5.93441012352	6.24731997426	1.49134983038	2.17942052429	2.08486694991
LONRF3	NR_110311+NM_001031855+NM_024778+NM_001289109	0.00317186463172	0.0957617486339	0.864886302385	0.605104302716	0.0777781830655	0.0776359217097	0.0447203403539
VWA8	NM_015058+NM_001009814	0.00317941274054	0.0957617486339	8.61664594544	7.53080716943	3.00289886261	3.0517244081	3.1962812792
RAD54B	NM_012415+NM_001205263+NM_001205262	0.0031847213006	0.0957617486339	33.8711812802	36.7039803044	10.580843675	9.02966168108	13.756339729
C3orf14	NM_001291943+NM_001291941+NM_001291942+NM_020685	0.0031945089582	0.0957617486339	280.648917061	280.068583299	123.73574366	100.348260756	97.0362098869
CDC73	NM_024529	0.00320205706702	0.0957617486339	23.2273232298	23.5514951982	9.40386687705	8.95075328361	10.2029303816
RANBP6	NM_012416+NM_001243203+NM_001243202	0.00320703384207	0.0957617486339	12.4807191539	12.7035198927	5.34947605367	4.01912264496	4.16721733403
PLA2G3	NM_015715	0.00321715328467	0.0957617486339	0.963049882958	0.618996477516	0.0640640436692	0.0639468663664	0.0368350831097
ANKRD36BP1	NR_026844	0.00321989051095	0.0957617486339	6.87452150332	6.32145970254	2.71046311462	2.23903903554	2.0689668857
EIF2AK2	NM_002759+NM_001135652+NM_001135651	0.00324071001991	0.0957617486339	34.4995920269	34.9222772939	10.9213019677	11.807816403	14.9090559095
FIBCD1	NM_032843+NM_001145106	0.00324825812873	0.0957617486339	10.8932970513	10.2712846962	1.64174136088	2.20382075367	3.23959089547
CYP1B1-AS1	NR_027252	0.00325580623756	0.0957617486339	0.50307799943	0.423571399586	0.0	0.0328185191715	0.0
CDK1	NM_001170406+NM_001786+NM_033379+NM_001170407	0.00326335434638	0.0957617486339	88.8435200529	94.7909169591	33.1741565831	28.1818573086	38.634632275
HHEX	NM_002729	0.00327090245521	0.0957617486339	6.99268032808	10.0782722231	2.31003869573	1.81521487093	1.44124853751
LOC102724163	NR_120308	0.00327845056403	0.0957617486339	12.3091000826	13.6744136919	1.27373004688	2.54280062355	2.7463505335
PACSIN1	NM_020804+NM_001199583	0.00328599867286	0.0957617486339	8.63344615572	8.00613712359	2.23732104142	2.73542471751	3.27667609343
HEATR1	NM_018072	0.00328873589914	0.0957617486339	18.3657157034	17.7814479537	7.28008852159	7.18122835316	7.88154093694
EDRF1	NM_015608+NM_001202438+NR_110857+NR_110858+NR_110859	0.00329628400796	0.0957617486339	13.1842173262	12.0157612963	5.37308950205	4.64811263666	4.34479822506
TRAF3IP2	NM_001164281+NM_001164283+NM_147686+NR_028338	0.00330864299934	0.0957617486339	9.48867690771	8.73168149597	3.7057849252	3.39258573177	3.74273517021
RNF32	NM_030936+NM_001184996+NM_001184997	0.00331619110816	0.0957617486339	12.1342196639	10.2347531241	2.89852567488	2.26176748075	3.80358679429
DNA2	NM_001080449+NR_102264	0.00332149966821	0.0957617486339	12.8793130619	11.8765022925	4.72085340405	4.6515463129	5.33552768987
RNGTT	NM_001286428+NM_001286426+NM_003800	0.00333128732581	0.0957617486339	17.9865112929	16.1036275563	6.29279534325	5.47883615045	7.10890250187
CHST15	NM_001270764+NM_015892+NM_014863+NM_001270765	0.00333883543464	0.0957617486339	22.1445261042	17.6645325728	6.93084059515	5.97185803007	7.5325762477
PCDHA4	NM_018907+NM_031500	0.00334638354346	0.0957617486339	1.33730332397	0.779958758115	0.0691912249517	0.0920862262679	0.0397830729311
MOCS2	NM_176806+NM_004531	0.00335393165229	0.0957617486339	25.6283798089	28.5680840189	11.3180930967	8.39765044118	9.67453674264
TRIL	NM_014817	0.00336147976111	0.0957617486339	0.44074126903	0.624275533089	0.0	0.0227619640386	0.019667238242
ABAT	NM_020686+NM_000663+NM_001127448	0.00336902786994	0.0957617486339	49.577043107	43.0334991918	9.80368406576	8.60453306139	15.2100696883
LINC00925	NR_015411	0.00337657597877	0.0957617486339	1.6806016827	1.70242053023	0.576637435466	0.561878377421	0.497326268598
ABLIM3	NM_014945	0.00338412408759	0.0957617486339	2.29133353805	2.0982417826	0.658130585639	0.816181809139	0.630678651928
CAPN10-AS1	NR_103792	0.00339167219642	0.0957617486339	2.83672361846	2.34184397647	0.872542576265	0.862882318407	0.724660813608
XRCC2	NM_005431	0.00339922030524	0.0957617486339	12.9461464809	12.0668680648	4.5354065611	4.00222857184	5.31265358336
PPAT	NM_002703	0.00340676841407	0.0957617486339	20.2112076203	21.0852200831	6.91261760448	6.36382735064	8.83535537114
JDP2	NM_001135047+NM_001135048+NM_130469+NM_001135049	0.00341431652289	0.0957617486339	6.89803656662	6.9187713952	2.49574360726	2.48341898436	2.98707400699
CHML	NM_001821	0.00341962508295	0.0957617486339	15.082104112	14.3307763384	5.55481372092	4.14831279282	5.74051838324
RASSF5	NM_182664+NM_182663+NM_182665	0.00342941274054	0.0957617486339	3.24962059805	2.91004385437	0.793584274967	0.95726547814	0.509254982252
BNIP3	NM_004052	0.00343696084937	0.0957617486339	26.2940846763	28.8610134026	6.98849344168	10.8198528651	8.45764964495
KIF20B	NM_016195+NM_001284259	0.00343969807565	0.0957617486339	16.4544280156	15.0879495007	6.10507564588	5.36227648143	6.7535059091
E2F3	NM_001949+NM_001243076	0.00345205706702	0.0957617486339	17.6212864514	16.1302353448	6.71406909092	6.13685425309	7.31598292658
MCHR2	NM_001040179+NM_032503	0.00345960517585	0.0957617486339	0.574913944493	0.840113594209	0.0823726591897	0.0	0.0
ZNF354A	NM_005649	0.0034649137359	0.0957617486339	18.8750575051	18.4903629015	7.74875294222	5.34778091021	5.38918891188
TRPS1	NM_014112+NM_001282903+NM_001282902	0.0034747013935	0.0957617486339	34.9645349492	26.6484985954	10.2677056078	10.621119072	11.509139216
SMG1	NM_015092	0.00348224950232	0.0957617486339	29.2852888747	25.6461968966	10.8438014483	11.7729670559	10.0810296726
TARS	NM_001258437+NR_047676+NR_047677+NM_152295+NR_047678+NM_001258438	0.00348979761115	0.0957617486339	100.510256731	92.3504155995	35.4143396436	32.569374417	42.5218778273
CAAP1	NM_001167575+NM_024828	0.00349734571997	0.0957617486339	20.3470010994	20.6402281535	8.56866267442	7.86834226256	9.07651790953
KIAA1524	NM_020890	0.00351318845388	0.0957617486339	22.8689849905	19.782486808	6.03708589067	6.25700701405	8.62347471638
SRPK1	NM_003137+NR_034069	0.00351849701394	0.0957617486339	49.5120642425	46.3011516256	19.819905303	18.5966343093	21.378721169
PHTF1	NM_006608	0.00352828467153	0.0957617486339	26.7418898854	27.4668556155	11.2465376588	9.96681431216	11.9828590387
LYPLA1	NM_006330+NM_001279360+NM_001279356+NM_001279359+NM_001279358+NM_001279357	0.00353583278036	0.0957617486339	53.000920784	57.3141640475	23.5910425487	16.763810717	19.000037519
ZNF492	NM_020855	0.00354338088918	0.0957617486339	1.38863998624	1.57424875648	0.244394139736	0.365920690437	0.444979952167
MMP17	NM_016155	0.00355092899801	0.0957617486339	10.1389481456	8.36414991558	2.15418007305	2.62807103482	3.36484965906
TPI1P3	NR_027338	0.00355847710683	0.0957617486339	0.764671656281	0.458723684756	0.0	0.0	0.0
GHR	NM_000163+NM_001242400+NM_001242399+NM_001242401+NM_001242402+NM_001242403+NM_001242404+NM_001242405+NM_001242406+NM_001242462+NM_001242460	0.00356602521566	0.0957617486339	1.66173995557	2.04485931279	0.454724139023	0.562229305729	0.327760836667
ANKRD6	NM_014942+NM_001242809+NM_001242813+NM_001242811+NM_001242814	0.00357357332449	0.0957617486339	4.11505198575	3.54636770257	0.901736723877	0.90418010408	1.39481828805
RAP1A	NM_002884+NM_001010935+NM_001291896	0.00357855009954	0.0957617486339	14.336391261	14.0108694157	5.93213568346	5.01378336671	6.05565052104
SYNGR3	NM_004209	0.00358642999336	0.0957617486339	5.36347580694	4.34434322851	0.927351239637	1.02383058992	1.59960524004
CYFIP2	NM_001037333+NM_001291721+NM_001291722+NM_014376	0.00359397810219	0.0957617486339	13.4340185102	13.2531782699	4.26536636339	5.65217060051	5.20876924313
CRYZ	NM_001130043+NM_001889+NM_001130042+NM_001134759	0.00360376575979	0.0957617486339	19.9584636322	23.7240370237	9.00297809447	7.48159294153	8.42104776946
KIAA1432	NM_020829+NM_001206557+NM_001135920	0.00361131386861	0.0957617486339	11.2726835828	9.98925489876	4.36548265327	3.14338583513	3.10401108858
PXN	NM_001080855+NM_002859+NM_025157+NM_001243756	0.00361886197744	0.0957617486339	91.8455573951	84.0529213866	34.6313894019	37.5642738502	38.6300069182
CASC5	NM_144508+NM_170589	0.00362641008626	0.0957617486339	13.5213476806	12.1646690792	4.61423653665	4.4431948135	5.59364488313
C5orf22	NM_018356	0.00363395819509	0.0957617486339	15.9473189463	18.0388117995	7.22847091178	6.69759921298	6.94989397883
WDR77	NM_024102	0.0036499668215	0.0958162618796	55.1585022463	53.0486259819	15.7257637127	18.8835161202	22.9046841171
YARS	NM_003680	0.00365751493033	0.0958162618796	88.2526681908	81.4598736423	32.5748466273	36.1447828357	37.5286070076
TRIM71	NM_001039111	0.00366249170537	0.0958162618796	0.443743450236	0.65071122516	0.0	0.0183336087022	0.0316819277607
LSM12	NM_152344	0.00367261114798	0.0958162618796	1.92463896302	2.01771919422	0.591676834878	0.706397486024	0.460268006079
PNMA2	NM_007257	0.0036801592568	0.0958162618796	0.976968142645	1.07256389689	0.249765162411	0.273051975748	0.153865903807
PGAP1	NM_024989	0.00368770736563	0.0958162618796	4.23934116513	3.3240711786	1.30696875052	1.06902937445	0.885662831097
LRRC8D	NM_001134479+NM_018103	0.00369525547445	0.0958162618796	17.8735487887	17.5104237014	7.90977224131	6.41088583402	7.16301324997
MYO5A	NM_001142495+NM_000259	0.00370280358328	0.0958162618796	16.5305767827	14.0017488071	3.04093280823	4.40103551909	5.11252257209
TDG	NM_003211	0.0037103516921	0.0958162618796	30.5478517417	32.3307779641	10.1005634424	10.5609215709	13.8523076355
ATAD5	NM_024857	0.00371566025216	0.0958162618796	4.72186538099	4.46083384817	1.73130460853	1.83873876794	1.89534265111
MMS22L	NM_198468	0.00372544790975	0.0958162618796	9.58599830348	8.52657447869	3.52099517797	3.50124234024	3.87641236247
EFEMP1	NM_001039349+NM_001039348	0.00373299601858	0.0958162618796	14.9600121978	13.5285661966	3.65300395486	3.67458857828	5.60100784862
KIAA1430	NM_020827+NM_001292033	0.00374054412741	0.0958162618796	15.0313059507	13.0541650243	5.31911599017	4.20964826756	3.33972426205
AHCTF1P1	NR_077058	0.00374809223623	0.0958162618796	3.41445418532	3.06722546591	1.25239550105	1.20452805114	1.21515754253
NKAIN1	NM_024522	0.00375564034506	0.0958162618796	4.40010659679	4.00229310394	0.887622453097	1.12226531627	1.53107632412
ERCC8	NM_000082+NM_001290285+NM_001007233+NM_001007234	0.00376318845388	0.0958162618796	13.7599347054	15.6365112215	5.66775597302	6.40990818206	5.52517893125
SLC6A9	NM_006934+NR_048548+NR_048549+NM_001024845+NM_201649+NM_001261380	0.00377073656271	0.095817805383	7.25892820167	7.65434345615	2.38334721911	2.29885666684	3.19004461346
CHN1	NR_038133+NM_001822+NM_001025201+NM_001206602	0.00377828467153	0.095817805383	13.6004309375	13.4236411553	3.46369603313	4.7089945376	5.28572656206
OGDHL	NM_001143997+NM_001143996+NM_018245	0.00378583278036	0.095817805383	1.85059122486	1.56245134563	0.275771696752	0.390788519207	0.526020578376
LINC01425	NR_109958	0.00379338088918	0.095817805383	0.793950452146	0.488500436495	0.0	0.0378492527024	0.0
PITPNM2	NM_020845	0.00380092899801	0.095817805383	3.03878624088	2.82468705486	1.15512149997	0.83699891368	0.996245179427
C12orf5	NM_020375	0.00380847710683	0.095817805383	4.30014108812	5.0893133621	1.51360941984	1.72067994778	1.84935405044
NLN	NM_020726	0.00381602521566	0.095817805383	16.8973878436	15.5281209065	5.70972545952	5.71920955971	7.24312298308
CTDSPL2	NM_016396	0.00382357332449	0.095817805383	12.8657013075	12.9491703725	5.72933522752	4.44996630459	4.20190504688
EID1	NM_014335	0.00383112143331	0.095817805383	190.124033036	196.06134018	82.6919517715	63.8865039773	80.9226516173
ZAK	NM_133646+NM_016653	0.00383866954214	0.095817805383	20.7955766058	19.707327848	7.93447919226	7.28262112911	9.16855522999
SMG7	NM_201568+NM_173156+NM_001174061+NM_201569	0.003849867286	0.0958277608916	53.8014162574	49.0822808101	22.6531634157	20.2665449734	22.3821698093
ABLIM2	NM_001130087+NM_001130086+NM_001286688+NM_001130083+NM_032432+NM_001130084+NM_001130085+NM_001130088	0.00386222627737	0.0958277608916	3.6137533417	2.8837150854	0.855032023811	0.905714911046	1.18556276375
ZNF721	NM_133474	0.0038697743862	0.0958277608916	13.6450589962	12.870088362	5.8520088923	4.73857767089	5.42279450481
MTMR6	NM_004685	0.00387732249502	0.0958277608916	17.2522755592	17.1424865488	7.32889464975	5.32386688376	6.69268875122
PGP	NM_001042371	0.0038800597213	0.0958277608916	36.6025803523	37.2621777468	13.3155255765	13.0893723025	16.9447901268
SOCS4	NM_080867+NM_199421	0.00389241871267	0.0958277608916	18.3423424669	16.114198398	7.00315380736	5.44967675235	6.91144311396
RNF11	NM_014372	0.0038999668215	0.0958277608916	36.7519469596	35.839786416	16.677773315	12.9977830588	14.0685692424
MYEF2	NM_016132	0.00390751493033	0.0958277608916	17.5245334445	15.3407160721	5.62120190809	5.43029883636	7.14874503453
GCNT1	NM_001097634+NM_001490+NM_001097633+NM_001097635+NM_001097636	0.00391506303915	0.0958277608916	10.232162555	10.5243213103	3.86033862684	3.42994566059	4.60066372104
ARHGEF26	NM_001251962+NM_001251963+NM_015595	0.00392261114798	0.0958277608916	12.2466866543	9.90558263079	3.87065184276	3.17878066666	4.29832217836
ARPP19	NM_006628	0.00393588254811	0.0958848484848	120.741612826	120.379112795	55.8218917016	47.628467215	51.8467566894
NOMO1	NM_014287	0.00394600199071	0.0958917480035	19.8033914738	18.8602346532	7.10444902264	7.82972438291	8.79006768002
ERCC6L	NM_017669	0.00396225945587	0.0958917480035	12.3017257031	12.0900096349	4.06892755984	3.05637019584	4.83265043917
SRXN1	NM_080725	0.00396723623092	0.0958917480035	64.7988213517	68.9641263304	21.2519063599	26.0268859007	29.1524751668
CDKN2AIP	NM_017632	0.00397735567352	0.0958917480035	8.01616748392	8.40574676952	2.76770701214	2.77476155869	3.64336831097
NPM1	NM_199185+NM_002520+NM_001037738	0.00398490378235	0.0958917480035	337.075533344	291.725653441	131.209805956	135.663312677	133.38854286
RPAP3	NM_001146075+NM_001146076+NM_024604	0.00399245189117	0.0958917480035	33.9524758668	31.8446107707	14.6552798569	10.5090960067	11.4598868885
LUZP6+MTPN	NM_001128619+NM_145808	0.004	0.0958917480035	128.646648003	128.086732536	58.9421559877	43.7110165788	46.8165109582
ZNF106	NM_001284306+NM_001284307+NM_022473	0.00400754810883	0.0958917480035	17.8339050365	14.4416621713	6.20048416136	6.31740592766	6.4636176419
MGC45800	NR_027107	0.00401509621765	0.0958917480035	0.365476888935	0.374783294707	0.0	0.0	0.0
NAA25	NM_024953	0.00402264432648	0.0958917480035	24.2247930203	22.5059429489	10.7120883	9.54563486779	9.48220116321
KIAA1211	NM_020722	0.0040301924353	0.0958917480035	2.39589825922	2.26313691455	0.751992020937	0.832651177375	0.921454841771
CMPK2	NM_001256478+NM_207315+NR_046236+NM_001256477	0.00404553749171	0.0958917480035	1.66634672517	1.66291124036	0.309510349819	0.463416352885	0.55612510963
ME1	NM_002395	0.00405308560053	0.0958917480035	37.9427776719	37.1313112563	12.5859160049	6.54317476345	8.19766502723
KRTAP5-2	NM_001004325	0.00406063370936	0.0958917480035	0.653740416004	1.30725481994	0.0	0.0	0.0
RASGEF1C	NM_175062	0.00406818181818	0.0958917480035	0.523641300707	0.586376877743	0.0780274611296	0.051923162552	0.0897273369251
PURB	NM_033224	0.00407572992701	0.0958917480035	26.9148662808	23.6349912516	10.7685491953	10.6852124819	10.8105957074
NIPAL1	NM_207330	0.00408327803583	0.0958917480035	3.53945175224	3.77193716034	1.30273794007	1.56305315727	1.3164925982
STC1	NM_003155	0.00408825481088	0.0958917480035	6.14165199664	4.71616490535	0.847373800207	1.56551616285	1.33343570913
NEB	NM_004543+NM_001271208+NM_001164507+NM_001164508	0.00409837425348	0.0958917480035	0.519340764301	0.437451177086	0.0231894899964	0.0572571527403	0.0246628608707
MANEA	NM_024641	0.00410592236231	0.0958917480035	8.38617441988	8.16354498944	3.70840046198	2.76063396877	2.89681674883
RLN2	NM_005059+NM_134441	0.00411347047113	0.0958917480035	10.9113325513	14.0183560095	2.3166837911	3.2584472363	3.99609055704
SLC7A1	NM_003045	0.00413047445255	0.0958917480035	54.4812411586	47.9180143543	12.903997265	15.7009194705	20.4711764457
NOTCH2	NM_024408+NM_001200001	0.00413578301261	0.0958917480035	50.2369754355	43.881960979	14.8690153418	19.0766043378	19.4439749507
SH3TC1	NM_018986	0.00414557067021	0.0958917480035	0.969714853433	0.566477031993	0.0405889328317	0.0	0.0466750654052
NCAPG2	NM_017760+NR_104054+NM_001281932+NM_001281933	0.00415311877903	0.0958917480035	104.640216278	97.8810070275	39.4227870453	40.7587048854	47.5874240759
CHAC2	NM_001008708	0.00416066688786	0.0958917480035	10.9213100711	10.919422278	3.93282914227	4.33173599113	4.99038842825
SPCS3	NM_021928	0.00416821499668	0.0958917480035	40.7701556745	41.5204113387	18.5098250872	12.9744866509	14.0495907548
SCYL2	NM_017988	0.00417576310551	0.0958917480035	43.0844794015	40.7712943173	18.1590660143	13.9743739315	17.6803896215
ZNF100	NM_173531	0.00418331121433	0.0958917480035	12.554009747	12.0015935795	5.37680829763	4.00270705295	4.88193039965
2015-03-02	NM_138395	0.00419085932316	0.0958917480035	12.2992977272	12.3272380963	3.41672824285	4.71503356632	4.95962259611
CYCS	NM_018947	0.00419840743198	0.0958917480035	24.2722058388	25.7261018967	11.0214563766	9.73391471089	11.2738234902
PLAA	NM_001031689	0.00420114465826	0.0958917480035	22.3870578249	23.0950208155	10.1667764036	7.46406044848	8.93786823296
RPL41	NM_001035267+NM_021104	0.00421350364964	0.0958917480035	110.236966624	119.356382335	46.0399431092	46.8915947179	53.8797293965
CDK8	NM_001260	0.00422105175846	0.0958917480035	16.6613248774	18.4161074675	6.49996539396	7.43120545426	7.78370699257
NDC80	NM_006101	0.00422378898474	0.0958917480035	39.4062162366	38.6302186798	14.3294630274	14.5946160789	18.3318898112
TSPAN33	NM_178562	0.00423614797611	0.0958917480035	8.26167012689	8.47717765742	2.51809010481	3.42371737139	3.37827779219
HMGA1	NM_002131+NM_145903+NM_145899+NM_145902+NM_145901+NM_145905	0.00424369608494	0.0958917480035	113.135991642	114.562745752	52.397650836	49.1360134952	51.6293402918
LAMP2	NM_002294+NM_001122606+NM_013995	0.00425953881885	0.0958917480035	79.2702878863	79.4018975913	36.8746587993	30.4512435544	34.5641362667
TTPAL	NM_001261839+NM_024331+NM_001039199	0.00426708692767	0.0958917480035	15.3921546894	13.9602402433	5.80136106025	6.15326063022	6.63057137259
CRKL	NM_005207	0.0042746350365	0.0958917480035	44.3671784627	39.3919413016	17.4532411177	17.8102590576	18.8753964499
PAPD5	NM_001040285+NM_001040284	0.00428218314532	0.0958917480035	3.99956605786	3.45539386663	1.33219962605	1.37940742961	1.53195712083
ACAT2	NM_005891	0.00428973125415	0.0958917480035	70.9858013704	85.796239471	28.3880236224	28.3074777573	34.3758407871
TSEN15	NM_052965+NR_023349+NM_001127394	0.00429727936297	0.0958917480035	42.1216181694	48.451931399	19.328467936	18.9129566668	19.9547477547
ASAP1	NM_001247996+NM_018482	0.0043048274718	0.0958917480035	15.7592888935	15.3403534155	6.93684682836	6.90112394649	6.80671822469
RPE	NM_199229+NM_001278289+NM_001278288+NM_001278285+NM_001278283+NM_006916+NM_001278286+NM_001278282	0.00431237558062	0.0958917480035	54.7489116965	58.6162144751	24.7697551099	21.4101327146	25.7886232818
GRIP1	NM_001178074+NM_021150	0.00431992368945	0.0958917480035	4.35001306092	3.77552879732	1.22398091967	1.49132848135	1.63548870755
NXPE3	NM_145037+NM_001134456	0.00432747179827	0.0958917480035	4.06835605647	3.70846323993	0.971843850259	1.1911358121	1.54680099685
MGAT4A	NM_001160154+NM_012214	0.0043350199071	0.0958917480035	16.7897867765	15.579911917	3.99163245318	4.30005802475	6.50569223195
CEP135	NM_025009	0.00434256801593	0.0958917480035	6.74988336917	6.58687685339	2.8340771165	2.19189081212	2.75631114225
FBXO5	NM_012177+NM_001142522	0.00435011612475	0.0958917480035	42.7963993155	41.4429503221	19.9009798982	17.3480266262	18.0709972181
FAM171A1	NM_001010924	0.0043554246848	0.0958917480035	1.75086561249	1.78580919063	0.656615900747	0.42237849598	0.390120831481
GPR3	NM_005281	0.0043652123424	0.0958917480035	1.1417262888	1.14152892918	0.163584535349	0.299356435754	0.329198308983
MRPL42	NR_038161+NM_172177+NR_038159+NM_014050+NR_038160	0.00437276045123	0.0958917480035	34.7488834961	37.1381107534	16.2342813143	13.0826869526	15.4885604133
NCOA3	NM_001174087+NM_006534+NM_181659+NM_001174088	0.00438030856005	0.0958917480035	310.194774003	273.394025011	120.769992004	122.079974749	134.093005127
TYRO3	NM_006293	0.00438785666888	0.0958917480035	9.10544574489	9.79338195653	2.98268861487	3.62918193376	4.11841923747
MAPRE1	NM_012325	0.0043954047777	0.0958917480035	101.484279326	106.721422086	40.9035241411	39.3372492478	49.5383840381
FASTKD3	NM_024091+NR_036553+NR_073608	0.00440295288653	0.0958917480035	10.4754044695	11.3898804003	4.90134793463	4.34373368724	4.73224257706
SNHG4	NR_003141	0.00441050099536	0.0958917480035	1.39525414977	1.67401429104	0.173254822183	0.115292039165	0.398467246758
ENTPD1	NM_001098175+NM_001164178+NM_001776+NM_001164182+NM_001164179+NM_001164183+NM_001164181	0.00441580955541	0.0958917480035	4.11345395498	3.91010969863	1.1847952186	1.05177420226	1.65608119943
DAG1	NM_001177643+NM_001177635+NM_001177634+NM_001177636+NM_001177644+NM_004393+NM_001177641+NM_001177639+NM_001177638+NM_001177637+NM_001177640+NM_001177642+NM_001165928	0.00442559721301	0.0958917480035	53.4479694679	49.275089284	18.4476945091	18.4547455358	23.955897081
TEX19	NM_207459	0.00443314532183	0.0958917480035	1.15079912962	1.34236690194	0.357249698065	0.35659626513	0.410817724434
NECAP1	NR_024260+NM_015509	0.00444069343066	0.0958917480035	24.6218789822	27.525954021	11.669513855	10.9517144489	11.4830921131
NUPL1	NM_014089+NM_001008564	0.00444824153948	0.0958917480035	26.735793666	23.4250692566	10.2562830495	8.25693073147	10.7650684479
BMP8A	NM_181809	0.00446408427339	0.0958917480035	0.990472050442	0.904930074951	0.0636162145527	0.227541151951	0.182887967724
ELK3	NM_005230	0.00447163238222	0.0958917480035	6.27937209873	5.69576520098	2.57233069438	2.48738743004	2.49584659363
ERVK13-1	NR_040023	0.00447918049104	0.0958917480035	1.97667052995	1.64786855497	0.611901534185	0.341624013116	0.35182674361
RFX7	NM_022841	0.00448191771732	0.0958917480035	11.6700148568	9.37825785867	4.42185255189	3.62216559288	3.69621756654
FGD4	NM_139241	0.00449427670869	0.0959366197183	4.06800671229	3.83792326056	1.24027447919	1.47034878732	1.68992433913
CHPT1	NM_020244	0.0045096217651	0.0959366197183	34.803873593	35.0163192556	12.7908378124	12.4192395597	16.4805058281
FANCB	NM_152633+NM_001018113	0.00451716987392	0.0959366197183	4.7989496949	3.85700976289	1.55204090901	1.19537201022	1.60298126054
ZNF724P	NR_045525	0.0045199071002	0.0959366197183	6.04709824332	5.22901875686	1.82650197743	1.62058772134	2.36292518614
NDST1	NM_001543	0.00453226609157	0.0959825021872	25.5083297485	22.6200644211	9.96971349177	11.0727211057	9.89845610285
OCRL	NM_000276+NM_001587	0.0045398142004	0.0959825021872	17.6342955126	15.6501065766	7.04443478702	7.09323032127	7.47087647761
LOC101927881	NR_110278	0.00454736230922	0.0959825021872	0.46798461397	0.340293612957	0.0	0.0	0.0
FIGN	NM_018086	0.00456279031188	0.0960400696864	5.73158022955	4.58447157161	1.98263735411	2.01072590101	1.81955563682
RFC3	NM_181558+NM_002915	0.0045703384207	0.0960400696864	94.554601048	106.974326383	20.7736295385	28.3014351042	36.7540129477
TCF7L2	NM_001198525+NM_001146286+NM_001146285+NM_001146274+NM_030756+NM_001198527+NM_001146284+NM_001146283+NM_001198531+NM_001198530+NM_001198529+NM_001198528+NM_001198526	0.00458618115461	0.0961433333333	7.69291674071	6.38893545219	2.27329138295	2.97548958275	2.53762444548
ERCC6	NM_000124	0.00460218978102	0.0961433333333	3.33416389337	3.31482439051	1.43313942218	1.17077634504	1.31976578131
PA2G4	NM_006191	0.00460973788985	0.0961433333333	132.070487773	138.020905887	53.0710343541	57.7937621919	64.7200616073
NXPH3	NM_007225	0.0046150464499	0.0961433333333	1.75563195747	1.8054807199	0.171289390534	0.27977905816	0.519293730202
ISG20L2	NM_030980	0.0046248341075	0.0961433333333	69.974123186	73.0392705294	27.3990138983	29.8734131032	34.2218575598
UHMK1	NM_001184763+NM_144624+NM_175866	0.00463238221632	0.0961433333333	33.4235573337	30.7039266637	14.880088244	11.2668821741	12.7140745383
CLEC3A	NM_005752+NM_001244755	0.00463993032515	0.0961433333333	0.447376218136	0.335474163273	0.0	0.0	0.0
MPP3	NM_001932+NR_003562	0.00464747843397	0.0961433333333	2.96901290061	2.96849945418	1.22891864864	0.838225098938	1.04222733999
C15orf48	NM_032413+NM_197955	0.0046550265428	0.0961433333333	2.38498973902	1.58971815302	0.341717102497	0.416890319621	0.523941498049
TRAM2	NM_012288	0.00466257465163	0.0961433333333	11.0431817285	9.87730300178	4.42256598021	4.4307814429	4.67011907429
ACTR2	NM_005722+NM_001005386	0.00467012276045	0.0961433333333	143.057457534	139.648599479	64.7416246553	54.0323656146	64.9308830891
MAP1B	NM_005909	0.00467767086928	0.0961433333333	2.32872147106	1.74333363888	0.230949299759	0.485066973443	0.489661530134
CLOCK	NM_004898+NM_001267843	0.0046852189781	0.0961433333333	13.3970442545	11.0878216913	5.05580351107	3.39233535285	3.81157739739
HSPA13	NM_006948	0.00469276708693	0.0961433333333	22.1830534683	28.640881086	9.391562183	10.3919272849	9.68987706923
SUMO1P3	NR_002190	0.00470877571334	0.0961433333333	9.92969895552	10.0049436054	4.08615491534	4.62727560239	4.36911165879
RBM27	NM_018989	0.00471632382216	0.0961433333333	20.7237690355	20.2518537228	9.01558397055	9.66764826514	8.99929517941
JAKMIP3	NM_001105521	0.00472387193099	0.0961433333333	0.472168200224	0.500697888825	0.053301126345	0.0487699988582	0.0766167457714
SLC26A10	NM_133489	0.00473142003981	0.0961433333333	8.23435964412	9.83037163802	3.73898265073	3.02125927336	3.68539432366
EPB41L5	NM_001184937+NM_001184939+NM_020909+NM_001184938	0.00473896814864	0.0961433333333	61.5351378374	58.5977618611	28.1943175234	20.5426518046	20.9853680355
XIAP	NM_001204401+NM_001167+NR_037916	0.00474651625747	0.0961433333333	19.9422634303	18.1862743146	8.75481513172	6.36977033031	6.53163204131
UBAP2L	NM_001127320+NM_001287815+NM_014847+NM_001287816	0.00475406436629	0.0961433333333	95.558230789	93.4811566744	40.8260019246	41.098661506	45.8500456767
SNX25	NM_031953	0.00476161247512	0.0961433333333	5.2150655913	4.75365389069	2.18626773707	1.69425096901	1.97308250762
DDHD1	NM_001160148+NM_001160147+NM_030637	0.00476916058394	0.0961433333333	7.10092961513	7.4761937029	3.18908540752	2.81689924547	3.28510626928
KLHL18	NM_025010	0.00477670869277	0.0961433333333	8.06714010592	8.3214886009	2.89525234689	3.01189583941	3.82457574237
VDR	NM_000376+NM_001017536+NM_001017535	0.00478425680159	0.0961433333333	6.36430977093	5.42568290525	1.85803625471	1.92882332611	2.54260249235
C10orf12	NM_015652	0.00479545454545	0.0961963394343	6.6380895889	5.02365465386	1.86414385903	1.81010199503	2.26397173683
MRPS35	NM_001190864+NM_021821	0.00480781353683	0.0961977124183	64.9377486718	72.3634726724	31.6285568216	30.2817964214	30.422817473
ZNF714	NM_182515+NR_117088+NR_117087+NR_117086	0.00481536164565	0.0961977124183	8.7840952657	9.77360691225	2.45102781275	2.75461778768	3.89838227933
MOB1B	NM_001244767+NM_173468+NM_001244766	0.00482290975448	0.0961977124183	10.0561503842	9.3681268202	4.43133243569	3.15118803404	3.39719420769
EPT1	NM_033505	0.0048304578633	0.0961977124183	24.9396219732	24.1832288009	10.0682489674	9.25480890158	11.808997958
PKIA	NM_006823+NM_181839	0.00483800597213	0.0961977124183	17.3032499892	18.6906612703	8.34395663584	6.80282737356	6.0427135284
SGOL1	NM_138484+NM_001199254+NM_001199252+NM_001199257+NM_001199256+NM_001012412+NM_001012410+NM_001199255+NM_001199253+NM_001199251+NM_001012413+NM_001012411+NM_001012409	0.00484555408096	0.0961977124183	22.0714606721	19.1209375197	7.25015066112	7.39206272351	9.45763266751
CDC6	NM_001254	0.00485310218978	0.0961977124183	35.0739299745	35.5694880553	11.6669583675	12.7856833596	16.5913575515
SLC25A15	NM_014252	0.00486065029861	0.0961977124183	30.5005747443	28.0521337084	9.29161146137	10.2711277479	13.4238571007
HMGCR	NM_001130996+NM_000859	0.00486819840743	0.0961977124183	47.863760434	49.4460099176	23.3385914727	18.6263176763	21.1063545921
ZNF43	NM_001256650+NM_001256649+NM_001256648+NM_001256653+NM_001256651+NM_003423+NM_001256654	0.00487574651626	0.0961977124183	11.8698913336	11.1714854992	5.38441330518	3.99285947285	4.45136161245
DUSP2	NM_004418	0.00488329462508	0.0961977124183	2.91991090732	4.13123514544	0.872240509103	1.17793163899	1.00302915034
SPC25	NM_020675	0.00489084273391	0.0962200803213	33.3461004852	37.8569691908	14.516122204	15.7718342167	16.3973041809
SPNS2	NM_001124758	0.00490784671533	0.0962200803213	4.41585729473	4.17681905402	0.757226963824	1.33792712361	0.55549109721
AHCYL2	NM_015328+NM_001130720+NM_001130723+NM_001130722	0.00491058394161	0.0962200803213	10.2194574847	10.6530460137	4.6714613695	4.82705461496	4.11179072575
NFE2L2	NM_001145413+NM_006164+NM_001145412	0.00492294293298	0.0962200803213	68.3004601988	65.356423635	32.2637605617	25.0348795045	27.915418382
TMPRSS13	NM_001206789+NM_001077263+NM_001244995+NM_001206790	0.0049304910418	0.0962200803213	15.6468558396	17.9107591422	7.47221467744	7.27639793902	7.36342924292
UTP15	NM_001284431+NM_032175+NM_001284430	0.00493803915063	0.0962200803213	11.105117489	9.74603913048	4.39483740438	4.39809059273	4.71234941494
SON	NM_138927+NR_103797+NM_032195+NM_001291411+NM_001291412	0.00494558725946	0.0962200803213	73.8547435721	64.9645378613	30.9690972666	31.5782207233	30.7958830521
NUP214	NM_005085	0.00495313536828	0.0962200803213	32.2771395353	27.3804494655	12.6155209825	13.5424626169	12.3356670555
NBEAL1	NM_001114132	0.00496068347711	0.0962200803213	3.72021418785	3.20723349066	1.3362353467	1.44176486558	1.36647463231
ST3GAL1	NM_003033+NM_173344	0.00496823158593	0.0962200803213	48.8501883534	39.4957807945	17.0405155545	10.6085285016	10.9729856132
FOPNL	NM_144600	0.00498424021234	0.0962559618442	48.6641411496	55.3590405767	23.7845734537	17.5660905075	16.878948319
FTH1P3	NR_002201	0.00499178832117	0.0962559618442	2.82191093617	2.62684223252	0.815607882803	0.361829370193	0.312634903317
IPO11	NM_016338+NM_001134779	0.00499933642999	0.0962559618442	17.1965331579	16.1053605179	6.70552079693	7.00457019408	8.03376883338
LBR	NM_194442+NM_002296	0.00500688453882	0.0962559618442	25.4963866803	24.2537975023	11.239301644	11.316560243	11.7413489472
ASXL2	NM_018263	0.00501443264764	0.0962559618442	16.6537028211	14.9818603343	6.65219454506	7.44196290659	6.80431888106
ADA	NM_000022	0.00502198075647	0.0962559618442	3.66598130042	3.33213417845	1.01578308405	1.38945298432	1.39522494793
EGF	NM_001178130+NM_001178131+NM_001963	0.00503782349038	0.0963553459119	0.482196447052	0.598485220425	0.09291179681	0.0579841950874	0.0712290090009
SGTB	NM_019072	0.0050453715992	0.0963553459119	1.67884222575	1.71388995716	0.691240490051	0.514744124016	0.558314873028
FAM45B	NR_027141	0.00505291970803	0.0963553459119	1.82021823116	0.606634589645	0.565061613933	0.0	0.0
PCDHA3	NM_018906+NM_031497	0.00506046781685	0.0963553459119	2.21026521601	1.27940603305	0.252790747302	0.116223979517	0.261097513195
DDX31	NM_022779+NM_138620	0.00506320504313	0.0963553459119	18.7879399023	17.7051121937	8.15203114623	7.51169178688	8.72681932044
RNF111	NM_017610+NM_001270529+NM_001270528+NM_001270530	0.00507556403451	0.0963553459119	7.58028367753	7.37926324735	2.9003687788	2.82683009519	3.57290939725
HSPA8	NM_006597+NM_153201	0.00508311214333	0.0963553459119	1014.04801614	1050.28189579	413.329477701	410.971493888	512.406267724
ZNF518A	NM_014803+NM_001278526+NM_001278524+NM_001278525	0.00509066025216	0.0964056382146	8.49603291231	7.8969040183	3.62640402286	2.46156065929	3.07221008407
WDR3	NM_006784	0.00509820836098	0.0964056382146	35.1082816002	33.7707495151	16.6640135346	13.347341873	15.0656753956
ABHD10	NM_001272069+NR_073570+NM_018394+NR_073571	0.00510575646981	0.0964056382146	15.2359007497	15.4354787495	7.06970752804	5.96574973459	7.13719931686
NR5A2	NM_003822+NM_205860+NM_001276464	0.00511330457863	0.0964429118774	3.55671251376	2.90868153106	1.30940025054	1.0526776205	1.19285823133
SUPT20H	NM_001278482+NM_017569+NM_001278481+NM_001278480+NM_001014286	0.00512085268746	0.0964429118774	38.2320875811	38.0642077144	18.3115510627	17.1222186144	17.8339569283
SNX7	NM_015976+NM_152238+NR_033716	0.00512840079628	0.0964429118774	19.0677334683	18.9599747355	7.58969645546	7.70531550794	9.37112912771
FGFR1OP	NM_007045+NM_001278690+NM_194429	0.00514424353019	0.0964429118774	10.884172491	11.5770419292	4.02651774253	3.67001854243	5.24232446324
AASDHPPT	NM_015423	0.00515179163902	0.0964429118774	19.8306936463	22.4179363037	9.97427429433	8.09328947055	8.89840147777
HPS5	NM_181507+NM_181508+NM_007216	0.00515933974784	0.0964429118774	9.35269569138	9.96493604697	4.34559308882	3.76056060707	4.47117536331
GEN1	NM_182625+NM_001130009	0.00516688785667	0.0964429118774	14.3977918434	12.2788311609	6.08317626283	4.79879763903	5.38702243018
USP14	NM_005151+NM_001037334	0.00517443596549	0.0964429118774	41.3283030475	41.6953223864	19.3253519296	17.414299097	20.1180088817
KPNA3	NM_002267	0.00518198407432	0.0964429118774	23.425647191	23.3801069439	11.2850660099	8.70549731803	10.0773385792
LRRC57	NM_153260	0.00518953218315	0.0964429118774	7.82241611269	7.99401128377	3.04290943652	3.31130025298	3.78734816431
SLC4A7	NM_001258379+NM_003615+NM_001258380	0.00519708029197	0.0964429118774	8.28913683171	7.7775990872	3.6893781052	3.6056462587	3.09837208385
CENPL	NM_001171182+NM_001127181+NM_033319	0.0052046284008	0.0964429118774	23.7193698406	25.5105512817	6.15593706704	7.20270099494	10.3777486523
CENPK	NM_022145+NM_001267038	0.00521217650962	0.0964429118774	20.8145242571	23.7533690004	10.2400355008	7.82698931101	9.27555697519
KCNG1	NM_002237	0.00521972461845	0.0964429118774	5.28970176502	5.05884010587	0.934642453315	1.85290846113	1.43305065677
FAM111B	NM_001142704+NM_001142703+NM_198947	0.00523573324486	0.0964501510574	25.8341655104	21.9774164838	9.70643941974	7.45547819522	10.2119308557
UBR1	NM_174916	0.00524328135368	0.0964501510574	8.19838512278	6.69898403618	3.17018169769	2.48842343138	2.9395347518
MYCBP2	NM_015057	0.00525082946251	0.0964501510574	6.8646709905	6.04662598559	2.45463405303	2.94288937806	2.70536271499
OTUD6B	NM_016023+NM_001286745	0.00525837757133	0.0964501510574	41.7289725073	39.2311178589	18.5072247558	15.350867379	19.0365062008
GABBR2	NM_005458	0.00526592568016	0.0964501510574	7.41782956593	5.99738096361	2.73344162552	2.82783877654	2.50777675185
ZNF613	NM_024840+NM_001031721	0.00527347378898	0.0964501510574	3.1131870517	3.21420338507	0.702280509492	1.09453760274	1.19012436971
PSMG1	NM_003720+NR_049728+NM_203433+NM_001261824	0.00528102189781	0.0964501510574	102.568090962	103.643509276	45.6755560292	38.2203689744	49.6627939865
CCDC6	NM_005436	0.00528857000664	0.0964501510574	49.5386169782	43.8904142609	22.0513694508	21.1519242908	20.5030199124
AIF1L	NM_001185095+NM_031426+NM_001185096+NR_033701	0.00529611811546	0.0964501510574	156.100531363	166.348841446	28.9774512148	45.4622759796	55.0023622033
SLC5A3	NM_006933	0.00531196084937	0.0965090361446	4.53162534157	3.87543718375	1.77459104606	1.59219205623	1.78341757874
KIAA0040	NM_001162895+NM_001162894+NM_001162893+NM_014656	0.0053252322495	0.0965301563663	10.9729238974	10.8044174056	2.45180530129	3.21105331336	4.40552836823
ESD	NM_001984	0.0053353516921	0.0965301563663	152.174519806	158.688875017	76.1553257368	71.5998631742	72.1863953024
VPS13A	NM_015186+NM_033305+NM_001018037+NM_001018038	0.00535119442601	0.0965301563663	9.5407936948	8.99402370122	4.40436313326	4.12704882332	4.05864235189
BRMS1L	NM_032352	0.00535393165229	0.0965301563663	14.8012482482	16.6664854804	7.39412861915	5.36568817722	5.96353438216
CDC42SE2	NM_001038702+NM_020240	0.00536629064366	0.0965301563663	28.0330339101	29.9180277032	14.033039687	13.3834791913	12.8727215955
ZNF468	NR_102299+NM_001277120+NR_102301+NR_102300+NM_001008801	0.00537383875249	0.0965301563663	18.2791692959	17.2679235443	8.46206205623	6.36618092201	7.57130947558
BCAS2	NM_005872	0.00537657597877	0.0965301563663	429.941562295	463.932731992	212.514417623	178.82768213	210.48929755
ZNF331	NM_018555+NM_001079906+NM_001253799+NM_001253798+NM_001253800+NM_001253801+NM_001079907	0.00538893497014	0.0965619596542	9.29769251078	9.18270505732	3.9503772757	4.13594088536	4.45897391069
BMPER	NM_133468	0.00539648307896	0.0965619596542	0.876461670641	0.627253591684	0.0	0.142940926524	0.03952211859
AP1G1	NM_001128+NM_001030007	0.00540403118779	0.0965619596542	61.1906329091	58.9407669518	28.2914179666	23.5667079687	28.5577487287
UEVLD	NM_001040697+NM_001261385+NM_018314+NM_001261382+NM_001261386+NM_001261383+NM_001261384	0.00541157929662	0.0965619596542	17.4752209274	16.9414765698	7.65959141822	6.47496623389	8.24675120757
CEP83	NM_016122+NM_001042399	0.00541912740544	0.0965619596542	12.2623721606	12.5528595772	5.36933247891	5.73132195163	5.97071507313
RAB32	NM_006834	0.00542410418049	0.0965619596542	22.1081618326	25.8462616649	7.18656915475	8.36899519438	10.7020919917
IGSF6	NM_005849	0.00544268414068	0.0965619596542	0.311215504554	0.355613380136	0.0	0.0	0.0
CEP55	NM_001127182+NM_018131	0.0054502322495	0.0965619596542	56.7086298922	52.8461920269	22.1543565602	20.8271323816	27.134526272
FAM131B	NM_001278297+NM_014690+NM_001031690	0.00545778035833	0.0965619596542	0.463506838339	0.496299251118	0.0840523015042	0.0699154703147	0.0483277878533
ANKHD1	NM_017747	0.00546532846715	0.0965619596542	19.9456460978	19.010319855	7.81214769556	6.00723936905	4.39195534917
PNPT1	NM_033109	0.00547287657598	0.0965619596542	20.4256658869	22.7762137181	7.90890270219	7.12120602763	10.161616044
PAM16	NM_016069	0.0054804246848	0.0965619596542	26.9933900069	30.2800317042	9.8104099527	7.3443495561	11.9865277956
TGFBR3	NM_001195683+NM_003243+NM_001195684+NR_036634	0.00548797279363	0.0965619596542	0.811410710566	0.672914541068	0.170945298925	0.0521377477055	0.147433347923
RPP40	NM_006638+NM_001286132+NM_001286133	0.00549552090246	0.0965619596542	32.083282856	34.2688388206	9.60604839741	8.96373286891	14.5512498911
FAR1	NM_032228	0.00550306901128	0.0965619596542	28.5180750376	27.7301555838	13.5868663367	11.3752969222	13.1928952643
MDN1	NM_014611	0.00551061712011	0.0965619596542	12.3630004619	10.395032866	4.6714573084	5.25304983703	4.40669953355
TTF2	NM_003594	0.00551816522893	0.0965619596542	52.4972087499	48.3196774978	18.7371357916	19.6747495712	24.8647131491
GPR39	NM_001508	0.00552571333776	0.0965619596542	4.27102437537	4.18544596219	0.158051984602	0.438230270115	0.817880341219
PPP2R2C	NM_001206994+NM_001206996+NM_001206995+NM_020416+NM_181876	0.00553326144658	0.0965619596542	37.352794912	35.2455411924	3.65341865777	5.94630518312	9.128614217
KCTD5	NM_018992	0.00553857000664	0.0965619596542	50.3730430221	45.9741783109	19.5514071462	20.485005206	23.9563610667
LPPR5	NM_001037317+NM_001010861	0.00554835766423	0.0965619596542	1.73265252761	1.68355434344	0.684516444431	0.627636924413	0.669083182233
KIF23	NM_001281301+NM_004856+NM_138555	0.00555590577306	0.0965619596542	66.2443254168	61.7026870487	22.428946887	25.2625626423	31.1708999152
S100A8	NM_002964	0.00557174850697	0.0966073223259	1.50872773081	1.41973358216	0.330609663219	0.110001652214	0.380183133128
ZNF614	NM_025040	0.00557929661579	0.0966073223259	4.00031493853	3.7316585953	1.47911765494	1.23034354379	1.74342748581
MKX	NM_001242702+NM_173576	0.00558684472462	0.0966355810617	0.357435593249	0.306320405723	0.0	0.0	0.0
CNTFR	NM_001842+NM_147164+NM_001207011	0.00559439283344	0.096664756447	0.394059330174	0.525321617063	0.0	0.0325617406229	0.0562692665113
FRS2	NM_001278354+NM_001042555+NM_001278351+NM_006654+NM_001278357+NM_001278356+NM_001278353+NM_001278355	0.00561040145985	0.0967013542409	15.7643038449	15.3160218177	7.7687079074	6.1842509017	6.15791984363
HSPA12A	NM_025015	0.00561794956868	0.0967013542409	3.22037386634	2.8710712477	0.966984153027	0.909916672797	1.33784996104
NIPA1	NM_144599+NM_001142275	0.0056254976775	0.0967013542409	9.90528658301	9.51478306393	4.35893607226	4.31591021676	4.70209514572
BID	NM_001244572+NM_001244570+NM_001244569+NM_001244567+NM_001196+NM_197967+NM_197966	0.00563304578633	0.0967407407407	50.4869489245	50.7714298039	19.9061403813	23.7811856068	24.4979613434
UBXN8	NM_001282189+NM_001282199+NM_005671	0.00564059389516	0.0967531914894	11.1949081881	11.6740463677	4.20624106459	3.78945834785	5.46947251705
SLC25A18	NM_031481	0.00564814200398	0.0967531914894	1.2123469655	1.23687477258	0.0921688986478	0.352667876992	0.105989221016
LRRC42	NM_052940+NM_001256409	0.00565569011281	0.0967531914894	30.4320985329	34.448472853	13.9983227711	13.9071192267	15.8139064354
TAMM41	NM_138807+NR_104314+NM_001284401	0.00566323822163	0.0967655703289	19.2533357059	22.2555849492	8.20045749225	9.17955791165	9.75903643416
AFG3L1P	NR_003226+NR_003228+NR_003227	0.00567078633046	0.0967655703289	24.0961615092	23.1445581755	10.6846714038	8.46191461762	11.0544875219
PRKAG2	NM_024429+NM_016203+NM_001040633	0.00567833443928	0.0967655703289	7.92768947641	8.10869457386	2.24760624535	3.613519915	2.59965183964
CAMK2D	NM_172128+NM_172127+NM_001221+NM_172115+NM_172129+NM_172114	0.00568331121433	0.0967655703289	14.6838039	17.0415695419	6.37629517683	4.63963460054	3.64205520419
OSBPL9	NM_148909+NR_036662+NM_024586+NM_148908+NM_148906+NM_148907+NM_148904+NM_148905	0.00569085932316	0.0967655703289	43.8469249006	43.618846876	21.5511562699	15.4665867358	17.3806116201
GXYLT1	NM_173601+NM_001099650	0.00569616788321	0.0967655703289	15.8421754759	14.4964733994	7.18992191521	5.01401519627	5.75400365426
COMMD10	NM_016144	0.00570852687459	0.0967655703289	47.3608256966	60.8121294786	23.9206771145	18.6652101248	19.4088295148
KIAA1161	NM_020702	0.00571126410086	0.0967655703289	15.8655530586	13.1482033699	6.14369705736	4.86490627442	6.25507433925
SH3D21	NM_001162530+NM_024676	0.00572362309224	0.0967655703289	7.25991765324	6.81651065614	2.84863733042	1.62155273983	1.64557857395
MRPL1	NM_020236	0.00573117120106	0.0967655703289	26.0596585833	30.0505051443	13.4866361365	12.0861381183	12.1803374323
LIMK1	NM_002314+NM_001204426	0.00573390842734	0.0967655703289	26.5565103699	23.1900488111	9.20271841969	9.66219125163	12.0377367456
POLR1B	NM_001282776+NM_001282774+NM_001282779+NM_019014+NM_001282777+NM_001137604+NM_001282772	0.00574626741871	0.0968008356546	25.9701509414	24.781141311	10.9327866501	11.7188268387	12.6177223456
CCDC138	NM_144978	0.00575381552754	0.0968008356546	9.27888569616	9.38294554252	4.44870229658	3.41884233427	4.11977592326
BARD1	NM_001282548+NM_000465+NM_001282549+NM_001282543+NM_001282545+NR_104216+NR_104215+NR_104212	0.00576136363636	0.0968008356546	16.5593437184	15.5174429731	4.4531381679	5.9494665123	7.04195002398
TBC1D30	NM_015279	0.00577737226277	0.0968401384083	16.8481856213	14.1998535624	4.29841156396	5.53322791935	6.63929539443
PRR13	NM_018457+NM_001005354	0.0057849203716	0.0968401384083	77.4629217906	83.6668103992	31.1070505043	36.2251756773	39.5293178377
PTBP2	NM_021190	0.00579246848042	0.0968401384083	5.6321812824	5.53801986526	2.57924853726	1.93914989462	2.40987138467
APC	NM_001127511+NM_001127510+NM_000038	0.00580001658925	0.0968401384083	9.96567525983	8.4556368812	4.28611622586	3.74326675148	3.87522496498
ANO6	NM_001142679+NM_001204803+NM_001025356+NM_001142678	0.00580275381553	0.0968401384083	18.4732136968	15.0626332308	5.66611691775	7.05906041162	7.25058266576
UBE2E2	NM_152653	0.0058151128069	0.0968884325804	15.6388806719	18.4575467474	5.89462001807	6.89716609473	7.8799974768
SDHD	NM_001276503+NM_001276506+NM_001276504+NM_003002+NR_077060	0.00582266091573	0.0968884325804	32.5277689424	37.3305580229	16.3642634102	13.7153583968	16.026164715
LHX1	NM_005568	0.00582763769078	0.0968884325804	3.1385634088	2.62403469677	0.20158420736	0.444350888619	0.724408986542
SLC16A7	NM_001270623+NM_001270622+NM_004731+NR_073056+NR_073055	0.00583775713338	0.0968884325804	8.54211568878	7.30049948695	2.68676431493	3.14513114295	3.62677925915
DENND3	NM_014957	0.0058453052422	0.0968884325804	2.62649163836	2.55782885176	1.11185189881	0.750448530524	0.986324825074
SVOPL	NM_001139456+NM_174959	0.00585285335103	0.0968884325804	0.823335962656	1.78216408065	0.0	0.0637814457956	0.0
SLC16A14	NM_152527	0.00586040145985	0.0968884325804	7.08159255215	5.86689246378	2.65378527417	2.70779646892	2.88216936958
CERS6	NM_001256126+NM_203463	0.00586794956868	0.0968884325804	37.3478534894	35.2919626726	18.2486140679	14.483194083	16.0363436729
MFSD9	NM_032718	0.00587068679496	0.0968884325804	11.149341161	11.559010698	4.21728911862	4.51785241052	5.63955876184
DHRS2	NM_005794+NM_182908	0.00589880557399	0.0969796747967	9.30526837984	8.91600737016	2.78552449541	3.7758920357	4.0633206551
LOC145837	NR_026979	0.00590635368281	0.0969796747967	1.14337461911	1.30648797092	0.304238452546	0.303681980627	0.466476900002
GSPT1	NM_001130006+NM_002094+NM_001130007	0.00591390179164	0.0969796747967	72.2718014285	65.6294755601	33.3457895368	30.3569934003	33.2128658452
NDUFAF4	NM_014165	0.00592144990046	0.0969796747967	10.8578924101	14.2052117805	4.41057424828	4.67691802783	5.40180153464
CYB5R4	NM_016230	0.00592899800929	0.0969796747967	22.8876038733	24.7424275379	12.0043530052	10.330976265	9.86657290464
GPD2	NM_001083112+NM_000408	0.00593654611812	0.0969796747967	39.6767794288	38.9952314501	17.3224328634	16.3968274677	20.1676320666
DEF8	NM_001242821+NM_001242820+NM_207514+NM_001242817+NM_001242816+NM_001242818+NM_017702+NM_001242822+NM_001242819	0.00595255474453	0.0970080862534	61.4373389855	71.6380415258	25.0623218093	26.9191102103	32.4064647042
RNF41	NM_001242826+NM_005785+NM_194359+NR_040053+NM_194358	0.00596010285335	0.0970080862534	18.2073581467	19.4165106844	8.48691403042	9.45209445062	8.09171645441
FAM115A	NM_001206941+NM_001206938+NM_014719	0.00596765096218	0.0970080862534	8.35834347177	8.00820904841	3.90794100329	3.58257965053	2.95759741413
EPS15	NM_001981+NM_001159969	0.005975199071	0.0970195286195	23.7768621702	23.9139696948	9.92072830117	10.4820850693	12.1896891518
APLP1	NM_005166+NM_001024807	0.00598274717983	0.0970767160162	5.19732929348	4.28610722173	2.01385465267	2.04293272546	1.7854641346
HSPH1	NM_006644+NM_001286505+NM_001286504+NM_001286503	0.00599858991374	0.0971376762928	95.3791984517	93.5782293478	41.8215877533	34.5906501653	46.5847917959
CHUK	NM_001278	0.00600613802256	0.0971491053678	18.6636933756	17.5411025069	8.34123301838	6.66078108851	8.56223876462
SLC19A2	NM_006996	0.00601368613139	0.0971491053678	35.3605926178	38.0347837106	8.41718017981	8.91601813109	14.9564316431
ETF1	NM_001256302+NM_001282185+NM_004730+NM_001291974+NM_001291975	0.00601899469144	0.0971491053678	72.8802305705	63.8660946703	33.4930203997	29.2182526093	31.2073528477
PPP3CA	NM_000944+NM_001130692+NM_001130691	0.00602878234904	0.0971491053678	78.6447110741	66.3250269784	33.4020009347	29.0130896694	33.6278977734
XPO1	NM_003400	0.00603633045786	0.0971491053678	120.036608923	107.842286838	53.8594970263	45.3814890787	54.7621727779
GPR137C	NM_001099652	0.00604387856669	0.0971491053678	3.79633478305	3.81955073803	1.40088191787	1.5536884597	1.81550157953
KIAA1210	NM_020721	0.00605142667551	0.0971491053678	0.427137100258	0.308434580303	0.0	0.0	0.0127067854439
PTPRG	NM_002841	0.00605416390179	0.0971491053678	6.260938227	5.59299844934	2.57813752571	2.46230700732	2.81110561861
MROH6	NM_001100878	0.00606652289317	0.0971491053678	6.75524990621	5.82593135956	2.66013621328	1.71707502106	1.57539116911
NRAS	NM_002524	0.00607407100199	0.0971491053678	236.298368654	224.64000764	111.882199558	81.0973350471	100.6901883
LRRC40	NM_017768	0.00607680822827	0.0971491053678	10.9379972961	9.8015248871	5.07864715082	3.84841433929	4.15225819541
SPOCD1	NM_001281988+NM_144569+NM_001281987	0.00609746184472	0.0971819960861	1.2991163005	0.816446233005	0.0691358871904	0.0805110133996	0.218631925591
CSNK2A1	NM_001895+NM_177560+NM_177559	0.00611330457863	0.0971819960861	38.6457252934	35.9570624287	18.1936795475	17.9769637189	17.5734708328
BRWD1-AS1	NR_046655	0.00612085268746	0.0971819960861	0.80605901409	0.671599731795	0.0	0.166514802048	0.0
GDAP1	NM_018972+NR_046346+NM_001040875	0.00612582946251	0.0971819960861	13.3727210403	12.8148521904	5.28794473998	4.40953263736	6.34638780188
ALG10	NM_032834	0.00613594890511	0.0971819960861	9.02483641061	8.84518538995	4.39598781009	3.14607539572	3.60854826896
EFCAB13	NM_152347+NM_001195192	0.00614349701393	0.0971819960861	1.23584812937	1.47525155314	0.463869650439	0.386470893083	0.506946744372
MICU2	NM_152726	0.00615104512276	0.0971819960861	71.3162067963	73.848731274	34.3491980774	27.8130328549	35.4108726291
PRKAR2B	NM_002736	0.00615378234904	0.0971819960861	23.5310812468	24.0847661261	4.53407538128	6.02651908912	9.04292738084
SLC5A6	NM_021095+NR_028323	0.00616357000664	0.0971819960861	89.5079403125	91.411166451	27.868841586	30.4671883918	43.2927356251
RPF2	NM_032194+NM_001289111	0.00617368944924	0.0971819960861	20.441957887	18.6535188345	9.34326011532	7.993860587	9.4247728222
ADK	NM_001202450+NM_006721+NM_001202449+NM_001123	0.00617866622429	0.0971819960861	51.7144373257	59.08294304	24.0078112078	26.7041097325	26.3248775618
RAP2C	NM_001271187+NM_001271186+NM_021183+NR_073150	0.00618878566689	0.0972143322476	40.4293551798	36.0822004779	13.8499319243	12.5004379027	18.4158225781
EXOC6	NM_001013848+NM_019053	0.00620238885202	0.0972379713914	14.3477947837	12.8454023619	6.2333164169	5.48291384451	6.60497303309
DYNC2H1	NM_001377+NM_001080463	0.00621217650962	0.0973281351527	1.66957580992	1.43178699364	0.461410525371	0.50683353743	0.632355342172
SMTNL2	NM_198501+NM_001114974	0.00621972461845	0.097338092148	2.76258942043	2.33791995258	0.142023999897	0.425292686291	0.598839545988
MEMO1	NM_015955+NM_001137602	0.00622727272727	0.0973730769231	4.66019734572	5.80427082032	1.28962426864	2.09593222652	1.73967046704
INTS7	NM_001199812+NM_001199809+NR_037667+NM_015434+NM_001199811	0.00624071001991	0.0973730769231	12.7331038578	13.404972119	4.95546504255	5.72310879713	6.50963892163
TMEM38B	NM_018112	0.00625638686131	0.0973730769231	25.6903535869	24.7821248817	12.88397895	10.5546321395	11.6029628086
RPAP2	NM_024813	0.00626617451891	0.0973730769231	6.05354672791	6.74853784287	3.04436877807	2.1008990624	2.33390568841
PLCH1	NM_001130961+NM_001130960+NM_014996	0.00627372262774	0.0973730769231	5.2338699971	4.77101030095	0.769670126097	1.63824017409	1.41144849383
ZMYM2	NM_003453+NM_197968+NM_001190964+NM_001190965	0.00627645985401	0.0973730769231	30.9734430613	30.0730375077	15.8045150336	13.6390760034	12.9969520523
BIRC6	NM_016252	0.00628881884539	0.0973730769231	20.689245873	17.1124484202	7.6532705028	9.05720902268	7.38574499323
FAM46B	NM_052943	0.00629636695421	0.0973730769231	5.55266235472	5.00435156511	0.94684713573	1.93869803227	1.46572288372
DPH6	NM_080650+NM_001141972	0.00629910418049	0.0973730769231	7.64486726266	7.18991593933	3.47555870618	3.54362758468	3.41572207081
PAK1IP1	NM_017906	0.00631975779695	0.0973932868904	42.0068624097	48.2390096587	17.7535177712	17.9711796243	22.5768384093
HMGB1	NM_002128	0.00632730590577	0.0973932868904	70.0568844339	68.053557598	31.5182659771	25.7343984953	34.2274957515
LOXL2	NM_002318	0.0063348540146	0.0973932868904	12.0257376308	10.3743402043	1.59492702967	3.05915609471	1.17327146435
C16orf70	NM_025187	0.00633983078965	0.0973932868904	8.67273854422	8.42017898586	3.99352573827	3.67498482048	4.24067194075
SH3BGRL3	NM_031286	0.00634995023225	0.0973932868904	111.147585891	109.213801623	39.6217149436	48.501356288	54.7021301288
WNT7B	NM_058238	0.00635749834108	0.0973932868904	9.64617951416	9.79872935885	3.75696640551	4.35305106745	4.84128525412
SLC30A4	NM_013309	0.0063650464499	0.0973932868904	1.18929561296	1.32121114497	0.492267248837	0.286630639682	0.342006973912
HOXC13	NM_017410	0.00637259455873	0.0973932868904	17.5310604363	14.9822923136	5.67551600461	6.98441315755	7.57703863475
SNCAIP	NM_001242935+NM_005460	0.00637790311878	0.0973932868904	0.551765195907	0.88805385237	0.0501330446954	0.125103370239	0.0432377062575
PNO1	NM_020143	0.00638769077638	0.097399494311	37.7463276352	43.2918408032	12.3942742295	15.0288855001	18.869826543
GNPTAB	NM_024312	0.0063996350365	0.0974447949527	30.2814156054	27.1521210643	14.572868767	11.3733306842	11.8842343708
TMA7	NM_015933	0.00642045454545	0.0974654956085	8.52121601739	10.6246207246	4.10798572894	3.85195850397	4.29450925758
LUZP1	NM_033631+NM_001142546	0.00642800265428	0.0974654956085	8.80798889497	7.86960802933	4.0142121993	3.56621690207	3.85464221949
MAP3K9	NM_033141+NM_001284232+NM_001284230+NM_001284231	0.00643555076311	0.0974654956085	9.06355909705	7.60958902012	3.86254445689	3.66747025201	3.59609878077
ANKRD52	NM_173595	0.00644309887193	0.0974654956085	45.9523295478	36.2880405796	13.9157816124	14.8717665794	18.8752098388
DR1	NM_001938	0.00645064698076	0.09748	19.2144233729	18.6613866872	9.29762384396	7.96250114208	9.3436700835
TP53BP1	NM_005657+NM_001141980+NM_001141979	0.00645595554081	0.09748	16.4649824368	15.5588584536	7.87974404777	7.78369716101	7.4923634221
QSER1	NM_001076786	0.00646574319841	0.09748	17.2498672148	15.40788032	8.23155034189	6.34336774112	6.56432780995
DNAJA3	NM_001135110+NM_001286516+NM_005147	0.00646848042468	0.09748	79.3539472715	87.1303802432	31.9685608907	35.9943791616	42.2612672791
HJURP	NM_001282963+NM_001282962+NM_018410	0.00648083941606	0.0974996880848	29.3459031057	30.3689458747	10.9254104903	12.7275085068	15.0888235897
PATL1	NM_152716	0.00649684804247	0.0975279503106	20.6041470528	19.1612431935	9.80389430678	8.32922008827	9.6478954858
FAM84B	NM_174911	0.00650439615129	0.0975279503106	85.8107861846	80.0638044358	37.114991164	33.4468342418	42.7437066532
DNAJC22	NM_024902	0.00651194426012	0.0975279503106	26.4977745951	28.2966618469	13.5809636176	12.7374025898	13.4951486314
GGH	NM_003878	0.00651692103517	0.0975394165115	47.5044018728	62.9550026337	18.9481217203	23.2899744778	22.8887700932
STIL	NM_001048166+NM_003035+NM_001282939+NM_001282938+NM_001282937+NM_001282936	0.00652704047777	0.097558987029	19.618852885	17.6419491719	7.47366435589	7.02215854434	9.39752394933
UBE2G1	NM_003342	0.0065345885866	0.097558987029	23.7036752347	23.0302382601	10.8298948266	10.8408185437	12.0687581978
NQO1	NM_001286137+NM_000903+NM_001025434+NM_001025433	0.00654213669542	0.097558987029	538.911400512	587.339289767	256.260130774	290.596365885	262.837723579
MCU	NM_001270679+NM_138357+NR_073062+NM_001270680	0.00654968480425	0.097558987029	19.2335776409	19.1358327968	8.97085620494	9.40314564253	9.64174853518
PRKDC	NM_006904+NM_001081640	0.00655723291307	0.0975759803922	72.839401246	59.5497184977	21.3959986107	29.8003743086	27.1949290059
PHTF2	NM_001127358+NM_001127360+NM_001127357+NM_020432+NM_001127359	0.00655997013935	0.0975759803922	23.384620091	22.078008592	11.7479684627	10.4309971515	9.88236594052
THOC2	NM_001081550	0.00657232913072	0.0975759803922	27.9899921637	25.8426309347	13.7309972185	10.5473250864	11.8114123399
FASTKD2	NM_014929+NM_001136194+NM_001136193	0.00657987723955	0.0975759803922	14.0714367109	15.5781362629	7.2164125006	6.3453799217	7.16320217066
TMEM167A	NM_174909	0.00658742534837	0.0975759803922	41.1840774549	42.0267990526	19.9031774231	12.6299498924	13.3510834569
FXYD6	NM_022003+NM_001164837+NM_001164836+NM_001164832+NM_001164831	0.00659240212342	0.0975759803922	5.02657039182	4.20590621591	0.929617493889	0.861637365667	1.7180510826
MST4	NM_001042453+NM_016542+NM_001042452	0.00660252156603	0.0975759803922	33.0631454231	31.7153549504	12.8957909994	10.9457514956	16.09677174
TMPO	NM_003276+NM_001032284+NM_001032283	0.00661853019244	0.0976464831804	151.687092057	146.852982726	68.0947228058	59.9942363286	77.3214634337
PADI2	NM_007365	0.00662126741871	0.0976464831804	4.17027307786	3.55262866147	0.693537690261	1.2263053775	1.33301547669
PTPRG-AS1	NR_038283+NR_038282+NR_038281	0.00663362641009	0.097673992674	10.2610636565	9.85188129664	5.16922588322	4.15552029491	4.35377702643
ATAD2	NM_014109	0.00664117451891	0.0977010372178	113.911671214	106.577204325	47.2516017792	45.5831801615	57.7227698465
USP13	NM_003940	0.00664872262774	0.0977179331307	13.6151543565	13.0336571774	5.06760475523	5.9140829043	6.71098950297
LAMB1	NM_002291	0.00665627073656	0.0977179331307	17.4753093283	16.2418456794	7.52742102433	7.02159964776	4.98279876304
HIPK1	NM_198268+NM_152696+NM_198269+NM_181358	0.00666381884539	0.0977179331307	150.205858201	132.729680899	71.7703398386	63.4224163693	65.3150817571
DEPDC1B	NM_001145208+NM_018369	0.0066796615793	0.0977445520581	31.4977093814	32.5533520034	12.8674629513	14.6184991839	16.5124633241
TUG1	NR_002323+NR_110493+NR_110492	0.00668720968812	0.0977445520581	93.1018138356	79.3764717554	42.1851488492	34.1930407214	39.133157188
CENPE	NM_001286734+NM_001813	0.00669475779695	0.0977445520581	14.0721484344	11.5102773541	5.24027065238	4.38493270972	5.89562952733
B3GALTL	NM_194318	0.00671060053086	0.0978249118684	4.96876804356	4.73658742721	2.38042096465	2.14392254092	2.17100541581
TM7SF3	NM_016551	0.00671814863968	0.0978249118684	36.4121182584	39.1306508985	15.3479998076	15.2007060934	19.6523734689
DEPDC1	NM_001114120+NM_017779	0.00672569674851	0.0978249118684	11.3008852641	9.25078705055	3.08425134696	3.47004878895	4.66192797168
ALDH1A3	NM_000693+NM_001293815	0.00673324485733	0.0978249118684	4.33645139275	4.57578964245	2.07848458519	2.07468286576	1.69427943039
QKI	NM_206854+NM_206855+NM_006775+NM_206853	0.00674079296616	0.0978249118684	7.11218174232	6.76766497187	3.33465803505	2.1491242202	2.34808205468
MUC3A	NM_005960	0.00674834107498	0.0978249118684	0.596396670739	0.397529051457	0.014811448849	0.0492811924855	0.0596132623943
NS3BP	NR_046316	0.00675588918381	0.0978249118684	0.96253475588	1.78216365081	0.132802499127	0.132559594718	0.22907347768
COTL1	NM_021149	0.00676343729263	0.0978249118684	55.9085221929	62.1431448708	10.5159851919	17.4945846183	20.4133071974
TMA16	NM_018352	0.00677098540146	0.0978249118684	30.346777048	35.7613901399	16.4074094907	13.9777803306	14.5653946283
HMMR	NM_001142557+NM_012485+NM_001142556+NM_012484	0.00677853351029	0.0978249118684	33.5095168808	34.4457389341	16.953148608	16.811970013	16.6775334637
GAN	NM_022041	0.00678127073656	0.0978249118684	10.5211337679	9.84526187814	4.77554162849	4.53258128313	5.13061070509
TEKT4P2	NR_038328+NR_038327+NR_038329	0.00679362972794	0.0978249118684	11.4936541296	9.56129571474	3.23763753716	1.35676648384	1.79514064892
ALMS1	NM_015120	0.00680117783676	0.0978249118684	8.66744848251	7.06061257143	3.13783704424	3.20110628617	3.69681942361
CBX6	NM_014292	0.0068149469144	0.0978249118684	19.1599134159	16.1034736914	4.04759097935	5.29889537833	7.2403481201
ZNF267	NM_003414+NM_001265588+NR_049749	0.006824734572	0.0978249118684	18.2083091172	16.2454800546	8.67718873347	6.76005257568	7.55977524305
RNF144A	NM_014746	0.00683004313205	0.0978249118684	3.00055315838	2.6199762041	1.12982784803	1.19292086231	1.26459416621
JAK1	NM_002227	0.00683759124088	0.0978249118684	84.5308131958	75.5732719528	27.6640481803	29.6493846556	39.9425798652
PGAM1	NM_002629	0.00684737889847	0.0978249118684	14.4643853393	15.7030169383	7.79095126419	6.08756817883	6.24251863128
UTP11L	NM_016037	0.0068549270073	0.0978249118684	32.762596294	34.9528019635	17.5860956247	13.1198434001	13.8942562381
HSPA4L	NM_014278	0.00686247511612	0.0978249118684	9.9928310966	9.28150829342	4.6267659673	2.97330765572	3.19231754675
ZNF813	NM_001004301	0.00687002322495	0.0978249118684	5.31983551801	4.60972713713	2.35334399957	1.62784321795	1.75666757621
LOC102724550	NR_110826	0.00687757133378	0.0978249118684	1.6795622062	0.816094743419	0.058474417945	0.0972791073852	0.100863600926
HSPA4	NM_002154	0.0068851194426	0.0978249118684	108.133868466	105.428063185	55.1673743493	48.1236755453	52.9837141273
ING2	NM_001564+NM_001291959	0.00689009621765	0.0978249118684	8.27530758345	6.09981478106	2.92446658702	2.77343163779	2.81014447313
NKRF	NM_001173488+NM_001173487+NM_017544	0.00689764432648	0.0978249118684	15.762294461	15.189235176	6.87494521809	7.45753070661	7.92107530756
UFSP2	NM_018359+NR_028085	0.0069051924353	0.0978249118684	12.7221949662	14.4272164065	6.2353326938	5.69423187624	6.76346833805
TNPO1	NM_002270+NM_153188	0.0069153118779	0.0978277680141	29.085311041	28.1507906545	14.8857697716	12.0436027173	13.4131984673
YRDC	NM_024640	0.00692285998673	0.0978277680141	29.1102497784	33.8971265403	13.3006823965	14.1136021696	15.8117864719
API5	NR_024625+NM_006595+NM_001142930+NM_001142931+NM_001243747	0.00693820504313	0.0978457042665	54.1741080485	50.4896307472	27.3936437083	21.3581231686	23.1173683265
SPIN3	NR_027139+NM_001010862	0.00694318181818	0.0978457042665	9.99085555876	9.20788269499	4.82911407455	3.51966909923	3.99408647847
LOC100129361	NM_001271592	0.00695330126078	0.0978985422741	14.3872246384	13.5338659055	6.88129563696	4.93901771849	6.13320083928
DUSP14	NM_007026	0.00696084936961	0.0978985422741	19.0833224368	19.2646690705	8.77156984121	9.95726494172	9.19681403128
IDE	NM_001165946+NM_004969	0.00697685799602	0.0979313953488	25.2782189411	21.503630137	11.451985657	9.96739784365	10.83378458
CFL2	NM_138638+NM_021914+NR_028131+NR_028130+NM_001243645	0.00698440610484	0.0979313953488	13.0950257824	13.3345283362	6.85515381818	5.82744877619	6.1980912237
POLE2	NM_001197330+NM_002692+NM_001197331	0.00699195421367	0.0979604880883	12.797963966	14.759816314	5.87526782999	5.39448457108	6.89140662084
PSMD11	NM_002815+NM_001270482	0.0069995023225	0.0979768115942	38.3878288279	38.1072970435	18.4799945463	18.2026063449	19.9499076834
TRMT10C	NM_017819	0.00700705043132	0.0979768115942	32.9059939741	38.8364466261	17.6188967622	14.0942821553	16.0846829051
CASP8AP2	NM_001137667+NM_012115+NM_001137668	0.00701459854015	0.0979930475087	15.5422781676	14.082094641	7.424246494	5.76530716779	6.73495554804
ZNF609	NM_015042	0.00702214664897	0.0980057670127	20.0108881959	18.8495294342	8.88924477909	9.48721804538	9.90486920917
BTF3L4	NM_001136497+NM_152265+NM_001243767	0.0070296947578	0.0980057670127	16.1581768356	17.2630620364	8.42935529417	6.52906001132	7.74568558935
SPATA17	NM_138796	0.00703724286662	0.0980057670127	13.9434611951	19.2394018066	7.000358456	6.28879891055	5.95702332726
LTV1	NM_032860	0.00704479097545	0.0980057670127	49.5372291269	46.9192012407	22.2570106819	20.0438291709	25.2381135769
CENPA	NM_001809+NM_001042426	0.00706063370936	0.0980460564191	25.4426084098	28.0507832046	9.54200777697	11.3129270918	13.3925428221
NEIL3	NM_018248	0.00708477106835	0.0980847268673	8.0966368405	9.93067290345	1.33172930744	2.08375735943	2.95935848705
NUDT15	NM_018283	0.00709231917717	0.0980847268673	40.0110433291	43.8369951544	15.9055622248	18.3233810511	21.4618737315
SNRNP27	NM_006857+NR_037862	0.007099867286	0.0980847268673	36.253580552	43.632125218	19.9001497318	16.2337474527	16.6554392045
NSD1	NM_172349+NM_022455	0.00710741539482	0.0980847268673	34.4890206069	29.5752906184	14.7486034904	15.4894196633	15.3993202964
MBD4	NM_001276273+NM_001276272+NM_003925+NM_001276270+NM_001276271	0.00711496350365	0.0980847268673	55.3443694885	55.6346154373	27.5658129156	24.3953243851	28.7766329104
GNAZ	NM_002073	0.0071199402787	0.0980847268673	4.31167030505	4.25306022173	1.45528039936	1.67678813341	2.10736195428
HN1L	NM_144570	0.0071300597213	0.0980847268673	156.613148234	160.933239103	74.1071479292	78.8374344695	83.1271762529
SULT1A2	NM_177528+NM_001054	0.00713760783013	0.0980847268673	0.385627805017	0.755853156595	0.0	0.0	0.0
MCFD2	NM_139279+NM_001171511+NM_001171510+NM_001171509+NM_001171508+NM_001171507+NM_001171506	0.00714515593895	0.0980847268673	53.1620474427	53.1608334641	28.4089918853	23.0276256738	24.3236123786
SNTB2	NM_006750	0.00716099867286	0.0980847268673	8.20858623867	7.07678198607	3.80466723781	3.11765352011	3.19488458134
DCAF4	NM_181340+NM_001163509+NM_001163508+NM_181341+NM_015604	0.00716854678169	0.0980847268673	21.5753796185	23.1359725491	9.6961539665	9.83092759346	11.8039265132
SPOPL	NM_001001664	0.00717609489051	0.0980847268673	34.7185835077	34.2512583691	17.4295984536	13.1586550885	16.2980146415
TNFAIP8	NM_001077654+NM_001286817+NM_001286815+NM_001286814+NM_001286813+NM_014350	0.00718364299934	0.0980847268673	7.99310052745	6.59736027869	3.19083670471	2.86936978093	2.13215423464
SLC31A2	NM_001860	0.00719119110816	0.0980847268673	14.4165593331	15.5389400403	7.50506299181	7.29675559426	7.2013521853
EDNRA	NR_045958+NM_001166055+NM_001957+NM_001256283	0.00719392833444	0.0980847268673	0.522068906377	0.776898418492	0.0944857124936	0.0911656600462	0.135816788679
PRDX3	NM_014098+NM_006793	0.00720628732581	0.0980847268673	122.344908576	143.483082614	54.9914117976	61.0401404765	66.9217770021
GAS2L3	NM_174942	0.00721383543464	0.0980847268673	11.7235189682	10.8045049292	3.0452160689	4.21349326905	5.06057555137
PRRC2C	NM_015172	0.00721914399469	0.0980847268673	65.2875328247	51.9492740768	25.6099592875	27.7543204688	25.5629588276
NAA50	NM_025146	0.00722893165229	0.0980847268673	78.2799182973	75.3990150409	39.3089984858	31.9027118132	38.1528711188
RP2	NM_006915	0.00723647976111	0.0980847268673	5.60041550832	5.9872879302	2.89009314371	2.06594249538	2.41469409927
S1PR3	NM_005226	0.00724402786994	0.0980847268673	10.9737915482	10.4143796407	4.44527852319	3.79438341585	5.42236019482
KCNS3	NM_001282428+NM_002252	0.00725157597877	0.0980847268673	14.1951472392	14.0324344461	5.36514352887	5.34791376734	7.35802328391
AKR1D1	NM_001190907+NM_005989+NM_001190906	0.00725912408759	0.0980847268673	0.291167750262	0.358774963024	0.0	0.0222384476643	0.0
SRD5A1	NM_001047	0.00726667219642	0.0980847268673	17.9798809244	16.4394206081	8.78291439677	8.3475657506	7.55294918809
BNIP2	NM_004330	0.00726940942269	0.0980847268673	28.4726389342	26.8083294769	14.4262452568	10.6284671474	12.0075639059
WASF3	NM_006646+NM_001291965	0.00728176841407	0.0980847268673	8.00998443771	6.52816057046	2.91519892219	2.51712407091	1.70700968411
TMEM139	NR_104250+NR_104252+NM_153345+NR_104253+NR_104254+NR_104251+NM_001242774+NM_001242773+NM_001242775+NM_001282877+NR_040003+NM_001282876	0.00728707697412	0.0980847268673	1.22491601511	1.30879082869	0.52964540533	0.311783675953	0.37531921301
TMTC3	NM_181783	0.00729686463172	0.0980847268673	17.5145780069	16.1327896478	8.31777285348	5.41123982131	6.31454732205
KATNAL1	NM_032116+NM_001014380	0.00730441274054	0.0980940785833	3.90269797938	3.70141920292	0.771271460967	0.980291614186	1.57273468002
TMEM194A	NM_001130963+NM_015257	0.00730938951559	0.0980940785833	19.398577888	17.1943482504	6.11811672304	5.84580970839	8.91409088418
NUDCD1	NM_032869+NM_001128211	0.00731950895819	0.0980940785833	35.6013136252	34.6559732888	18.1307158933	15.1795323208	17.5672642765
STX2	NM_001980+NM_194356	0.00732448573324	0.0980940785833	8.14449161788	7.64424970778	3.44367752018	3.47841732484	4.10296051133
SYNM	NM_145728+NM_015286	0.00733460517585	0.0980940785833	3.31359417592	2.76400641319	1.0641789359	1.35730281788	0.882957347698
RRN3	NM_018427	0.00734215328467	0.0980940785833	46.0934112854	45.6394553821	23.6791913781	21.0403875359	23.4213283749
GDAP2	NM_017686+NM_001135589	0.0073497013935	0.0980940785833	11.4057116412	13.2473500695	5.77044828873	3.78603404019	4.82998129352
CRAMP1L	NM_020825	0.00736571001991	0.0981247240618	16.1755793729	13.850289321	7.54912889929	6.42939084743	6.81530167843
PAICS	NM_006452+NM_001079525+NM_001079524	0.00737325812873	0.0981247240618	121.676310651	116.874591908	57.1856562382	56.6161523302	63.7768802822
SRSF1	NM_001078166+NM_006924+NR_034041	0.00738080623756	0.0981610590182	91.1682558622	83.0441785749	40.7376078702	27.0637114854	37.1607028872
NCS1	NM_014286+NM_001128826	0.00738835434638	0.0981651073198	29.6200308935	34.8312262745	11.0687996011	12.3856769152	15.9355462734
CDK2AP1	NM_004642+NR_073008+NR_073007+NM_001270434+NM_001270433	0.00739590245521	0.0981651073198	217.490550049	208.570515709	114.474086397	100.643395071	100.597546172
CYB5B	NM_030579	0.00741191108162	0.0981953896817	49.5019941982	52.7309208924	23.4189429929	23.8056433726	27.3248421863
BRIX1	NM_018321	0.00741945919044	0.0981953896817	77.2255824407	70.4315554708	33.8211348091	32.6294453148	39.2439036762
CDC25A	NM_001789+NM_201567	0.00742700729927	0.0982138570649	9.41837690254	9.06612520836	3.47167819149	3.78778490078	4.80188941906
G2E3	NM_017769	0.00743231585932	0.0982138570649	15.2195813935	15.5163003722	6.8779368496	4.7263754154	6.9562239342
LOC101926996	NR_110802	0.00744210351692	0.0982138570649	1.84529504207	1.37003172999	0.578518109757	0.560475845961	0.508731572946
RNF24	NM_007219+NM_001134338+NM_001134337	0.00744965162575	0.0982138570649	12.7454690062	10.4948905122	4.44592195904	5.24413371415	5.50112832773
SYNCRIP	NM_001159677+NM_001159676+NM_001253771+NM_001159673+NM_001159674+NM_006372+NM_001159675	0.00745719973457	0.0982138570649	98.3009735467	90.1889824257	45.4912285116	39.4492207402	48.9248949727
PROSER1	NM_025138	0.0074647478434	0.0982138570649	33.5208558235	29.0529704367	14.986103024	10.6458254051	13.7230922857
PRIM2	NM_001282488+NM_000947+NM_001282487	0.00747229595222	0.0982397820163	20.526706126	19.965971569	10.6132345862	9.76566149346	9.83754999097
PRMT9	NM_138364	0.00748813868613	0.0982437431991	10.9106930559	10.6299352671	5.62305215816	4.95184355257	4.37523054771
MYOF	NM_133337+NM_013451	0.00749568679496	0.0982794997281	79.4331053883	64.7413871578	16.7724644446	25.6200059219	28.2443831107
FILIP1L	NM_182909+NM_001282794+NM_001282793+NM_001042459+NM_014890	0.00750323490378	0.0983116883117	5.77996912312	7.41707713174	1.92393867051	0.903628359244	0.756640315651
YWHAB	NM_003404+NM_139323	0.00751078301261	0.0983116883117	241.188810462	233.254275955	120.892476602	106.959956129	124.097555331
XIST	NR_001564	0.00751833112143	0.0983116883117	0.279706765194	0.34661888042	0.0146756807974	0.0	0.0
VPS13B	NM_017890+NM_152564+NM_015243+NR_047582+NM_181661	0.00752587923026	0.0983116883117	13.3313072432	11.3641434158	5.84376447281	5.92904815126	5.78719374252
YAP1	NM_001130145+NM_006106+NM_001195044+NM_001282099+NM_001282098+NM_001282097+NM_001282101+NM_001282100+NM_001195045	0.00753118779031	0.0983116883117	19.7692653561	18.8330775855	9.28425305678	8.76394800648	10.2062583764
COA7	NM_023077	0.00754927007299	0.0983410685375	29.0920640896	26.9576447122	8.66998037347	9.98761926564	13.8028148124
TFAP2C	NM_003222	0.00755681818182	0.0983410685375	121.312303642	119.671524035	50.6656135492	53.6753925863	65.3763711922
BUB1B	NM_001211	0.00758054080956	0.0984126813541	34.0900905669	34.4221798582	15.5230513179	14.0523581284	18.3658556187
KIAA1919	NM_153369	0.00758808891838	0.0984126813541	4.48991809471	3.26913768375	1.54461712231	1.44634765559	1.17992135096
WDFY3-AS2	NR_015359	0.00759563702721	0.0984126813541	2.18913435449	2.18875593918	0.826524158047	1.02668208732	0.95045783282
PTCD2	NM_001284404+NM_024754+NM_001284403+NM_001284405	0.00760318513603	0.0984379014989	9.24912761156	8.64140486049	3.16517285062	4.27269012564	4.2121500526
STK4	NM_006282	0.00761073324486	0.0984379014989	16.6157456637	15.3225531858	8.14010086118	7.17545295623	7.9864133832
CDC7	NM_003503+NM_001134419+NM_001134420	0.00761828135368	0.0984379014989	11.0192542931	13.0939698597	5.02168570875	4.91315428058	6.08681013411
METTL4	NM_022840	0.00762582946251	0.0984379014989	6.2156935025	8.15984534233	2.56492447892	2.395814428	3.24718201349
SPIN4	NM_001012968	0.00764183808892	0.0985405982906	13.308353845	12.2790382092	6.34952260053	5.16966300772	6.33450559339
PIP5K1A	NM_001135637+NM_001135638+NM_001135636+NM_003557	0.00764938619774	0.0985405982906	55.0082531004	50.186630927	22.6343011903	25.0096734968	27.7689919495
CCDC183-AS1	NR_024580	0.00765693430657	0.0985712760278	5.25040696294	4.53477880182	2.02017799543	1.89427187009	2.42869005084
LPP	NM_001167672+NM_005578+NM_001167671	0.00766813205043	0.0985721784777	11.7674017767	9.65240739773	5.14305648006	4.89502713728	4.46533235005
TMPRSS2	NM_001135099+NM_005656	0.0076804910418	0.0985721784777	23.4063930358	22.3057471471	6.6648699913	8.44702840441	10.9868827811
HAUS6	NM_001270890+NM_017645	0.00768803915063	0.0985721784777	6.56194487728	6.24203719576	3.0383344928	2.66976294301	3.26363837921
ZDHHC20	NM_153251+NM_001286638+NR_104487+NR_104486	0.00769558725946	0.0985721784777	77.4064349552	70.1465835999	36.6916054229	23.4496658539	26.4798337301
DHX15	NM_001358	0.00770313536828	0.0985721784777	120.095463264	118.981855901	64.3748552112	51.405687531	57.4084727343
ZNF800	NM_176814	0.00771068347711	0.0985721784777	11.227266467	9.91698706546	5.20242227923	3.7140868205	4.61641940425
DPF1	NM_001135156+NM_004647+NM_001289978+NM_001135155	0.00772743861977	0.0985721784777	3.16877407396	3.04861226891	0.394401334701	0.864568588994	0.981799679775
BLOC1S6	NM_012388	0.0077349867286	0.0985721784777	18.3377403048	17.7340160998	9.16974129851	6.08738145975	6.18050821662
SLC25A46	NM_138773	0.00773996350365	0.0985721784777	29.3739086522	30.7255433617	16.2427276738	13.2078596017	13.8484076258
SKIV2L2	NM_015360	0.00775008294625	0.0985721784777	42.9009440877	38.1664863167	21.2233874456	18.3630599165	19.3022356273
BDP1	NM_018429	0.00775763105508	0.0985721784777	15.1128241092	12.6966005097	6.95538549852	6.280344443	5.77656088243
GRPEL2	NM_152407	0.0077651791639	0.0985721784777	12.4151742398	13.4983202221	6.82368680289	6.01236070699	5.63085487583
GEMIN5	NM_015465+NM_001252156	0.00777272727273	0.0985721784777	30.3364113024	27.8221846455	13.4939977603	14.0818001018	15.3332904643
SPIN1	NM_006717	0.00778027538155	0.0985721784777	55.7519114284	52.4464584203	27.3626163756	23.6391706732	28.121623962
ANKRD29	NM_173505	0.00778782349038	0.0985721784777	0.265465175377	0.367503627984	0.0	0.0	0.0
PLEKHB2	NM_017958+NM_001267068+NM_001267067+NM_001267066+NM_001267063+NM_001267065+NM_001267064+NR_049790+NM_001100623+NR_049789+NR_049791+NR_049792+NM_001267062	0.00781212674187	0.0986726034573	76.3677755119	83.0611252178	42.2490380892	31.8190478835	36.0475712263
LRRC69	NM_001129890	0.0078196748507	0.0986830287206	1.9996765666	1.15346013524	0.286510114106	0.357482621338	0.329471049919
DLAT	NM_001931	0.00782722295952	0.0986830287206	22.0513252465	22.0026101527	11.083901997	9.0318177406	11.2548565194
TIMM17A	NM_006335	0.00783477106835	0.0986830287206	42.7224638904	50.7993341195	22.1477585569	22.8701656895	22.5323245218
ELOVL6	NM_024090+NM_001130721	0.00783750829463	0.0986830287206	21.2501489594	19.6166091631	9.59701083059	8.67743679827	10.8178137772
DPP8	NM_017743+NM_197960+NM_130434+NM_197961	0.00786197743862	0.0988362877998	17.8154596455	17.6581773273	8.87245177015	8.18859711298	9.37919995315
C2orf47	NM_024520	0.00787433642999	0.0988721413721	35.6059640423	38.9954832755	15.5767629797	16.3630286819	20.0243762464
TTK	NM_003318+NM_001166691	0.00788188453882	0.0988721413721	31.767018358	29.0452431984	13.4995284578	12.1107719375	16.1182491644
ATG5	NM_001286106+NM_004849+NM_001286108+NM_001286111+NM_001286107+NR_104403+NR_104402	0.00788943264764	0.0988721413721	24.7794711331	25.4668545459	13.6315673416	11.6090291031	11.8273025456
CMTR2	NM_001099642+NM_018348	0.00789698075647	0.0988751941999	20.3745454577	23.1723354652	11.4762819087	9.01104629663	9.24559213999
CDV3	NM_001134422+NM_017548+NM_001282762+NM_001282765+NM_001282764+NM_001282763+NM_001134423	0.0079045288653	0.0988751941999	175.941071209	161.310189649	64.969632457	66.2611207629	89.6578072946
RPUSD1	NM_058192	0.00791207697412	0.0988751941999	52.9363857189	53.7874724516	13.5374980707	21.314483556	22.5751353538
CCNC	NM_005190+NM_001013399	0.00791738553417	0.0988751941999	56.9453330581	66.4173181867	31.0157852385	21.0946510764	23.8412214176
IMPAD1	NM_017813	0.007924601858	0.0989016563147	28.0997133533	26.3810505435	14.7558454818	12.0114577276	12.5063029502
C6orf120	NM_001029863	0.0079347213006	0.0989173553719	25.2657738676	25.8565372857	12.0304944459	9.26929840453	12.871430613
UST	NM_005715	0.00794226940942	0.0989173553719	5.38412144347	6.15523970711	2.32489115268	1.82242254124	2.75279707191
CHIC1	NM_001039840	0.00794981751825	0.0989356664951	2.23041938703	2.31063746775	1.02609104189	0.60370352407	0.575584827402
CCNJ	NM_001134376+NM_001134375+NM_019084	0.00795736562707	0.0989356664951	9.97284587842	10.0486131737	4.99505149483	3.45718172128	4.48046561805
CST2	NM_001322	0.0079649137359	0.0989356664951	0.401287304566	0.26747862517	0.0	0.0	0.0
ZMYM1	NM_001289088+NM_001289090+NM_024772+NM_001289091+NM_001289089	0.00797246184472	0.0989356664951	8.38538224906	6.99769494953	3.79351555921	3.33330351418	3.43443626138
PTAFR	NM_001164721+NM_001164723+NM_001164722+NM_000952	0.00798000995355	0.0989501285347	1.51367386919	1.28425644537	0.460502968834	0.326425699546	0.564089459974
RDH11	NM_016026+NM_001252650	0.0080052256138	0.0990295616718	66.4216501532	66.4101684595	34.1634456987	33.3167825658	34.9279919001
NOXO1	NM_172168+NM_144603+NM_172167+NM_001267721	0.00801020238885	0.0990295616718	4.41779820403	3.63757826564	0.800010119664	1.20893039534	1.58289352244
POC5	NM_001099271+NM_152408	0.00802032183145	0.0990295616718	17.7843996913	17.2229746675	8.08753897542	8.50583576232	9.40812511083
PLEK2	NM_016445	0.00802786994028	0.0990295616718	11.1588104644	12.460107024	5.388597843	5.43784879921	6.19659447088
MOB4	NM_015387+NM_001100819	0.0080354180491	0.0990295616718	9.37234117886	10.7093955077	3.32515873548	4.42543573849	4.77968964176
MAGI3	NM_152900+NM_001142782	0.00804296615793	0.0990295616718	10.9860585926	9.27298798878	4.92060079844	4.02698445182	4.79140684419
ZNF101	NM_033204	0.00805051426676	0.0990295616718	10.7556067618	9.21749789139	4.94877064506	3.55104299147	4.2852538497
PCMT1	NM_005389+NM_001252053+NM_001252052+NM_001252051+NM_001252050+NM_001252049	0.00805806237558	0.0990295616718	163.593679898	184.220906315	77.8714145993	75.8619041253	93.5403714901
LOC100130673	NR_038454	0.00809082614466	0.0990903761602	0.435963352173	0.464947190654	0.0	0.10807300709	0.0
AGK	NM_018238	0.00809837425348	0.0990903761602	19.391391556	17.4841404092	9.60604743684	7.61177586655	8.82015120572
SRRM2	NM_016333	0.00811214333112	0.0990903761602	160.056473415	125.674905698	63.4350252777	69.4888307378	60.5547352433
CDK12	NM_016507+NM_015083	0.00811969143995	0.0990903761602	18.3559616498	15.4017276671	6.72283697798	7.57113418761	8.54974581059
LEPROTL1	NM_001128208+NM_015344	0.00812947909754	0.0990903761602	19.0359543657	18.6862243178	8.63906786188	9.88544228893	9.7325243533
WASF1	NM_003931+NM_001024934+NM_001024936+NM_001024935	0.00813445587259	0.0990903761602	6.20537315813	6.70313846526	1.96806825535	2.67652854407	3.07237029886
ZDHHC21	NM_178566	0.00814233576642	0.0990903761602	5.5065025194	4.50362140504	2.11163358769	1.65924256422	2.30359846026
MAK16	NM_032509	0.00815212342402	0.0990903761602	15.969626309	15.3169493588	6.64278971316	6.76129261611	8.52314692703
PANK3	NM_024594	0.00815743198407	0.0990903761602	37.7409110481	33.1032241466	18.1740631755	12.7393410336	15.0433032988
PTPN11	NM_002834+NM_080601	0.00816721964167	0.0990903761602	61.2865711231	53.417052346	29.226357282	25.1348435421	28.7588753504
NFAT5	NM_006599+NM_138713+NM_138714+NM_001113178+NM_173214+NM_173215	0.0081747677505	0.0990903761602	9.034983413	7.9471684378	4.31488774898	3.08418238268	2.9613678175
MACF1	NM_012090	0.00818231585932	0.0990903761602	21.6924367322	17.2942814146	6.71049466038	8.90331597285	8.69745034184
OR8G5	NM_001005198	0.00818986396815	0.0990903761602	1.09718190398	0.763125039541	0.0	0.177381903724	0.153264988664
GRM4	NM_001282847+NM_000841+NM_001256811+NM_001256809+NM_001256813+NM_001256812	0.00819741207697	0.0990903761602	2.02731774412	2.00194301287	0.440720518097	0.770966361359	0.790732740559
KLHDC10	NM_014997	0.00820014930325	0.0990903761602	21.6000361019	19.3761216936	10.6221577669	9.79400855265	10.2151186363
UBP1	NM_001128161+NM_014517+NM_001128160	0.00821250829463	0.0990903761602	45.4042827713	44.3076550018	22.3467249417	17.5911409646	23.0875329747
RBM25	NM_021239	0.00822005640345	0.0990903761602	62.9517166455	60.9348383196	33.5932609412	24.6608595971	28.0370924196
KIAA0020	NM_014878	0.00822760451228	0.0990903761602	39.4082578916	40.8235786137	20.7662052972	17.5003755172	21.0350153368
NAA40	NM_024771	0.0082446084937	0.0990903761602	23.374744911	23.5654602054	10.7808877708	12.1063149291	12.4719384525
CAP2	NM_006366	0.00825215660252	0.0990903761602	34.240491171	30.7543896572	0.856832774347	2.08114643203	3.84271326383
FIGNL1	NM_001287496+NM_001287494+NM_001287493+NM_001287495+NM_022116+NM_001042762+NM_001287492	0.00826318845388	0.0990903761602	25.5403738224	25.299788177	12.7037258549	9.66227615273	12.779219286
KIAA0754	NM_015038	0.00827554744526	0.0990903761602	3.6911650799	3.56418465594	1.61041361586	1.86713598273	1.4601425238
FOXN2	NM_002158	0.00828309555408	0.0990903761602	7.45129972774	7.32258845774	3.86140951333	3.20669011913	3.64878030519
LINC00662	NR_027301	0.00829064366291	0.0990903761602	1.62429875365	2.26378263349	0.687601533582	0.732100113227	0.579849862489
WDR43	NM_015131	0.00829338088918	0.0990903761602	60.0313320773	61.4790566479	31.6579787596	27.2536241424	32.216394009
ENPP1	NM_006208	0.00830573988056	0.0990903761602	9.94797447017	9.05452166221	4.17053739163	4.5764944305	4.9895971054
SF3B4	NM_005850	0.00831104844061	0.0990903761602	128.650065468	126.066447317	54.4840743734	58.0071607749	70.6600302117
SCUBE3	NM_152753	0.00832083609821	0.0990903761602	1.3974578678	1.0705943095	0.388749133808	0.140593509549	0.301266331252
UBE2C	NM_181800+NM_001281742+NM_001281741+NM_007019+NM_181799+NR_104037+NR_104036+NM_181801	0.00832838420703	0.0990903761602	186.168583235	210.141760996	64.0373504104	83.1279340472	97.85265125
LOC101928105	NR_121657	0.00833593231586	0.0990903761602	1.84869959751	1.58432573999	0.737875621038	0.736525998533	0.636387627181
CTPS1	NM_001905	0.00834348042468	0.0990903761602	46.4155648947	44.3910837416	15.7017886988	18.7663196925	23.7434408988
KCNQ4	NM_172163+NM_004700	0.00835102853351	0.0990903761602	1.36759093924	1.03730349875	0.175675746877	0.292257374182	0.412321082782
ARID2	NM_152641	0.00835857664234	0.0990903761602	17.1330782301	14.603081794	7.56706004681	8.04929229099	7.53325962606
SAMD8	NM_144660+NM_001174156	0.00836612475116	0.0990903761602	5.13295099838	5.51525784416	2.71524523657	2.22675496488	2.5799983509
ZNF525	NR_003699	0.00837367285999	0.0990903761602	7.23577070068	7.05175310117	3.84462581203	3.16731291568	3.30359740497
ADCY6	NM_015270+NM_020983	0.00838122096881	0.0990903761602	21.1189603267	19.0248424674	10.395986942	6.92148251587	7.40325461456
TNKS2-AS1	NR_108071+NR_108070	0.00838876907764	0.0990903761602	2.03807721209	2.10345797018	0.734740172224	0.896373236805	0.985729780727
NPIPB3	NM_130464	0.00839631718646	0.0990903761602	1.00011438171	0.871743872862	0.334354137305	0.174817542869	0.10985402134
TMEM2	NM_001135820+NM_013390	0.00840386529529	0.0990903761602	24.2502292138	22.3820520397	5.725634284	8.42721763834	10.2572803169
PHIP	NM_017934	0.00840917385534	0.0990903761602	17.335045923	15.8776930274	9.02403303006	6.98101409696	7.12026835544
BFSP2	NM_003571	0.00841896151294	0.0991201171875	0.941850397356	1.94223065113	0.109644168588	0.072962414848	0.189127246632
CCNB2	NM_004701	0.00842650962177	0.0991336585366	86.029107045	83.7672601304	31.757630035	37.7906095736	45.4408428881
TAF2	NM_003184	0.00844251824818	0.0991581508516	26.2127741985	24.2391581129	12.589280097	12.5834439821	13.3877476445
RAB29	NM_001135664+NM_001135663+NM_001135662+NM_003929	0.00844782680823	0.0991581508516	11.8229900454	11.9817412955	4.07066369401	5.85221580562	5.5800502099
DLEU7	NM_198989	0.00846607498341	0.0991904761905	1.84875555089	2.12373494849	0.586131766625	0.877589540249	0.800398341458
MED1	NM_004774	0.00848208360982	0.0991936262675	13.7230112704	11.3797579591	5.78272737822	5.34850632812	6.35698580413
TMEM154	NM_152680	0.00848963171865	0.0991936262675	4.32981015809	4.1270388245	2.15060763512	2.03039585703	1.97846545896
SCML2	NM_006089+NR_033717	0.00849717982747	0.0991936262675	3.75924060605	3.37079340955	0.936429056904	0.69645525795	1.4885763826
SHPRH	NM_173082+NM_001042683	0.00849991705375	0.0991936262675	6.39926678632	6.04734762097	3.28327680107	2.97180699245	2.89879403874
ZNF280C	NM_017666	0.00851227604512	0.0991936262675	3.59856562761	2.76764890539	1.17850550024	1.37240825986	1.35521723451
CLCN5	NM_001127899+NM_001127898+NM_001272102+NM_000084+NM_001282163	0.00851982415395	0.0991936262675	2.36578474262	2.09472200235	1.06213683204	0.966733498688	0.898384825754
EIF4G2	NM_001418+NM_001042559+NM_001172705	0.00852737226277	0.0992256509161	243.106431839	216.118408485	111.999339854	106.025394451	123.997244932
PGM5	NM_021965	0.0085349203716	0.0992256509161	1.82158148629	1.91858619606	0.207200543875	0.646317441515	0.431863253204
RBM12	NM_152838+NM_006047+NM_001198840+NM_001198838	0.00854246848042	0.0992337974076	25.3140042994	27.6319738863	14.1230909351	12.5943320102	13.3990704971
ORC4	NM_001190881+NM_001190879+NM_181741+NM_001190882+NM_181742+NM_002552	0.00855731585932	0.0992337974076	10.3196040821	10.3572214233	5.23666413266	5.08951139857	5.46998074164
SLC26A1	NM_134425+NM_022042+NM_213613	0.00856486396815	0.0992337974076	3.71612119952	2.54291225763	1.04539825366	0.887661755676	1.20215113972
CPPED1	NM_018340+NM_001099455	0.00857241207697	0.0992337974076	7.53317893537	8.52152153262	3.94062177126	3.50261161912	4.11071852279
NPC1	NM_000271	0.0085799601858	0.0992523900574	19.9954785629	17.3965666257	8.10218636158	8.20538534723	10.0255147813
TAF1B	NM_005680	0.00858750829463	0.0992523900574	16.2323245652	16.2698905709	7.82188812605	8.03280007766	8.88663603907
TAF9B	NM_015975	0.00859505640345	0.0992523900574	32.9345101596	33.7226984108	18.5512102415	14.6448034517	15.6206984882
RAI14	NM_015577+NM_001145522+NM_001145520+NM_001145521+NM_001145525+NM_001145523	0.00860260451228	0.0992523900574	12.8568946824	11.9323040836	6.5471716375	5.80710610075	4.86029508268
SMNDC1	NM_005871	0.0086101526211	0.0992523900574	32.0493870958	33.0730926375	17.8107197917	12.7452555034	14.258553864
SPIRE1	NM_001128627+NM_001128626+NM_020148	0.00863205043132	0.0992913907285	17.2876929245	16.1678994892	6.889785081	7.63066718496	9.11913442329
FGFR3	NM_001163213+NM_022965+NM_000142	0.00864216987392	0.0992913907285	11.2392729652	11.6059992133	6.16237005383	4.38206296079	4.36530913941
CCNF	NM_001761	0.00864971798275	0.0992913907285	41.5109141945	36.6757084865	13.9553225853	17.0432010488	20.210566138
LONRF2	NM_198461	0.00865726609157	0.0992913907285	7.76039418812	6.77165822155	1.82081275812	1.77612896307	3.23008093513
UQCRFS1	NM_006003	0.00866000331785	0.0992913907285	58.9674864471	73.6302659551	30.1601636436	27.0498466453	33.3017439692
PDSS1	NM_014317	0.00867236230922	0.0992913907285	13.8656680183	12.6506446311	5.86131766625	6.33814667957	7.16145884463
RPRD1A	NM_018170	0.00867991041805	0.0992913907285	38.0940492762	37.260894555	18.3566231076	16.7051184976	20.8877754322
CCDC69	NM_015621	0.00868745852687	0.0992913907285	4.32884203343	3.54985606985	0.864798621852	0.956308862046	1.66720202732
FAM122B	NM_001170757+NM_001166599+NM_145284+NM_001166600+NM_001170756	0.00869019575315	0.0992913907285	41.9842494303	33.6134101787	16.3841701657	16.1767207012	19.2426317858
FANCM	NM_020937	0.00870255474453	0.0992913907285	6.38800072414	6.25017393496	2.98369655236	2.52625707992	3.33345616524
HOMER1	NM_004272+NM_001277078+NM_001277077	0.0087052919708	0.0992913907285	13.2185328596	12.6566022183	6.83695723184	4.54296364301	4.7149717914
GALNT6	NM_007210	0.0087346549436	0.0992947826087	43.3702041142	39.7089003121	3.89240558367	6.22166420666	10.9202240019
RAB39A	NM_017516	0.00874220305242	0.0992947826087	0.364656514324	0.312508696748	0.0	0.0	0.0557900613429
ESRP2	NM_024939	0.00874975116125	0.0992947826087	73.5240581529	70.0041278954	33.3482042916	30.7654500555	39.9564985064
HAS2	NM_005328	0.00875729927007	0.0992947826087	0.286888686139	0.483097422072	0.0	0.0187153103799	0.0
CERCAM	NM_001286760+NM_016174	0.00876260783013	0.0992947826087	70.408735294	70.3102729405	38.9350357063	32.5951176898	35.6410730003
FRK	NM_002031	0.00877239548772	0.0992947826087	2.28086336787	1.88953153685	0.910366025956	0.898604230533	0.872392851114
PPP1CC	NM_002710+NM_001244974	0.00877994359655	0.0992947826087	100.59478461	109.448610341	57.6362846211	45.7282922761	50.7889081854
PDE12	NM_177966	0.00878749170537	0.0992947826087	12.7401600612	12.6682244426	4.78498080438	4.81945255297	6.85941109585
URB2	NM_014777	0.0087950398142	0.0992947826087	11.6431703852	10.9135853797	3.78902352132	4.05883167408	5.87155359117
MCMBP	NM_001256378+NM_024834+NM_001256379	0.00880258792303	0.0992947826087	42.4414076398	43.9673124369	21.0000981193	21.6659328367	23.8816047488
B3GNT2	NM_006577	0.00881013603185	0.0992947826087	18.4210190251	20.764378321	10.0638110652	6.6864718379	8.1371499074
CEP152	NM_014985+NM_001194998	0.00881768414068	0.0992947826087	4.76753806529	5.27802038975	2.59194574268	2.25551196874	2.408643471
STT3A	NM_152713+NM_001278503+NM_001278504	0.0088252322495	0.0992947826087	44.2298820145	44.6724753711	22.9740467213	21.1758777886	24.4074917564
MBTPS2	NM_015884	0.00883054080956	0.0992947826087	12.7706926127	11.1583226885	4.64274648514	4.81225066128	6.36054847166
ZNF124	NM_001243740+NM_003431	0.00884032846715	0.0992947826087	7.26831832544	8.26266712632	4.07762318717	3.22332833472	2.91570772317
ANKRD17	NM_001286771+NM_198889+NM_032217	0.00884787657598	0.0992947826087	20.6948458168	17.7513430922	9.73640128822	9.52842458458	9.4782542227
NOMO2	NM_173614+NM_001004060	0.0088554246848	0.0992947826087	8.01206971793	6.83925521875	1.32260724526	2.38367297743	2.68696998143
RRP15	NM_016052	0.00886297279363	0.0992947826087	16.2463436512	17.939551482	9.3452218019	7.71051279991	8.05347591333
PRDM10	NM_020228+NM_199438+NM_199437+NM_199439	0.00887052090246	0.0992947826087	7.57532969923	6.24659352064	3.47859797261	3.07338894834	3.07271267064
SLC18B1	NM_052831	0.00887325812873	0.0992947826087	0.612494052218	0.956856525094	0.142605240299	0.118620338366	0.0
CDS1	NM_001263	0.00888561712011	0.0992947826087	21.673552669	23.4389786343	12.0022672911	10.135726279	11.6549839389
C1orf109	NM_017850	0.00889059389516	0.0992947826087	17.5019200112	15.2524149025	7.41562388119	8.4891614766	8.25316236122
NAA16	NM_024561+NM_018527+NM_001110798	0.00890071333776	0.0992947826087	9.59917019561	8.47655576832	4.81296786691	3.91188654421	4.19672939704
HPSE	NM_006665+NM_001166498+NM_001098540+NM_001199830	0.00890345056403	0.0992947826087	1.25565549647	1.20440435992	0.217520287339	0.368450218687	0.491981539344
CHD1	NM_001270	0.00891580955541	0.0992947826087	19.7537513289	17.0623359831	9.2653652527	8.83856546303	9.47680205546
NDC1	NM_018087+NM_001168551+NR_033142	0.00891854678169	0.0992947826087	24.391854131	21.566091093	10.512741047	10.695310919	12.5329107625
PIGM	NM_145167	0.00893090577306	0.0992947826087	11.9636601788	10.8019404711	6.12102143477	5.52413433703	5.35964095556
JADE3	NM_001077445+NM_014735	0.00893364299934	0.0992947826087	14.6068754226	12.5710615167	7.0341631252	5.23750161888	6.24889409713
KITLG	NM_000899+NM_003994	0.00894600199071	0.0992947826087	27.9671320265	25.0439652776	13.1964399671	10.5099305805	13.6725109182
ADAM1A	NR_036636	0.00895355009954	0.0992947826087	2.82742701647	2.9086416835	1.46120158195	1.33698487011	1.20771731736
CPM	NM_001874+NM_198320+NM_001005502	0.00896109820836	0.0992947826087	1.20677678491	1.08346896117	0.157280787329	0.348873578975	0.399408777363
PLGRKT	NM_018465	0.00896864631719	0.0992947826087	20.1584148439	21.1324210893	11.2728941837	9.69426797402	8.32637287626
NPY5R	NM_006174	0.00897619442601	0.0992947826087	0.302217459977	0.402886957934	0.0	0.0	0.0539435102079
UBA6	NM_018227	0.00898374253484	0.0992947826087	18.1212931348	15.5915518563	8.46172535968	5.74683984572	7.32487938943
TMEM56	NM_001199679+NM_152487	0.00899129064366	0.0992947826087	1.44662365276	1.27035987531	0.427699366614	0.422219924682	0.622985948529
EYA3	NM_001282562+NM_001282561+NM_001990+NM_001282560+NR_104214	0.00899883875249	0.0992947826087	11.504803748	12.4009890943	6.46058896908	4.96360038884	5.70707312972
CEBPA	NM_001287435+NM_001287424+NM_004364+NM_001285829	0.00900638686131	0.0992947826087	9.91469003181	9.17214877071	3.87746984463	4.13277618822	5.21462173264
R3HDM1	NM_001282799+NM_015361+NM_001282798+NM_001282800	0.00901758460518	0.0992947826087	28.9949540571	26.5400880267	14.6968851563	13.8395137022	14.4902994676
SLC20A1	NM_005415	0.00902994359655	0.0992947826087	36.3270174761	36.1695733317	14.3877370257	15.6050552332	20.1661990463
SIKE1	NR_049741+NM_025073+NM_001102396+NR_049742	0.00903749170537	0.0992947826087	79.7120379386	80.9152830679	44.4946663305	31.059962136	33.2600025521
CACYBP	NM_001007214+NM_014412	0.00905092899801	0.0992947826087	50.042158021	48.9947500181	24.8344579323	22.5113689438	27.6410545909
DPH3P1	NM_080750	0.00906104844061	0.0992947826087	6.82246071289	7.24939527146	3.77507068018	3.2905110068	3.45455799993
EI24	NM_004879+NM_001290135+NR_110769+NR_110770	0.00906859654944	0.0992947826087	64.7856907476	62.6755680382	36.0195249186	30.7166976855	30.4780006406
ZNF26	NM_001256279+NM_019591+NM_001256280	0.00907614465826	0.0992947826087	0.0	0.0	0.0	0.0	0.0
SRSF2	NM_003016+NM_001195427+NR_036608	0.00908369276709	0.0992947826087	163.153523039	164.439268799	72.1321646231	79.7114461926	92.2011180137
ZDHHC14	NM_024630+NM_153746	0.0090997013935	0.0992947826087	2.43757890038	1.89556697459	0.504475138916	0.681893967438	0.906435898186
FAM169A	NR_046462+NM_015566	0.00910724950232	0.0992947826087	4.332036271	4.51755874255	2.04950394396	2.16100908585	2.3153248012
TELO2	NM_016111	0.00911479761115	0.0992947826087	45.9788828426	42.0273497985	19.2587422499	20.9171417582	24.4094326243
CHD5	NM_015557	0.00912234571997	0.0992947826087	0.965489862759	0.691574663279	0.178939101587	0.244102807452	0.246924282677
CBL	NM_005188	0.0091298938288	0.0992947826087	9.52612208016	8.57822598928	3.51021446717	4.31058874068	4.70931503112
CCNA2	NM_001237	0.00913744193762	0.0992947826087	66.0655571112	62.7523422213	23.8905142338	27.1711242679	35.1323472603
IGF2BP2	NM_006548+NM_001291873+NM_001291872+NM_001291869+NM_001291875+NM_001291874+NM_001007225	0.0091401791639	0.0992947826087	4.36212745537	3.08456554562	0.0	0.48727444415	0.324983566264
SPATS2	NM_023071+NM_001293285+NM_001293286+NR_120663	0.00915253815528	0.0992947826087	33.5962622119	34.5978281047	18.8749920089	16.9679813031	17.4307539899
C2orf69	NM_153689	0.00916854678169	0.0992947826087	17.3560347272	15.8343328182	8.48774685005	7.59259258072	8.90707484725
CCNA1	NM_001111046+NM_001111047+NM_003914+NM_001111045	0.00917609489051	0.0992947826087	1.86569896916	1.51380359526	0.0881288755675	0.439838410609	0.354701949638
DYNLL1	NM_001037494+NM_003746+NM_001037495	0.00917883211679	0.0992947826087	259.699169063	304.828349186	125.115615847	131.862054702	152.852779542
ENOPH1	NM_001292017+NM_021204+NR_120457	0.00918861977439	0.0992947826087	51.5466110297	57.955765371	21.7418481238	22.5519935794	29.9817146934
SLC25A16	NM_152707	0.00919873921699	0.0992947826087	9.87829030261	12.3560595714	5.50444481355	3.93187339293	3.74034356499
LPCAT1	NM_024830	0.00920628732581	0.0992947826087	108.863681022	89.2398440579	20.0470858192	27.3001883025	39.9838292802
UBE2E1	NM_003341+NM_182666+NM_001202476	0.00921383543464	0.0992947826087	79.9489227299	83.5024132931	46.0076216917	34.9376409791	38.4310239061
ANKRD32	NM_032290	0.00922138354346	0.0992947826087	9.62882555251	9.10381353721	5.01086502804	3.52306760271	4.23692814408
DDX18	NM_006773	0.00922893165229	0.0992947826087	58.2259529874	58.4747348525	31.1603339565	26.8706572465	31.7133824873
SLAIN1	NM_001242868+NM_001040153+NM_144595+NM_001242870+NM_001242869+NM_001242871	0.00923647976111	0.0992947826087	5.65361410242	5.01883150691	0.465317311101	1.27613916748	1.31954653088
VBP1	NM_003372	0.00924402786994	0.0992947826087	63.7216139678	69.8963708092	29.0482626116	28.0056571286	37.3122422422
RNF139	NM_007218	0.00925157597877	0.0992947826087	53.2024083828	60.5176534748	31.1691705297	24.622562438	26.8275473358
RFK	NM_018339	0.00925912408759	0.0992947826087	23.1820627032	27.0182066317	12.5194441659	8.18226179588	10.6138788369
SMIM15	NM_001048249	0.00926667219642	0.0992947826087	63.4686157798	61.6047363651	34.7401122139	25.6254691409	29.7525331753
KLHL5	NM_001171654+NM_001007075+NM_015990+NM_199039	0.00927422030524	0.0992947826087	11.2677350559	10.8540824516	5.80900936876	3.63373948215	4.04317918975
ABHD5	NM_016006	0.00928176841407	0.0992947826087	8.37613220405	9.22428995347	4.50603121875	3.78308689817	4.56880268466
KNDC1	NM_152643	0.00928931652289	0.0992947826087	1.92570112733	1.53481312397	0.357407936525	0.505401803397	0.711910177422
PLS1	NM_001145319+NM_002670+NM_001172312	0.00929429329794	0.0992947826087	20.7836497059	19.5650687643	10.9205591914	9.58071340203	10.5992081724
SMIM13	NM_001135575	0.00930441274054	0.0992947826087	10.8345861351	11.3570363684	5.91598248141	4.35988535286	5.38310464411
RRAS2	NM_001102669+NM_001177315+NM_001177314+NM_012250	0.00931196084937	0.0992947826087	10.1101251753	10.5633534285	5.67518403558	5.17400323956	4.89461475518
PLTP	NM_001242921+NM_001242920+NM_006227+NM_182676	0.00932796947578	0.0992947826087	0.820707516358	1.24776435363	0.0716150806085	0.047656061312	0.268754395406
MTF1	NM_005955	0.00933551758461	0.0992947826087	6.7888294866	5.58846460216	2.81963760691	3.07788679652	2.8932451481
GLRX3	NM_001199868+NM_006541	0.00934306569343	0.0992947826087	80.4317604829	92.5272450346	47.6434299921	37.2558843115	38.8535398417
NOC3L	NM_022451	0.00935061380226	0.0992947826087	14.7243788519	14.1005451954	7.85034377261	6.83137152384	7.49395615019
PARVA	NM_018222	0.00935816191108	0.0992947826087	13.1650065357	12.0503124075	6.96077620209	6.05397038867	5.80954405379
NUP35	NM_001287584+NM_138285+NM_001287585+NR_109856	0.00936571001991	0.0992947826087	23.9373940147	28.4343222046	11.5659862541	11.1406744021	14.0897680639
PRLR	NM_001204318+NM_001204317+NM_001204316+NR_037910+NM_000949+NM_001204314+NM_001204315	0.00937325812873	0.0992947826087	25.74163075	22.9389092772	1.99766326671	3.52416679781	6.04842942501
CS	NM_004077	0.00937856668879	0.0992947826087	134.895235475	119.854960927	61.5000073301	60.343613008	70.7383671439
HDGFRP3	NM_016073	0.00938354346384	0.0992947826087	51.9076284483	51.4410628095	29.0194193933	21.9463464766	24.9770087571
TAB2	NM_001292035+NM_001292034+NM_015093	0.00939590245521	0.0992947826087	46.8233031866	45.4913844615	25.6492038138	23.0262214795	24.0528868616
FAM177A1	NM_001079519+NM_001289022+NM_173607	0.00940345056403	0.0992947826087	38.7835162708	37.5280837886	19.6397219625	16.8883214665	21.0451724646
COL6A2	NM_058174+NM_001849+NM_058175	0.00941099867286	0.0992947826087	12.7509786958	10.5336589878	4.55579826353	4.59759083321	2.70433208842
RNF14	NM_183399+NM_001201365+NM_183398+NM_183400+NM_004290+NM_183401	0.00941854678169	0.0992947826087	24.68485953	24.6060767182	13.6627598106	11.2820731829	12.7278919833
PRTG	NM_173814	0.00942609489051	0.0992947826087	1.65936032199	1.62031008463	0.46939005601	0.557432361885	0.788899054856
ZNF473	NM_015428+NM_001006656	0.00943364299934	0.0992947826087	11.2888998868	10.8297815961	5.73460879566	5.77449708866	5.81098449888
ZDHHC23	NM_173570	0.00944119110816	0.0992947826087	7.97767521628	8.03774685367	3.68621894492	2.71961314704	4.06781353254
NDUFB6	NM_002493+NM_182739+NM_001199987	0.00944873921699	0.0992947826087	76.2811044062	88.1797275638	37.1523126173	37.0429884715	45.3837836671
SNX29	NM_032167	0.00945628732581	0.0992947826087	6.82815941187	6.16190286015	2.99688912563	3.29090072737	3.39146033485
STRN3	NM_001083893+NM_014574	0.00946383543464	0.0992947826087	19.9575257426	19.3111501688	10.8013602132	8.35429382235	9.82909961144
GAPDHS	NM_014364	0.00947138354346	0.0992947826087	3.75274817527	2.17226811568	0.674467227906	0.714035618838	0.881364355096
METTL15	NM_152636+NM_001113528	0.00948838752488	0.0993344902386	4.36915233466	5.14808643394	2.32972753734	1.82721731803	1.45294268617
TRPC1	NM_003304+NM_001251845	0.00949593563371	0.0993344902386	2.82966083554	2.53256494732	1.06261586691	1.37180280689	1.16085293568
FAM134B	NM_001034850+NM_019000	0.00951177836762	0.0993612429866	5.31421126463	5.77227080551	1.05753638526	1.37520501951	2.33105305804
RIMKLB	NM_020734	0.00951932647644	0.0993612429866	4.41863439392	4.28254842355	2.17989721423	2.0920314221	2.26802388999
ITFG1	NM_030790	0.00952687458527	0.0993612429866	21.3871362466	23.0721826585	12.3798175708	10.6307042134	11.1351794741
TPGS2	NM_001271956+NM_001271951+NM_001271953+NM_015476+NM_001271949+NM_001271950+NM_001271954+NM_001271952+NM_001271955	0.00953442269409	0.0993612429866	42.5561264002	42.2403353694	21.0675431797	23.8427613927	21.8535120383
CLN5	NM_006493	0.00954197080292	0.0993612429866	9.20022804162	8.41965395188	4.63148715705	4.0682539619	4.59807738073
KCNK6	NM_004823	0.00954727936297	0.0993612429866	28.4612202067	26.778287581	10.9736880889	9.77266279188	14.9594903129
SMC4	NM_001288753+NM_001002800+NM_005496	0.00955706702057	0.0993632055149	89.5431751971	77.6146605669	42.3058240209	33.9725267243	43.3477548534
STARD3NL	NM_032016	0.0095646151294	0.0993632055149	18.017968712	18.467221203	9.02219363622	8.85724599364	10.2895235212
RAPGEF6	NM_016340+NM_001164388+NM_001164387+NM_001164386+NM_001164389+NM_001164390	0.00957216323822	0.0993699570815	8.12563975601	7.63000621943	3.87943162611	4.24752221543	3.96148823037
MYO6	NM_004999	0.00957971134705	0.0993699570815	43.0021829	37.2567586426	17.8657843694	19.3939186325	21.8990224901
SLC22A5	NM_003060	0.00958725945587	0.0993699570815	23.1860749602	21.1851099164	10.1631812324	11.3913633806	12.1211096378
RFTN2	NM_144629	0.0095948075647	0.0993699570815	0.506948026476	0.655936981867	0.111088245335	0.175568008038	0.127745440814
BORA	NM_024808+NM_001286747+NM_001286746	0.00960235567352	0.0993699570815	11.8165844444	11.6684725746	5.99959268359	5.54969502192	6.49925137877
SLC4A2	NM_001199692+NM_003040+NM_001199693+NM_001199694	0.00961836429993	0.0994076296614	74.6558133465	65.3620448161	28.0761036649	31.8753838962	38.223748124
KLHL9	NM_018847	0.00963437292634	0.0994076923077	18.8628984262	17.1451252474	10.0719799281	8.44968267039	8.43880316131
ELOVL4	NM_022726	0.00964192103517	0.0994076923077	3.94380616752	3.42748508874	1.18662938926	1.58867909055	1.78692284713
STRAP	NM_007178	0.00964722959522	0.0994076923077	108.376080132	123.120060144	60.404641599	56.4285667113	62.2079391397
CDH3	NM_001793	0.0096654777704	0.0994243070362	32.5104342516	34.1653275346	6.18686965413	8.79915461328	13.4502453152
PFDN4	NM_002623	0.00966821499668	0.0994243070362	317.529362221	323.05992834	173.165776381	125.619026458	159.652130572
RIF1	NM_001177663+NM_018151+NM_001177664+NM_001177665	0.00968057398806	0.0994689217759	24.3306380162	20.8746748012	12.1065080823	8.9377663148	10.3484173922
IL20RB	NM_144717	0.00969367949569	0.0994689217759	1.49727628692	1.40628913536	0.253532043787	0.478017932469	0.0971826875005
SEC24A	NM_001252231+NM_021982	0.00970346715328	0.0994689217759	25.1284200967	20.965178576	11.9967754016	9.77819189674	8.30912463499
SENP1	NM_001267594+NM_001267595+NR_051992+NR_051991	0.00971101526211	0.0994689217759	19.2263338158	17.4615225988	10.1851917393	8.96110939345	8.95359374903
APTX	NM_001195251+NM_001195250+NM_001195249+NM_001195248+NM_001195254+NM_001195252+NM_175073+NR_036579+NR_036578+NR_036577+NR_036576+NM_175069	0.00971375248839	0.0994689217759	32.1433425946	39.6645761295	15.1690868774	14.9595708776	19.0260469873
AGFG1	NM_001135187+NM_001135188+NM_001135189+NM_004504	0.00972611147976	0.0994689217759	13.5973458315	12.530680447	6.08120293941	5.87448858718	7.33687739151
EDA2R	NM_021783+NM_001242310+NM_001199687	0.00973365958859	0.0994689217759	1.91566676537	2.73782808889	0.947855805945	0.705694010666	0.619804997642
SSBP2	NM_001256734+NM_001256732+NM_012446+NM_001256736+NM_001256733+NM_001256735	0.00974120769741	0.0994689217759	5.88425256674	6.39527543752	3.32891431743	2.59089708898	2.32818318453
MTMR2	NM_016156+NM_001243571+NM_201278+NM_201281	0.00974875580624	0.0994689217759	8.21237389185	8.40284621584	4.55320422409	3.86877849748	4.25149413975
CD24	NM_001291738+NM_013230+NM_001291739+NM_001291737+NR_117090+NR_117089	0.00975630391506	0.0994689217759	289.523777227	284.005824628	154.003707508	122.788042283	153.86694343
ZIC5	NM_033132	0.00976385202389	0.099488450231	1.1712433169	1.41332516976	0.300907294084	0.344158965186	0.562293913887
MRPS10	NM_018141	0.00977140013271	0.099488450231	32.5993430078	33.7864250494	16.2809037633	15.9554055364	18.977667189
USP39	NR_046347+NM_001256727+NM_001256728+NM_006590+NM_001256726+NM_001256725	0.00977894824154	0.099488450231	88.5476641912	89.6332821901	47.1244805183	48.7110187903	47.7974206323
ZRANB2	NM_005455+NM_203350	0.00978392501659	0.099488450231	25.9263882054	31.7248425815	15.3544969896	12.0061835768	11.8509131468
NIPA2	NM_001184889+NM_001184888+NM_030922+NM_001008860+NM_001008894+NM_001008892	0.00979404445919	0.099488450231	37.4706555569	36.7549609919	18.5094499683	17.1016947816	21.1746003257
GNPNAT1	NM_198066	0.00980159256802	0.099488450231	77.5759123049	80.6697283955	43.7554482537	30.5010245682	36.6236471069
RASL10B	NM_033315	0.00980914067684	0.099488450231	1.04631204521	0.813657583643	0.0	0.10807300709	0.24901162007
SRPX	NM_001170751+NM_001170750+NM_001170752+NM_006307	0.00981668878567	0.099488450231	1.6621961072	1.12177977272	0.375276948157	0.233772396894	0.458519836766
HMGXB4	NR_027780+NM_001003681	0.00982423689449	0.099488450231	12.916904141	13.7113192312	6.81434818963	7.08703471301	7.07895771701
TUBA4A	NM_001278552+NM_006000	0.00983178500332	0.0994913973982	4.1963006275	4.74003921599	0.760644939828	1.76682105507	1.23500495969
ATP6V1B2	NM_001693	0.00984854014599	0.0995071884984	30.9538754061	34.546481263	16.3025102032	16.7640855662	17.9468233172
C22orf29	NM_024627	0.00986197743862	0.0995071884984	8.72832341563	8.24199159635	4.75506036819	3.95088321213	4.03231301326
BLOC1S2	NM_001282439+NM_001282438+NM_001001342+NM_173809+NM_001282437+NM_001282436	0.00987209688122	0.0995071884984	28.6049440165	32.9343875604	15.745549311	13.4286387915	16.3892067749
ANAPC1	NM_022662	0.00987964499005	0.0995071884984	8.51992013321	6.69477976697	3.11799187098	3.34654716241	3.81684502663
CACNG4	NM_014405	0.00989499004645	0.0995071884984	187.529707963	163.00818064	37.7324423081	51.1152502531	75.346006784
HMOX1	NM_002133	0.00989772727273	0.0995071884984	4.17448162261	3.1522103638	0.978729361493	1.46540880274	1.50064738585
TMEM105	NM_178520	0.0099100862641	0.0995071884984	0.671270598055	0.838943202177	0.208386687392	0.234006226409	0.269587527514
KBTBD6	NM_152903	0.00991763437293	0.0995071884984	8.46986398423	7.77601498186	4.39879065873	3.70297164733	3.11869430898
TMEM206	NM_001198862+NM_018252	0.00992518248175	0.0995071884984	4.94574147393	4.74061304878	2.40858375099	2.06284433923	2.59022012102
SMC5	NM_015110	0.00993273059058	0.0995071884984	21.3363753464	18.9208953642	11.2180597561	8.3523433893	8.77510791673
CALM1	NM_006888	0.0099402786994	0.0995071884984	218.281844777	212.955659035	107.641449321	106.98496804	124.307400841
AMIGO2	NM_181847+NM_001143668	0.00994782680823	0.0995071884984	16.7934427989	18.6895099999	9.69764220061	7.68510621439	6.68996085275
STRADB	NM_001206864+NM_018571	0.00995537491705	0.0995071884984	3.85786461918	4.03895051933	2.12226629419	1.43703278133	1.47093482882
METTL5	NM_014168+NM_001293186+NM_001293187	0.00996292302588	0.0995071884984	60.8456248218	64.7578078926	31.9559375056	27.7763655345	35.2520488045
PPT1	NM_000310+NM_001142604	0.0099704711347	0.0995071884984	108.216480773	119.243079748	64.6340450032	55.4171103146	52.5850483075
SSPO	NM_198455	0.00997801924353	0.0995071884984	0.5184099295	0.565981955115	0.116537837189	0.169870964051	0.15315677152
RACGAP1P	NR_026583	0.00998556735236	0.0995071884984	1.02998032336	0.996582851838	0.30942887234	0.288272046351	0.462574288142
TMOD3	NM_014547	0.00999054412741	0.0995071884984	70.9364323326	65.4837661851	37.872449346	26.5152428768	31.0334667348
DOPEY1	NM_001199942+NM_015018	0.01000066357	0.0995071884984	6.52669642804	5.67660123325	3.08093880865	3.10830292139	2.96559620319
RABGEF1	NM_001287060+NR_104676+NM_014504+NM_001287062+NM_001287061	0.0100082116788	0.0995071884984	27.6494199406	27.6183257298	14.7297649875	14.4062417005	15.252533448
MDFIC	NM_001166346+NM_001166345+NM_199072	0.0100157597877	0.0995071884984	0.401942035401	0.244618077209	0.0	0.0	0.0
PTBP3	NM_005156+NM_001244896+NM_001163790+NM_001244898+NM_001163788+NM_001244897	0.0100233078965	0.0995071884984	78.0744490174	70.1804626898	41.7894562107	32.8895716299	35.9299931686
NEDD1	NM_001135176+NM_001135177+NM_152905+NM_001135175	0.0100308560053	0.0995071884984	26.5126006322	22.5798198634	12.3383896579	10.307033844	12.8962452471
COQ10B	NM_025147	0.0100384041141	0.0995071884984	35.082078431	42.6460386126	19.8398456941	15.8399314298	19.2892865283
KIAA1467	NM_020853	0.0100433808892	0.0995071884984	28.680897773	28.0750356997	2.91790572747	5.68469905373	7.94541187144
SEC61A2	NR_024576+NM_001142627+NM_001142628+NR_024577+NM_018144	0.0100535003318	0.0995071884984	6.47029096069	5.4693434347	2.71754686871	2.02102294055	2.91936644713
KBTBD8	NM_032505	0.0100610484406	0.0995071884984	1.09049810731	0.991190548207	0.369305540076	0.417780730385	0.445915351468
NSUN5P1	NR_033322+NR_104013	0.0100685965494	0.0995071884984	3.84933829755	3.62520156861	1.98905335999	1.41595506345	1.67558257171
GFM1	NM_024996	0.0100761446583	0.0995071884984	41.1407687294	40.3706833174	20.8966879186	18.676375549	23.1984656755
SH2D5	NM_001103161+NM_001103160	0.0100836927671	0.0995071884984	1.07746094826	1.70348870162	0.0	0.17080688399	0.26833438411
PRIMPOL	NM_152683	0.0100912408759	0.0995071884984	4.12194239692	3.64666401063	1.30286555229	1.56367541871	2.00655071155
ABHD6	NM_020676	0.0101072495023	0.0995071884984	1.20257627391	1.08601016388	0.433536616456	0.432743649786	0.519316179027
PLA2G4F	NR_033151+NM_213600	0.0101147976111	0.0995071884984	1.96848714881	2.06316078902	0.35401052268	0.681485813501	0.799646667478
ULBP1	NM_025218	0.01012234572	0.0995071884984	2.6886164261	2.24504974634	1.04559777957	1.22678799975	0.996710220674
GCH1	NM_000161+NM_001024024+NM_001024071+NM_001024070	0.0101298938288	0.0995071884984	26.5163791245	31.7043973409	8.60612622976	7.64558806133	13.7145459811
MAN2A1	NM_002372	0.0101326310551	0.0995071884984	15.4305328895	14.1166600695	8.09370935289	5.90754796607	5.38036089197
SBDS	NM_016038	0.0101401791639	0.0995071884984	96.6774040143	96.6896066454	53.8118208753	48.8564285225	52.8370464698
AP2S1	NM_004069+NM_021575	0.0101525381553	0.0995071884984	198.648187286	226.927663444	78.974661905	99.1276180997	113.213517774
CUL5	NM_003478	0.0101600862641	0.0995071884984	10.0868645802	9.91073846267	5.6445116691	4.60282942837	4.98101214657
AMER1	NM_152424	0.0101676343729	0.0995071884984	3.99119982395	3.16602438529	1.39260950642	1.62514640408	1.70740186549
MMGT1	NM_173470	0.0101751824818	0.0995071884984	22.8769697589	21.0411385928	11.8495650948	10.4479707981	11.8958083018
CBX5	NM_012117+NM_001127321+NM_001127322	0.0101827305906	0.0995071884984	58.0619463914	51.343653114	30.2628181457	27.4588243729	27.6584555186
TAF11	NM_005643+NM_001270488	0.0101902786994	0.0995071884984	73.5995657579	79.0036987374	38.7127020514	39.1150945469	43.2486912856
PEF1	NM_012392+NR_033688+NR_033686	0.0101978268082	0.0995071884984	62.2507610773	56.3085601166	30.9203888333	32.5539695666	30.720012374
NOP14-AS1	NR_015453	0.0102053749171	0.0995071884984	7.82464302961	7.18465450064	2.52819737066	3.13384898897	3.96189449439
RBM24	NM_001143942+NM_001143941+NM_153020	0.0102081121433	0.0995071884984	3.1458601207	3.39016130847	0.0753544557407	0.16296935967	0.706092963871
RHOT2	NM_138769	0.0102204711347	0.0995071884984	76.3428311663	75.5081005145	37.7855500869	40.2399198991	43.2166670696
MAPK9	NM_139070+NM_139069+NM_139068+NM_002752+NM_001135044	0.0102280192435	0.0995071884984	43.2869580308	44.4370097434	22.291398403	21.5178150694	25.2547419277
PXK	NM_017771+NM_001289095+NM_001289098+NM_001289096+NM_001289099+NM_001289101+NM_001289100	0.0102355673524	0.0995071884984	3.38846415071	2.74865622478	1.31912600008	1.26441459577	1.52344911163
ZNF107	NM_001282360+NM_016220+NM_001282359+NM_001013746+NR_104148+NR_104149	0.0102431154612	0.0995071884984	22.4986943076	21.4287788759	11.9448225764	8.74059936459	11.0143983751
FAM213A	NM_001243779+NM_001243780+NM_032333+NM_001243778+NM_001243781+NM_001243782	0.01025066357	0.0995071884984	73.4926816088	64.021502083	31.2654400181	28.5515043502	38.3623415603
CAND1	NM_018448	0.0102582116788	0.0995071884984	87.1823838247	88.3691336332	49.9293339016	44.7646212428	46.5201007119
PDPK1	NM_031268+NM_002613+NM_001261816	0.0102657597877	0.0995071884984	17.3635609275	13.4989001411	7.71059593153	6.85809484699	7.21511350596
TNFRSF12A	NM_016639	0.0102733078965	0.0995071884984	234.191711634	215.219470409	53.7826958238	95.8011530708	88.9173564301
CCDC18	NM_206886	0.0102808560053	0.0995071884984	3.89839196131	3.19977958287	1.26021029539	1.28452762295	1.80571594426
DENR	NM_003677	0.0102884041141	0.0995071884984	64.2933665971	66.3744581976	34.6552047844	25.739470237	34.0865974629
CXCL12	NM_000609+NM_001277990+NM_001033886+NM_001178134+NM_199168	0.010295952223	0.0995071884984	17.5495203736	16.1300746815	2.45716271529	2.49521433778	5.78734416173
TRIM24	NM_015905+NM_003852	0.0103035003318	0.0995071884984	37.7081868668	36.0841836792	20.6276461073	18.8796190903	19.7587327662
TFAM	NM_001270782+NM_003201+NR_073073	0.0103110484406	0.0995071884984	20.3451099236	20.8842689439	11.7566281601	9.71687835507	10.5849488708
LRP12	NM_001135703+NM_013437	0.0103185965494	0.0995071884984	1.72413633039	2.10943370305	0.916846176185	0.63970046845	0.587066350486
KMT2C	NM_170606	0.0103261446583	0.0995071884984	14.6855081671	12.4564424553	6.64994613512	7.32015590932	6.14655139419
CLTC	NM_001288653+NM_004859	0.0103336927671	0.0995071884984	399.119729156	352.361776099	204.092942065	194.246337385	197.496680525
KIAA1598	NM_018330+NM_001258298+NM_001127211+NM_001258299+NM_001258300	0.0103390013271	0.0995083798883	36.0042961166	35.0713429493	19.9022689962	14.0323145101	16.8864576681
MPC1	NR_073093+NM_016098+NM_001270879	0.0103487889847	0.0995265045835	23.9726460145	22.3444838964	11.919081103	10.2693384618	12.9390153035
CAPRIN1	NM_203364+NM_005898	0.0103563370936	0.0995265045835	146.161469636	120.214721452	66.646926184	65.147953861	70.0047539326
ZNF791	NM_153358	0.0103613138686	0.0995346613546	12.1852484994	10.7509254381	6.23719312533	5.49944332251	5.83756344062
IDS	NM_000202+NM_001166550+NM_006123+NR_104128	0.0103691937624	0.0995706889685	37.253640903	36.8964839121	20.017640948	20.7794959325	17.4590696589
PPP1R12A	NM_001143885+NM_002480+NM_001143886+NM_001244992+NM_001244990	0.0103872760451	0.0996019032514	33.1926792596	30.0587360465	17.8573744734	14.7266461261	15.99559227
ANO10	NM_001204834+NM_001204833+NM_001204832+NM_018075+NM_001204831	0.0103948241539	0.0996019032514	15.3643329296	16.0303663006	8.69317064254	7.9448785184	8.38436534843
PBRM1	NM_018313	0.010400132714	0.0996019032514	12.6119926793	10.8451740688	5.92419429331	6.17541490884	5.90022989783
PURA	NM_005859	0.0104099203716	0.0996019032514	7.71546979738	7.20570439855	4.18064474774	3.51009994461	3.17371048242
SLC46A3	NM_001135919+NM_181785	0.0104174684804	0.0996019032514	4.89972918894	5.30133996424	2.53365246391	1.88386053223	2.58653001502
NUFIP1	NM_012345	0.0104250165893	0.0996305984939	6.44253897592	7.18671419336	2.8016490517	2.68928329497	3.7634532232
ABHD17B	NM_016014+NM_001025780	0.0104325646981	0.0996578217822	8.23936090753	8.7612175579	3.4537206635	4.36440758451	4.5287116619
MRPL15	NM_014175	0.0104562043796	0.099687870407	62.6304935114	72.9147649809	30.5976502405	32.2850446665	37.9140835745
ADCY7	NM_001286057+NM_001114	0.0104637524884	0.099687870407	1.23976427406	1.11861826338	0.506898920121	0.473177302514	0.510042917485
NUDT21	NM_007006	0.0104797611148	0.0997102473498	43.2137650926	43.616981338	21.3831008295	22.3230718457	25.1082620389
KCTD20	NM_001286580+NM_001286579+NM_173562+NR_104481+NR_104480	0.0104873092236	0.0997102473498	33.5912343806	33.9781562706	18.8901770241	16.9062485633	18.44809273
SRP72	NM_006947+NM_001267722	0.0104948573324	0.0997102473498	60.139052348	63.0328312961	34.3898084907	29.5755084496	33.5834891802
RBM28	NM_001166135+NM_018077	0.0104975945587	0.0997102473498	38.7704233386	37.3049762929	19.8200235795	18.5178994355	21.8127704358
ZBTB21	NM_001098403+NM_020727+NM_001098402	0.0105099535501	0.0997102473498	9.64293508936	7.49497881641	3.82479833683	3.77570089968	4.31327766392
MCCC2	NM_022132	0.0105175016589	0.0997102473498	127.153121146	122.329925534	42.7446880773	60.8201321345	63.5808935465
CNNM4	NM_020184	0.0105250497678	0.0997102473498	28.3328344044	25.0407359166	7.85294377963	11.236496896	13.0071738518
VDAC2	NM_001184823+NM_003375+NM_001184783+NR_033675	0.0105325978766	0.0997102473498	23.1683807951	26.7887342372	9.29617502131	12.4903018736	12.6874559309
PLCB1	NM_182734+NM_015192	0.0105401459854	0.0997367802585	12.6105769811	11.050350152	5.75631163017	5.94461293111	6.4651783976
DENND4B	NM_014856	0.0105476940942	0.0997367802585	21.6491725854	19.1080277982	11.3235843995	9.23952959957	10.2511589455
MAD2L1	NM_002358	0.0105552422031	0.0997367802585	59.2154003392	73.7479175681	27.5739049685	25.3600536074	35.2739656024
CCNB1	NM_031966	0.0105602189781	0.0997367802585	185.705098125	188.285696621	72.5706518637	84.8892191897	106.047277872
PCYT1A	NM_005017	0.0105703384207	0.0997667318982	47.9402707535	50.3652281999	23.6479891733	24.1498794691	28.6383812551
SLC9A7	NM_032591+NM_001257291	0.0105778865295	0.0997731716856	12.9454283737	10.0268064656	5.08555213222	5.48706175652	5.64456641143
REEP5	NM_005669	0.0105806237558	0.0997731716856	98.8341796768	106.338215408	59.5414694315	50.6164569073	49.9641945549
C9orf40	NM_017998	0.0106014432648	0.0998036618621	5.56986778736	4.71061496182	1.78486558827	1.86820655489	2.69390409752
DIP2B	NM_173602	0.0106089913736	0.0998036618621	28.1635693818	23.5046343128	13.8585007944	12.9122627877	12.2917700212
DCTD	NM_001921+NM_001012732	0.0106142999336	0.0998036618621	30.2080498677	28.0881710272	14.6874042584	15.0452197981	16.5696497307
SPDL1	NM_017785	0.0106240875912	0.0998036618621	31.9531222897	28.0846538912	15.2032719277	14.0213954518	16.7560334631
LOC100287098	NR_109770	0.0106316357001	0.0998247663551	1.91404410459	1.91371324156	0.891282841001	0.474481400913	0.717448757509
GTF2H1	NM_005316+NM_001142307	0.0106470637027	0.0998265582656	24.4565691631	24.2980237472	13.5117711178	10.2174675524	12.6526395752
FEZ2	NM_005102+NM_001042548	0.0106546118115	0.0998265582656	26.1736701661	25.5229939645	14.6168598492	12.5589504792	13.8918085017
POMP	NM_015932	0.0106621599204	0.0998265582656	127.364818387	162.442277251	72.8442159842	66.5483643682	72.1647307436
TMEM255B	NM_182614	0.0106697080292	0.0998265582656	0.540239358619	0.360097314973	0.0	0.0	0.0964286026316
DCTN6	NM_006571	0.010677256138	0.0998265582656	31.4521132826	34.1256200509	18.273672884	15.5323129997	17.5703036871
ZNF195	NR_040083+NM_001242843+NM_001242842+NM_001242841+NM_007152+NM_001130519+NR_046382+NR_046381+NM_001130520+NM_001256825+NM_001256824+NM_001256823	0.0106848042468	0.0998265582656	10.0236024291	9.99232381421	5.64863549731	4.08893980792	4.76370630857
PREP	NM_002726	0.0106923523557	0.0998265582656	35.5963064789	35.416696614	20.8277909258	17.2025689483	17.1101464278
MCM10	NM_018518+NM_182751	0.0107116788321	0.0998695484369	21.9530320117	22.637327243	9.3484786924	10.184859569	12.8891237629
TXNDC9	NM_005783	0.0107240378235	0.0998695484369	38.5582895302	41.0691576121	21.6418598136	16.3944161771	20.8907525582
OSBPL11	NM_022776	0.0107315859323	0.0998695484369	11.3987340266	12.747565293	5.42437219429	6.0408647737	6.73074972925
KIAA1586	NM_001286274+NM_020931+NM_001286275+NM_001286276	0.0107475945587	0.0999406093328	10.2865224116	13.8164972672	5.73032440741	3.6958987372	4.20718146975
ANKRD13C	NM_030816	0.0107551426676	0.0999508070715	7.66630823036	7.23915063647	3.78343001219	3.57854766154	4.17530574492
TMEM179	NM_001286389+NM_001286390	0.0107626907764	0.0999508070715	0.264357234112	0.472978540133	0.0	0.017245462862	0.0
TMEM132A	NM_017870+NM_178031	0.0107702388852	0.0999508070715	67.3383008521	59.2775458243	31.0864305958	31.6645362725	35.8054589242
NEK7	NM_133494	0.010777786994	0.0999508070715	28.0380566256	27.426722232	16.1735895494	11.9461474841	12.5475385471
DUSP11	NM_003584	0.0107853351029	0.0999508070715	28.0928861351	31.0327427993	16.0354763803	14.4967949216	16.2259215322
PIP5KL1	NM_001135219+NM_173492	0.0108013437293	0.0999627518054	2.36737223917	1.77794639952	0.535133570492	0.260152486275	0.706457869796
CDCA7	NM_031942+NM_145810	0.0108161911082	0.0999627518054	16.3437632516	16.1966470402	5.54410440297	6.86435119376	8.84830825285
ZC3H15	NM_018471	0.010823739217	0.0999627518054	96.05171282	92.1188610274	53.5425682028	44.5709108945	50.6644377324
TIFA	NM_052864	0.0108312873258	0.0999627518054	12.1287662253	12.655229336	6.61138637454	5.64450228717	6.87481336772
FAHD1	NM_001142398+NM_031208+NM_001018104	0.0108362641009	0.0999627518054	50.4703281692	50.3592272782	23.2886134572	25.6744336601	29.3522037117
FAM69A	NM_001252273+NM_001252271+NM_001252269+NM_001006605+NM_001252270	0.0108463835435	0.0999627518054	4.41961935815	4.45058357806	2.32692437254	1.55016322761	2.05615791831
TMEM120B	NM_001080825	0.0108539316523	0.0999627518054	5.64162355641	5.44136276246	2.92163047787	2.47588975036	2.98847680732
BPNT1	NM_006085+NM_001286149+NM_001286150+NM_001286151	0.0108614797611	0.0999627518054	19.2629321037	23.0758123562	10.9131615299	9.6740549928	11.1920758796
PRICKLE1	NM_001144883+NM_001144881+NM_001144882+NM_153026	0.0108690278699	0.0999627518054	0.462140965002	0.32344275529	0.043039584223	0.0716014367067	0.0371198859234
NCF2	NM_001190789+NM_001127651+NM_001190794+NM_000433	0.0108765759788	0.0999627518054	0.663385205964	0.859446264381	0.266849352198	0.236765571001	0.153431121469
DDX46	NM_014829	0.010879313205	0.0999627518054	51.3676480507	47.8618623088	29.0261605913	23.8125108304	23.3929593428
KIAA1033	NM_001293640+NM_015275	0.0108916721964	0.0999627518054	23.483162841	20.2070326732	11.9831931396	8.17627215294	9.23227175048
DCUN1D5	NM_032299	0.0108992203052	0.0999627518054	2.97844144824	2.63165605869	1.28337155907	1.24035675444	1.47580749923
TMEM41A	NM_080652	0.0109067684141	0.0999627518054	22.9204558164	23.7701167472	13.3947785625	11.8948673756	10.3919300643
LOC101927797	NR_109925	0.0109143165229	0.0999870820669	0.280456585467	0.560816211082	0.0	0.0	0.0
ABCD3	NM_002858+NM_001122674	0.0109192932979	0.0999946828712	16.8795541583	17.5568353781	9.2527276611	7.36636893856	9.38916183639
OSGIN2	NM_004337+NM_001126111	0.0109294127405	0.0999984825493	41.4049236454	35.9191497423	20.8363610514	17.8349864622	20.71060424
CNIH1	NM_005776	0.0109321499668	0.0999984825493	100.757329557	116.361284578	62.0308994359	49.6673693298	50.1281346325
RAP1B	NM_001251922+NM_015646+NM_001251921+NM_001251918+NM_001251917+NM_001010942	0.0109445089582	0.100014388489	12.7900668804	12.2464357786	5.72093491794	6.34971767995	7.17538206089
SPEG	NM_005876+NM_001173476	0.010952057067	0.100014388489	2.32824126644	1.78453764044	0.113649011929	0.469082060314	0.504866147121
FAM91A1	NM_144963	0.0109678998009	0.100062665157	45.5786200732	43.3741409355	25.6083079021	18.310677917	21.0263980778
PA2G4P4	NR_003284	0.0109754479098	0.100062665157	15.1512836945	16.2957795493	7.98234337934	8.21869569439	8.890150206
MTBP	NM_022045	0.0109829960186	0.100062665157	8.17589817635	6.12332262586	3.28734772912	3.30938055423	3.24715595551
CCND3	NM_001136126+NM_001136017+NM_001287434+NM_001136125+NM_001760+NM_001287427	0.0109905441274	0.100062665157	56.6796693402	63.5075848531	15.2032370561	23.7982186477	27.24287771
ARHGEF2	NM_001162383+NM_001162384+NM_004723	0.0110150962177	0.100093632959	16.2601769158	13.3206899069	2.18925275754	3.7349664288	5.20774603548
RAB28	NM_001159601+NM_004249+NM_001017979	0.0110262939615	0.100093632959	10.6030904768	12.4402507271	6.14652722027	5.12950036351	5.96739089638
PDGFB	NM_002608+NM_033016	0.0110386529529	0.100093632959	12.6450458109	14.0860405063	2.04807644493	4.62582663199	4.03323980927
HTR7P1	NR_002774	0.0110462010617	0.100093632959	3.26780805479	2.79143106569	1.10308678701	1.38289044505	1.54030906204
ARAP2	NM_015230	0.0110537491705	0.100093632959	2.99557404764	2.59613753602	1.48632252604	1.04794246942	1.08520004708
PAK2	NM_002577	0.0110612972794	0.100093632959	54.4375414956	46.2790306013	26.8418533526	23.5643195632	27.0690669469
CENPJ	NR_047594+NM_018451+NR_047595	0.0110688453882	0.100093632959	9.96596721652	9.31841383079	4.79538514245	4.06596439451	5.42548971431
AMMECR1	NM_015365+NM_001171689+NM_001025580	0.011076393497	0.100093632959	12.36057289	10.7578744276	6.06126084333	5.49720147369	6.28622412363
RAB3GAP2	NM_012414	0.0110817020571	0.100093632959	10.2216849818	10.3845511825	5.95708691041	4.80012647289	5.21574324785
ARHGAP11A	NM_001286479+NM_014783+NM_199357+NM_001286480	0.011097213006	0.100140718563	31.1957625959	27.603653395	10.7105889731	12.0537989079	16.3260313376
B4GALNT1	NM_001478+NM_001276468+NM_001276469	0.0111073324486	0.100194537972	12.9503447861	13.0352401384	2.04529832571	3.17575586538	5.00982874858
TGIF2	NM_001199513+NM_001199514+NM_021809+NM_001199515	0.0111148805574	0.10021682243	32.1690555872	30.9281970117	17.0749641084	17.4407582802	17.4136511018
OASL	NM_198213+NM_003733+NM_001261825	0.0111307232913	0.100255509899	4.69721064402	5.56445341331	0.663439247437	1.25583609725	1.78809153441
TMEM56-RWDD3	NM_001199691	0.0111382714001	0.100256065696	1.02114081662	1.48504028812	0.0	0.287654250179	0.0
SLC25A33	NM_032315	0.011154114134	0.100325251772	3.74882728102	3.81170771804	1.65689524578	2.12639744135	1.76924375232
PRKAR2A	NM_004157	0.0111653118779	0.100361535594	18.1880394989	15.8265114117	8.31502048188	7.97361829295	9.64533071456
CEP85	NM_001281517+NM_022778+NM_001281518	0.0111859654944	0.100417721519	14.3960947597	14.3165173012	7.85762826645	7.77750464904	7.8829260609
C12orf75	NM_001145199	0.0111935136032	0.10044221479	39.8236032625	45.5242354069	5.69611890472	7.01236374372	14.4104993295
EZH2	NM_001203249+NM_001203248+NM_152998+NM_004456+NM_001203247	0.011201061712	0.10044221479	41.8174592936	39.1314799864	22.0892524734	18.3654512406	22.6443265073
CLINT1	NM_001195556+NM_014666+NM_001195555	0.0112086098208	0.10044221479	53.8106296931	56.0684660014	32.2956969601	28.1375885238	25.6650810938
PTGES3	NM_001282602+NM_001282601+NM_001282604+NM_001282605+NM_006601+NM_001282603+NR_104219	0.0112161579297	0.100462109955	266.178528609	284.684279476	157.832557852	129.736376773	149.061700807
EEF1E1	NM_004280	0.0112237060385	0.100492387672	23.3537456786	30.7924283923	13.8653340077	10.8548811058	12.0364437777
PCDHAC2	NM_018899+NM_031883	0.0112397146649	0.100540801187	1.30315005953	1.17116835603	0.336648838548	0.381119327153	0.595880153262
SMU1	NM_018225	0.0112472627737	0.100553948832	16.2726123718	17.3561979933	8.65641561437	8.47426139619	9.72307237891
UBASH3B	NM_032873	0.0112631055076	0.100561773256	0.820324339729	0.994975537757	0.363201272059	0.337534404804	0.230434047372
MEGF9	NM_001080497	0.011279114134	0.100561773256	19.3809274995	19.1010750386	8.40877195922	8.46750560296	11.350609263
BAG4	NM_004874+NM_001204878	0.0112951227605	0.100561773256	7.46559148986	8.30555180757	3.98158590138	3.83038428577	4.42905475736
HMGN1	NM_004965	0.0113026708693	0.100561773256	193.243943108	190.897279471	109.195123586	97.2818676049	108.299932338
MSMO1	NM_006745+NM_001017369	0.0113102189781	0.100561773256	36.5824649708	45.9296105145	20.1667658684	11.6572591608	13.8222619973
CATSPER2	NM_001282310+NM_172095+NM_001282309+NM_054020+NR_110319	0.0113177670869	0.100561773256	0.734811127223	0.612236694817	0.114055972205	0.1517964904	0.262316356873
NBN	NM_002485	0.0113253151958	0.100561773256	95.9650090898	88.7778979807	51.1691966367	38.1713112647	48.5471688454
PRR3	NM_025263+NM_001077497	0.0113306237558	0.100561773256	8.10799098479	8.39228421342	4.77415553337	4.14948422737	3.94011584199
AHNAK	NM_024060+NM_001620	0.0113404114134	0.100561773256	90.3543172912	70.78907468	38.639132398	41.2042072433	31.3709279219
NDFIP2	NM_019080+NM_001161407	0.0113479595222	0.100561773256	9.30340393626	10.3060245094	5.53686275213	3.87940362344	4.47652135486
TMEM70	NM_017866+NM_001040613+NR_033334	0.0113529362973	0.100561773256	19.7238343449	21.5455657709	8.33452465967	10.0301410059	11.682199193
KIAA2026	NM_001017969	0.0113604844061	0.100561773256	6.27343003419	6.40912572682	3.59165057849	2.88259908582	3.27206947985
PRPF4B	NM_003913	0.0113706038487	0.100561773256	28.7848464463	25.7902375595	15.6454549673	11.1955276852	12.6896664387
NFASC	NM_001160333+NM_001160332+NM_015090+NM_001005389+NM_001005388+NM_001160331	0.0113781519575	0.100561773256	0.533623411581	0.591065543258	0.198482792266	0.168101609733	0.1141222085
LNX2	NM_153371	0.0113857000664	0.100561773256	19.1884496005	18.0065897782	10.7438161695	8.5565783524	9.68517323034
SRSF11	NM_004768+NM_001190987	0.0113932481752	0.100561773256	67.2742504535	68.4952674226	39.8447566787	31.0369320797	35.363653038
DDIAS	NM_145018	0.011400796284	0.100561773256	16.9612869753	15.1609256996	6.5028870103	5.68365539318	8.90101226238
ICE1	NM_015325	0.0114083443928	0.100561773256	16.6437292338	14.1768382841	7.63601002844	7.35060298205	8.6308937627
FAM3C	NM_001040020+NM_014888	0.0114158925017	0.100561773256	7.99564687035	7.38217486167	4.28471202249	3.06969267699	3.75499247074
PPP3R1	NM_000945	0.0114208692767	0.100561773256	53.167480346	54.3142398306	30.9811779008	23.6734442476	28.3791683376
SQRDL	NM_001271213+NM_021199	0.0114261778368	0.100561773256	13.857467702	17.4694389746	7.30802614395	6.17530493417	8.21450857778
OBSCN	NM_052843+NM_001098623+NM_001271223	0.0114385368281	0.100561773256	1.20484116413	0.864071604157	0.268620149094	0.372075805123	0.373652036512
ANKS1B	NM_152788+NM_001204081+NM_020140+NM_001204079+NM_001204080+NM_001204070+NM_001204066+NM_001204065+NM_001204067+NM_001204069+NM_001204068+NM_181670	0.0114412740544	0.100561773256	1.65379159103	1.04007462622	0.141067843599	0.195074862589	0.417138038831
OXCT1	NM_000436	0.0114536330458	0.100561773256	11.8248539533	11.0328373251	2.46941381022	3.56040726634	5.19175988607
PPARGC1B	NM_001172698+NM_133263+NM_001172699	0.0114611811546	0.100561773256	1.34256248602	1.47174381836	0.685442303045	0.630690285927	0.529724286183
GYG2	NM_003918+NM_001184702+NM_001184704+NM_001184703+NM_001079855	0.0114687292634	0.100561773256	4.23677900651	3.90535159061	2.11222229283	2.19729884134	1.98896050156
TCEA1	NM_201437+NM_006756+NR_109901+NR_109902	0.0114714664897	0.100561773256	23.4951166489	20.7505086295	12.2163131482	10.3153960182	11.9894989084
DOCK7	NM_033407+NM_001272000+NM_001272001+NM_001271999+NM_001272002	0.0114917053749	0.100563563926	9.63638189465	9.54968470666	5.25184781872	4.68274486122	5.41321360139
FAM13B	NM_016603+NM_001101800+NM_001101801	0.0114992534837	0.100563563926	15.7748785345	14.9084385026	8.98413952172	7.87096892787	7.45829972089
UBE2V2	NM_003350	0.0115068015926	0.100563563926	75.5014339724	72.9000356117	42.3762840669	27.8028093276	33.3676183619
ARL13B	NM_182896+NM_001174150+NM_144996+NM_001174151+NR_033427	0.0115121101526	0.100563563926	8.55772247323	7.11045139548	3.48820245689	3.58575900687	4.32631189383
ALOX12P2	NR_002710+NR_120453	0.0115303583278	0.100622061483	3.77735657027	4.66930615854	2.22166349277	1.90689214829	1.84458183893
EIF5A2	NM_020390	0.0115379064366	0.100622061483	2.57351967178	2.64850697193	1.15543210998	0.810440202347	1.31970649531
NAT10	NM_024662+NM_001144030	0.011553915063	0.100632034632	52.1586439463	49.5854799261	21.7830825583	25.5099629311	29.648671831
MATN2	NM_030583+NM_002380	0.0115614631719	0.100632034632	11.4344088786	10.3027453306	6.03964538056	5.70906186595	4.7676056949
GJB7	NM_198568	0.0115690112807	0.100632034632	4.68227236549	5.08854672235	2.57846562247	1.57705235364	2.09300840536
ARL6IP1	NM_015161	0.0115860152621	0.100637795276	311.828949668	332.06809707	174.512690406	170.127709895	186.803754919
SARDH	NM_001134707+NM_007101	0.0115935633709	0.100637795276	0.833900751099	0.634534438953	0.221891119368	0.101514080286	0.23921505014
INPP4B	NM_003866+NM_001101669	0.0116011114798	0.100637795276	29.2865606886	24.5184974934	10.033354219	11.9522372916	14.7002098269
KIAA1324L	NM_001291990+NM_001291991+NM_001142749+NR_030672+NM_152748	0.0116086595886	0.100637795276	8.97855955779	8.41343331736	1.18545315005	2.60356813003	2.84196481367
MAPK14	NM_001315+NM_139012+NM_139013+NM_139014	0.0116113968149	0.100637795276	31.9671795011	31.4925930063	17.9863912735	16.6466609972	17.8601205159
C16orf87	NM_001001436	0.0116237558062	0.100637795276	8.49106140156	9.59693193028	4.37585674997	4.13906072213	5.17576864102
SPRED2	NM_181784+NM_001128210	0.0116290643663	0.100637795276	24.2840551137	22.2321585416	9.92610484808	9.36398350963	13.5025030604
PAXIP1	NM_007349	0.0116388520239	0.100637795276	22.4783365437	21.8088559677	11.5026346999	10.9549169341	13.0908829809
PSPC1	NR_044998+NR_003272+NM_001042414	0.0116438287989	0.100637795276	70.9771711305	63.6137296791	34.6976579936	35.1973924302	38.8351535294
SAMD4A	NM_015589+NM_001161576+NM_001161577	0.0116539482415	0.100637795276	4.50094610328	4.71917151774	2.63219445675	2.20699924509	2.23989155402
MFSD8	NM_152778	0.0116614963504	0.100637795276	6.48490355457	7.4129545598	3.74730996891	2.70249520687	3.41236353878
SYTL5	NM_138780+NM_001163335+NM_001163334	0.0116690444592	0.10063931502	10.4204220982	10.1425316486	3.42866389779	3.01939351417	5.42131840406
KMT2D	NM_003482	0.011676592568	0.10063931502	16.7267172941	13.8178281458	5.85890240703	7.93830528742	7.58727596488
ABRACL	NM_021243	0.0116793297943	0.10063931502	73.8803961933	81.062167107	42.8691182064	34.6546861903	42.8849948575
HELLS	NM_018063+NM_001289075+NM_001289074+NM_001289073+NM_001289072+NM_001289069+NM_001289070+NM_001289067+NM_001289071+NM_001289068	0.0116894492369	0.10063931502	21.5978847862	22.313315948	8.77740876772	9.88213762905	12.8251855747
MX2	NM_002463	0.0116992368945	0.10063931502	0.532971700918	0.376150285447	0.116790850296	0.06800338547	0.0335757815985
GARS	NM_002047	0.0117067850033	0.100661439772	74.612725089	68.4380404174	40.2552442606	38.1934619849	39.600796216
YWHAG	NM_012479	0.0117143331121	0.100661439772	149.961790396	124.917657656	68.8958950676	66.3286183467	77.1569848205
PDE6D	NM_002601+NM_001291018+NR_110994	0.011721881221	0.100690416815	21.6709720422	24.4291165476	12.6460481354	12.2558247932	12.505855881
FICD	NM_007076	0.0117294293298	0.100719373219	4.63874512878	6.97096928155	1.98986567136	2.40437893605	2.34845407826
ITGB2-AS1	NR_038316+NR_038315+NR_038314+NR_038313+NR_038312+NR_038311	0.0117369774386	0.100723843416	0.474088988453	0.40629174608	0.084099645503	0.135226341152	0.0483550093652
EPRS	NM_004446	0.0117445255474	0.100741373177	62.1589162523	56.5404001433	33.7198157505	30.3714811478	32.7395135831
COQ3	NM_017421	0.0117520736563	0.100746714032	12.9523275951	15.4080374832	6.35593810644	7.61772311306	7.46616560058
SUCLA2	NM_003850	0.0117596217651	0.100746714032	34.5757350324	35.6849117381	18.8170217582	16.9083315954	20.6508046425
DCTN5	NM_001199743+NM_001199011+NR_037573+NM_032486	0.0117671698739	0.100756392045	42.5864865894	47.971560829	25.0315590322	24.0202555069	24.7968224008
POLR3B	NM_018082+NM_001160708	0.0117747179827	0.100769503546	9.17883366678	7.6893383207	4.32980323274	4.36900708397	4.37410836881
EXOSC8	NM_181503	0.0117822660916	0.100769503546	56.3677366981	59.7026809387	21.0294573025	26.7181652371	32.467557189
HCFC2	NM_013320	0.0117898142004	0.100771357675	4.54038917278	4.40204055067	2.45720515952	1.75050318863	2.21024950085
MAN1A2	NM_006699	0.0118141174519	0.100870762712	41.823973193	37.9839008667	23.4749121383	17.6180263136	19.328180968
MICB	NM_001289160+NM_005931+NM_001289161	0.0118216655607	0.100870762712	24.0858148378	24.041524408	1.72151387757	4.63724891594	5.11280123517
FOXO6	NM_001291281	0.0118292136695	0.100870762712	2.81718581404	2.40876314019	1.15803334525	1.2883638467	1.33167536962
ALG10B	NM_001013620	0.0118367617784	0.100870762712	2.44656193757	1.9808658756	1.08132398188	0.625335479431	0.779632048414
MPP6	NM_016447	0.0118443098872	0.100870762712	4.60547671795	5.22005267531	2.33233250525	2.09131399019	2.75024339434
SASS6	NM_194292	0.0118596549436	0.100927362482	6.31261211039	5.45410674671	3.1946208566	2.1701403705	2.66594032158
STK40	NM_032017+NM_001282547+NM_001282546	0.0118672030524	0.100927362482	20.2060669133	20.4563736435	10.0946376041	10.7211615559	12.0296642126
CCT6A	NM_001762+NM_001009186	0.0118887690776	0.100965857093	156.443778065	145.07582783	75.3784224329	70.4065008428	90.0028774015
RTCA	NM_003729+NM_001130841	0.0118963171865	0.100965857093	11.9881272313	11.0278925964	6.39904275794	4.75128289475	5.9836639793
XXYLT1	NM_152531	0.0119064366291	0.101009142053	15.8641952782	15.5544571179	8.1656698719	8.18244925015	9.24392723124
SNED1	NM_001080437	0.0119139847379	0.101009142053	2.00544028092	1.27219733073	0.566745406048	0.55285177384	0.481388814925
ENG	NM_001114753+NM_001278138+NM_000118	0.0119215328467	0.101016485444	0.772330769863	0.726773895732	0.299709505643	0.299161317464	0.248913623373
PCDHA2	NM_018905+NM_031495+NM_031496	0.0119290809555	0.101016485444	1.4888715168	1.19089131953	0.396125707112	0.0922708417976	0.358765474456
PDP2	NM_020786	0.0119366290644	0.101016485444	3.07016183158	2.81217818848	1.64792222032	1.27255325302	1.24449135982
DRD2	NM_000795+NM_016574	0.0119441771732	0.101016485444	0.213241492625	0.284272842065	0.0	0.0	0.0
ZHX3	NM_015035	0.011951725282	0.101018920813	16.5202430954	16.1086331506	7.62349615923	9.06639430863	9.26911859625
RGS17	NM_012419	0.0119570338421	0.101018920813	5.82569163753	6.14124355022	3.1255693229	2.27611877097	1.72930162175
ZNF716	NM_001159279	0.0119668214997	0.101030812325	0.240541315194	0.356295903778	0.0	0.0331271770293	0.0
SSH2	NM_033389+NM_001282129+NM_001282131+NM_001282130	0.0119721300597	0.101040252013	5.32239951233	5.35186911289	3.04092156065	2.12067945638	1.97038632957
NCAPD3	NM_015261	0.0119819177173	0.101045296167	14.4091138121	14.2244703373	6.91018434708	7.42615168276	8.48732560862
PKP2	NM_004572+NM_001005242	0.0119894658261	0.101045296167	9.17103453108	9.07247509117	4.85766689517	4.7953518028	5.2398098152
DCUN1D4	NM_015115+NM_001040402+NM_001287757+NM_001287755	0.011997013935	0.101045296167	16.1204425345	17.4109796112	9.8977629157	7.12062338676	7.64842555312
SRSF10	NM_006625+NM_001191007+NM_001191006+NM_001191009+NR_034035+NM_054016+NM_001191005	0.0120045620438	0.101045296167	48.2993467332	51.8919728047	29.366702779	22.1844380589	25.8262863758
EIF2B3	NM_020365+NM_001261418+NM_001166588	0.0120072992701	0.101045296167	24.0320706842	27.6137016389	13.4336607393	14.7141330412	13.1446015651
C1orf216	NM_152374	0.0120196582614	0.101045296167	11.1530242845	12.6537263714	5.71648221702	6.03936814764	6.84472175911
PPM1F	NM_014634	0.0120272063703	0.101045296167	8.0925112179	6.8380639693	3.95172597547	3.10122980098	3.86358817677
EXT2	NM_001178083+NM_207122+NM_000401	0.0120682647644	0.101201386482	23.6803680007	24.6468230686	12.5375572353	13.2019911131	14.1165742668
GYG1	NM_001184720+NM_001184721+NM_004130	0.0120758128733	0.101201386482	55.6939680243	65.5968597297	27.1513395589	23.9055188758	34.3750845088
AP1AR	NM_001128426+NM_018569	0.0120833609821	0.101201386482	21.9627982445	23.4268067355	11.8919431818	10.0896632376	13.1964598607
PRDX1	NM_001202431+NM_002574+NM_181697+NM_181696	0.0120909090909	0.101201386482	752.480516311	790.251513254	418.18591547	401.017112217	457.805502284
MAPK1	NM_002745+NM_138957	0.0120984571997	0.101201386482	40.481381955	34.1508024208	19.333209818	18.6827838384	20.9241154238
LATS1	NM_004690+NR_073033+NM_001270519	0.0121060053086	0.101201386482	18.87896195	14.2689281306	7.69429448148	8.13929106401	8.21979755328
SUZ12	NM_015355	0.0121087425348	0.101201386482	13.7266490776	12.5218472397	7.5312098511	6.27095413994	7.03941722408
KATNBL1	NM_024713	0.0121211015262	0.10123449948	7.9448539911	7.31680945758	4.16495779379	3.65341983749	4.26335839208
RARA	NM_000964+NM_001145302+NM_001145301+NM_001024809	0.0121369442601	0.101296642437	45.3940685751	41.9850527416	10.0238231604	14.3996582396	20.3753998472
ATP11C	NM_173694+NM_001010986	0.012152786994	0.101316516932	10.8531989533	8.36616930217	3.95392780668	3.96583128263	5.11721895836
CENPQ	NM_018132	0.0121603351029	0.101316516932	14.6123074669	14.3412194117	8.50535450138	7.12477136518	7.79578935296
CKAP2	NM_001098525+NM_001286687+NM_018204+NM_001286686	0.0121678832117	0.101344386874	52.7822399244	52.4176337391	24.7177807943	26.4807658959	31.8291579823
RRAGC	NM_022157+NM_001271851	0.0121754313205	0.101357684356	16.001109978	15.3163565325	9.23363519198	6.43091071529	7.25717852834
FRMD6-AS1	NR_037676	0.0121829794293	0.101357684356	2.16758833936	1.91715053522	0.854062677457	0.955833940214	1.07140978092
CEMP1	NM_001048212	0.0121905275382	0.101357684356	7.69015353263	10.1602319881	4.47619119112	2.89356446045	3.45609561019
FAM53B	NM_014661	0.012198075647	0.101357684356	10.5526676285	11.4321016784	5.70840262782	5.45741385133	6.41713031193
ATP5E	NM_006886	0.0122113470471	0.101373124147	827.634169192	713.667962166	361.003234664	397.076924915	445.698166644
ASUN	NM_018164	0.0122192269409	0.101373124147	32.113457029	25.7923634363	11.6492692203	12.6912003652	16.0184401632
STAMBP	NM_201647+NM_006463+NM_213622	0.012224203716	0.101373124147	17.1756076499	18.3036594558	10.2832465408	9.22415570866	9.65951201028
SNX24	NM_014035	0.0122365627074	0.101373124147	26.0422378609	23.9312637794	10.8826583269	9.61091178589	14.4916577075
SMKR1	NM_001195243	0.0122441108162	0.101373124147	12.2877920591	14.0791961553	4.67772744751	6.6980378019	6.72391521924
F7	NM_001267554+NR_051961+NM_000131+NM_019616	0.012251658925	0.101373124147	0.721083158162	0.580901075387	0.0	0.200037775061	0.0985847290657
UHRF1BP1	NM_017754	0.0122592070338	0.101373124147	11.5737762771	10.7142502048	5.98620396174	6.01407455169	6.28521692013
BRI3BP	NM_080626	0.0122667551427	0.101373124147	37.8559474922	44.2170691785	17.2719069978	16.6719535052	23.6267565189
FSD1L	NM_001145313+NM_001287191+NM_001287192+NM_031919	0.0122743032515	0.101373124147	2.04980282656	2.22581053295	0.53248041748	0.776527221188	1.04876688373
BVES	NM_001199563+NM_007073+NM_147147	0.0122792800265	0.101373124147	0.264743792407	0.311706082378	0.0	0.0536691993129	0.0
C5orf51	NM_175921	0.0122893994691	0.101373124147	14.6926328554	13.5259054219	8.31101538102	7.08945060384	7.26310317368
VRK1	NM_003384	0.0122947080292	0.101373124147	38.5660741785	42.7832296555	21.4232343894	21.4178319696	23.7306940726
HSPD1	NM_002156+NM_199440	0.0123044956868	0.101373124147	266.87890492	252.07831468	143.04926285	127.773270526	153.174510842
REV3L	NM_002912+NM_001286432+NM_001286431	0.0123120437956	0.101373124147	14.9345293676	12.4626820823	7.70696054918	6.34394161668	6.81772853558
ABCC2	NM_000392	0.0123195919044	0.101373124147	0.315346291059	0.494241168765	0.0634993954695	0.0316916254724	0.0638932450598
TAF5	NM_006951	0.0123249004645	0.101373124147	5.96241796748	6.73151867329	3.02882779834	2.93488764502	3.66630236957
AJUBA	NM_032876+NM_198086+NM_001289097	0.0123383377571	0.101416326531	25.9571099132	22.8518953806	6.00434311867	9.30334542369	11.3892997354
ARMC1	NM_018120+NM_001286702	0.0123484571997	0.101416326531	37.0317475343	37.498269864	22.5230168794	16.4441440965	17.9001021164
GSR	NM_001195102+NM_000637+NM_001195104+NM_001195103	0.0123582448573	0.101416326531	58.2544716368	50.9601800287	29.7665875005	29.2569932345	30.5489780136
RNF6	NM_005977+NM_183044+NM_183043	0.0123657929662	0.101416326531	40.4760738413	37.6537884666	22.7916200306	19.0402842006	21.5600810577
HMOX2	NM_001127206+NM_001286267+NM_002134+NM_001286268+NM_001127204+NM_001286269+NM_001286270+NM_001127205+NM_001286271	0.012373341075	0.101427604871	65.2398245218	65.9028197412	34.570851371	33.8352746939	39.6603937962
ZNF793	NM_001013659	0.0123891838089	0.101427604871	3.42243660898	3.86020755726	1.98675778924	1.33019352279	1.65392811392
MTERFD1	NM_015942+NM_001286643	0.0123967319177	0.101427604871	29.7122766491	38.1362653689	15.7029469325	14.3827160727	18.4295067719
CWC22	NM_020943	0.0124042800265	0.101427604871	19.1522596226	19.4744669286	11.6010819915	10.1323800006	9.71742406975
GNPDA1	NM_005471	0.0124118281354	0.101427604871	28.2494382772	32.6893348253	17.727485888	15.4910054204	14.499343892
SPTY2D1	NM_194285	0.0124193762442	0.101427604871	15.3299977519	13.6345869968	8.54721946308	6.69110276335	7.04466079033
DUSP13	NM_001007271+NM_001007273+NM_001007272+NM_016364	0.012426924353	0.101427604871	1.87710857464	1.33100036639	0.0	0.170371760442	0.380183171146
MRPS17	NM_015969	0.0124344724618	0.101427604871	39.592080141	38.5539575265	19.6554509093	17.0625725174	23.3674526163
SHOC2	NM_007373+NM_001269039	0.0124498175182	0.101460628591	16.7241805774	18.0152737192	9.52543456409	8.06740405735	9.99830795158
SLC10A3	NM_019848+NM_001142392+NM_001142391	0.0124656602522	0.10147602971	32.0794936817	36.5910504929	16.3130442293	18.2808356488	19.8216356272
TLDC1	NM_020947	0.0124816688786	0.101572055349	10.1485035548	10.3681328978	6.03170420454	5.11728516959	5.5330966026
DUSP9	NM_001395	0.0124892169874	0.101599190283	1.69670342262	1.71590909627	0.581206231473	0.833955803241	0.835444448008
LAMA5	NM_005560	0.0124967650962	0.10162487395	34.1346466559	27.2734588512	14.3912395856	15.6923178002	16.6677904824
CDCA8	NM_018101+NM_001256875	0.012504313205	0.10162487395	51.5447884502	51.2833462833	19.722756748	23.6240191407	30.1083492955
HSDL1	NM_001146051+NM_031463	0.0125070504313	0.10162487395	39.0381727645	34.8183081018	21.6136067329	18.8528077038	19.6911386549
ASH1L	NM_018489	0.0125194094227	0.10162487395	20.4056444713	17.1212306029	10.5149348831	9.64264094137	8.30968672501
ADRBK2	NM_005160	0.0125243861977	0.10162487395	2.36306741209	1.9475279688	0.486932719328	0.698884047691	1.01009893062
USP46	NM_001134223+NM_022832+NM_001286768+NM_001286767	0.0125345056403	0.10162487395	9.00922357343	7.52775219478	4.43940497364	2.84062751298	2.7148011206
TMEM14A	NM_014051	0.0125372428666	0.10162487395	38.8627362876	47.139810366	22.1678017774	18.3542746931	23.6289066316
GPN3	NM_001164373+NM_001164372+NM_016301	0.012549601858	0.101642641636	31.6859054029	31.4406843742	16.5252389775	16.0704311751	19.1498684174
PLAC8	NM_016619+NM_001130716+NM_001130715	0.0125571499668	0.101642641636	1.20980795923	1.49074504713	0.0	0.0	0.347129501791
GLS	NM_014905+NM_001256310	0.0125646980756	0.101642641636	15.9031725056	15.2721058877	9.32908610961	6.71789211421	7.53398742449
PRDM4	NM_012406	0.0125722461845	0.101642641636	29.8154765986	28.4820828029	16.7400574612	15.8288642686	16.5284113246
STX3	NM_004177+NM_001178040	0.0125832780358	0.101644221106	14.3942014376	15.882488323	8.8523992364	7.28131940327	8.06858700139
DYNC1LI1	NM_016141	0.0125956370272	0.101655287818	40.4097170409	36.0288580719	19.7491742033	15.5659586393	21.598774675
ADAP2	NM_018404	0.012603185136	0.101668785547	1.40141574618	1.89074013981	0.440291734101	0.491806222819	0.75946732469
PCDHGC3	NM_032402+NM_032403+NM_002588	0.0126107332449	0.101676215856	16.3254761817	14.0822898534	8.34732481435	8.33205701431	6.85640684515
CPNE8	NM_153634	0.0126182813537	0.101676215856	0.227987461199	0.429078684469	0.0	0.0	0.0
PAQR5	NM_017705+NM_001104554	0.0126258294625	0.101676215856	1.94218619015	1.98659356068	0.237983056809	0.542966332157	0.757232284586
PKIB	NM_001270393+NM_001270394+NM_181794+NM_032471+NM_181795+NM_001270395	0.0126333775713	0.101676215856	205.136874958	232.046951841	15.4818293993	26.8948452518	50.9194820634
MTX2	NM_006554+NR_027850	0.0126409256802	0.101676215856	31.8689032911	30.0913483408	17.440376053	17.3877520941	17.5127351353
TRIM59	NM_173084	0.012648473789	0.101676215856	14.0348405719	12.8351095079	6.2454178382	4.82392436403	7.51533580204
ZFYVE16	NM_014733+NM_001105251+NM_001284237+NM_001284236	0.0126560218978	0.101676215856	19.0578699192	16.6995870556	10.362201245	7.23475073871	7.02142261031
OSBPL8	NM_020841+NM_001003712	0.0126697909754	0.10172960373	27.2880950504	23.5165959399	14.9718172902	11.5861331387	12.1303280221
TMEM19	NM_018279	0.012679578633	0.101740432612	11.7882381431	11.8957931541	4.82570867373	5.55176543933	7.03267379318
AHCTF1	NM_015446	0.0126907763769	0.101767750498	9.13145976031	7.00065102423	4.04676033836	3.67275010118	4.06610067518
CERS2	NM_181746+NM_022075	0.0127005640345	0.101767750498	335.660166178	319.58931768	169.594310173	185.344045794	194.071346396
TGFBI	NM_000358	0.0127106834771	0.101767750498	40.9880050782	38.0856187013	2.74311728945	6.39915493817	8.91393909527
ZNF761	NM_001008401+NR_110551+NM_001289952+NM_001289951+NM_001289953	0.0127182315859	0.101767750498	13.2599074983	12.4209125439	7.59604741231	5.8509683543	6.71537866982
E2F6	NM_198256+NM_212540+NM_001278278+NM_001278277+NM_001278276+NM_001278275+NR_103490	0.0127209688122	0.101767750498	11.810616257	11.5745879704	5.31803705853	5.7917632011	7.06330687763
CLIC4	NM_013943	0.0127333278036	0.101799071618	62.1072500046	55.9946655049	34.5310757997	23.3743463441	22.9822590316
FAF2	NM_014613	0.0127408759124	0.101825654624	59.1939806564	57.2719426477	34.0456192878	32.7664711081	32.2144788626
CMAS	NM_018686	0.0127484240212	0.101852220013	48.2007789291	45.7349684023	26.7941256265	23.5382688155	27.4313574191
LINC01139	NR_015407	0.0127559721301	0.101857190083	0.212220087696	0.363742976881	0.0	0.0	0.0
RBM12B	NM_203390	0.0127635202389	0.101857190083	14.6407863916	14.4835940803	8.33867522132	7.22942316815	8.39039514393
SUGP2	NM_014884+NM_001017392	0.0127710683477	0.101857190083	25.1617140048	23.5452673174	13.3912597468	12.2360425366	14.4316630351
SRPK2	NM_182692+NM_182691+NM_001278273	0.0127786164565	0.101857190083	37.637003312	33.3963164462	20.8428465351	17.1722942341	19.0363775175
EVA1B	NM_018166	0.0127861645654	0.101883674818	5.94506760986	5.37165090985	2.29670204372	3.30229343312	2.45243370221
TWF1	NM_001242397+NR_073472+NM_002822+NR_073473	0.0127937126742	0.101891089109	33.2149510737	31.151728996	18.7388924403	12.4886387448	15.4105890823
SIMC1	NM_198567	0.012801260783	0.101891089109	9.83342385524	8.56893379859	4.78902073383	4.73832918671	5.24141933453
AMD1	NM_001287215+NM_001634+NM_001287214+NR_109768+NM_001287216	0.0128039980093	0.101891089109	52.4618680166	57.5137894562	32.2611404343	28.4461320288	23.5480528598
DDX10	NM_004398	0.0128414067684	0.101961816985	12.570882159	12.1990412312	5.80071063053	5.76366193725	7.55381021741
PRKRIR	NM_004705	0.0128467153285	0.101961816985	22.087406743	21.5889628643	12.1686638534	8.94523780483	12.0142935205
PTP4A2	NM_001195100+NM_001195101+NM_080391	0.0128647976111	0.102007884363	56.1581097505	52.2949671967	31.8383874833	27.4339344489	30.6936483725
FANCD2	NM_033084+NM_001018115	0.01287234572	0.102007884363	29.8496131268	26.9260933952	13.2407392839	13.2978916328	17.1881437302
NSUN2	NM_017755+NM_001193455+NR_037947	0.012877322495	0.102007884363	72.3298617541	62.1324165464	34.1107328174	32.5515172532	39.6971662611
ESAM	NM_138961	0.012903450564	0.102068852459	1.76324528468	1.73811034112	0.740112878135	0.892667322612	0.904282657748
AQR	NM_014691	0.0129109986729	0.102068852459	21.7184641249	21.1574539444	12.5086621643	10.2830757105	12.1630350804
L2HGDH	NM_024884	0.0129185467817	0.102087782509	9.37449719202	9.03024514847	5.10641405995	4.56376912158	5.3664455429
EIF2S1	NM_004094	0.0129260948905	0.102087782509	69.2945936411	73.5612458021	38.8785454125	33.4272967924	42.6673414519
ATP6V1C2	NM_144583+NM_001039362	0.0129414399469	0.102142062193	4.06052106625	4.9794467066	1.79678140639	2.15497458396	2.43251769812
ALAS1	NM_000688+NM_199166	0.0129489880557	0.10216088947	22.2590689364	24.8458840507	12.1986246352	12.6820784588	13.8529544701
ARMC8	NM_015396+NM_001267041+NM_213654+NM_014154+NM_001282342+NM_001267042	0.0129565361646	0.10216088947	17.8590332697	19.8265995921	10.4364157018	9.92431254545	10.8725664729
ATP5B	NM_001686	0.012972544791	0.102183713355	638.686295952	737.686093747	328.226633604	369.346311553	402.014050025
SMAD1	NM_005900+NM_001003688	0.0129800928998	0.102183713355	7.37210662151	7.38732183157	4.26994696496	3.69343248119	4.11934588867
BTBD10	NM_032320	0.0129876410086	0.102183713355	18.1070691931	19.5848340137	9.79380025868	9.77588676098	11.3416499177
ARHGAP35	NM_004491	0.0129951891175	0.102183713355	37.8823703585	31.5788490991	16.7792401504	19.2891511072	18.9596447329
PFDN1	NM_002622	0.0130027372263	0.102183713355	46.2753366019	46.6178475463	27.1639287036	26.7666255969	25.34255109
UBXN7	NM_015562	0.0130102853351	0.102183713355	16.9791510636	14.5342300199	9.2081638152	7.96338038684	7.65803479598
DNTTIP2	NM_014597	0.0130178334439	0.102195121951	30.5571977558	32.0863310217	17.5640330981	14.4355548073	18.2801813376
SNCB	NM_003085+NM_001001502	0.013023142004	0.102195121951	0.574361205194	1.14852384141	0.0	0.0444940944375	0.153778637762
STK17A	NM_004760	0.0130329296616	0.102195121951	8.42631917997	11.209551079	5.18770525194	3.94217337325	4.32251692665
DCLRE1B	NM_022836	0.0130404777704	0.102219623132	61.1685585941	62.9466599942	32.4546449569	32.6610673874	38.095318463
HOOK1	NM_015888	0.0130480258792	0.102219623132	18.4013900778	16.1479545006	8.73843618637	7.27362213961	9.99780379128
CASKIN1	NM_020764	0.0130555739881	0.102230794165	1.45659643237	2.0916627774	0.491632215792	0.733070266759	0.690983714282
DBF4	NM_006716	0.0130631220969	0.102230794165	17.8967962368	17.9554475893	10.4904796762	8.28977275934	10.0529009358
ZBTB11	NM_014415	0.0130706702057	0.102230794165	28.3115714598	25.0331161578	15.9730186718	12.0112495276	13.1464376499
STAM	NR_037774+NM_003473	0.0130782183145	0.102230794165	12.2020299465	12.1901156391	6.99469533867	6.29146900474	7.0782968755
PKD1	NM_000296+NM_001009944	0.0130857664234	0.102243681141	6.98714868187	6.36682885155	3.63619165424	3.53381219317	3.7766553105
PPP2CA	NM_002715	0.0130933145322	0.102255181347	115.310824944	114.981508623	67.5022604004	64.2879204998	66.2785978462
TPRKB	NM_016058	0.013100862641	0.102255979315	51.4768365986	66.7725530151	26.2122464633	24.7489820995	32.7206484109
PIK3C2A	NM_002645	0.0131084107498	0.102255979315	15.3617150707	13.4384772588	8.54321617483	6.98311405553	7.29320423532
ZNF675	NM_138330	0.0131159588587	0.102255979315	14.9815743639	15.1260433936	9.15814210141	7.00579558396	6.39082855702
CEP78	NM_032171+NM_001098802	0.0131212674187	0.102255979315	18.844513499	18.3088235728	8.31907901153	9.76236183546	11.1670354133
SUV39H2	NM_001193426+NM_001193424+NR_034181+NM_001193427+NM_001193425+NM_024670	0.0131310550763	0.102266149871	14.6583651568	15.1997910657	8.33300723128	6.85779943737	8.71917411127
ATL3	NM_015459+NM_001290048	0.0131386031851	0.102277329894	24.2885526964	22.2254910636	13.5434945469	11.441768607	13.1665860314
CLASP2	NM_015097+NM_001207044	0.013146151294	0.102277329894	11.605515736	11.1227370841	6.64475435888	5.7949680422	6.43022047636
TMEM192	NM_001100389	0.0131536994028	0.102277329894	16.4700391562	15.9406549556	9.73213348773	7.94809045847	8.90226928776
TRAPPC13	NM_001093756+NM_024941+NM_001093755+NR_003545+NM_001243737	0.0131612475116	0.102295747423	16.882661305	15.9426781914	8.48843226292	8.56754134462	9.97888929521
UBE3A	NM_000462+NM_130839+NM_130838	0.0131687956204	0.102295747423	22.8405772867	19.9406652781	12.0616261851	10.5009713824	12.1198233926
FBXL18	NM_024963	0.0131737723955	0.102301449275	7.9418058419	6.85764618106	3.80319632388	3.80672688135	4.22849207189
ENHO	NM_198573	0.0131838918381	0.102347070187	1.76534152197	1.54978802673	0.160397823621	0.266840742614	0.645570709824
ZNF346	NM_012279	0.0131914399469	0.102372706791	13.7147194678	15.1319090628	7.51166026383	8.49951588183	7.84537525493
WDR44	NM_019045+NM_001184965+NM_001184966	0.0131989880557	0.102398326898	7.00399896907	6.46238000841	3.6908908748	3.50020237577	3.87264571251
KIAA0232	NM_014743+NM_001100590	0.0132042966158	0.102406561595	16.0869074779	13.875096664	8.93128841196	6.90918070815	6.82354868757
NACC2	NM_144653	0.0132201393497	0.102457583548	14.3639992825	12.8076473335	8.12037522129	6.36683791074	6.95305574627
MAPK6	NM_002748	0.0132299270073	0.102473498233	65.9046091842	64.4982446142	40.2703697519	28.5884140104	30.3430457442
PRKAG2-AS1	NR_038926	0.0132457697412	0.102487195903	3.08542803276	3.21902053927	0.999473243665	1.33019352279	1.72400981367
MYRF	NM_001127392+NM_013279	0.0132507465163	0.102487195903	0.557471536594	0.505800695928	0.197573985382	0.135914967517	0.174768721929
COCH	NM_004086+NM_001135058	0.0132608659589	0.102487195903	5.34866914577	4.53198692459	2.02627583383	2.54693955113	2.68609558534
ZC3HC1	NM_016478+NM_001282191+NM_001282190	0.0132757133378	0.102487195903	16.3113521663	19.767918272	7.56906365024	9.25596109246	10.057742859
ELF1	NM_172373+NM_001145353	0.013278450564	0.102487195903	63.5347657716	62.2193123295	30.2173203725	29.4433230568	39.2082482058
TGFBRAP1	NM_001142621+NM_004257	0.0132908095554	0.102501278772	13.6141428019	14.33954651	7.64086660558	7.84972177525	8.17397082908
PIK3CB	NM_001256045+NM_006219	0.0132961181155	0.102501278772	21.5299225001	16.99519424	10.1642366798	8.36238320349	10.1883634062
KIAA1279	NM_015634	0.013320421367	0.102574522293	28.8706637439	26.8051418297	16.0339840911	12.8624996768	15.9185814912
OTULIN	NM_138348	0.0133302090246	0.102574522293	10.6868663854	10.5674720818	6.05487564504	5.30062102815	6.23250445921
FARSB	NM_005687	0.0133377571334	0.102574522293	63.1692349821	61.1424034914	28.7278033064	30.0407467754	38.6897204716
ZC4H2	NM_001178032+NM_001243804+NM_001178033+NR_045044+NM_018684	0.0133453052422	0.102574522293	0.198074956876	0.297061076248	0.0	0.0	0.0
CASC4	NM_138423+NM_177974	0.013352853351	0.102574522293	25.8283103407	22.2007260539	14.1334981413	11.9297039007	12.6323492252
RPL23P8	NR_026673	0.0133578301261	0.102574522293	6.74490044359	4.2592007465	1.98365797932	1.6500247832	2.28109879877
APH1B	NM_001145646+NM_031301	0.0133848706038	0.10264181933	6.96288822293	7.19410969558	1.48455014049	2.4011212065	3.2720411937
GTF2F2	NM_004128	0.0133924187127	0.10264181933	40.537750758	41.3930996156	24.8117660224	17.9165285676	21.3478193157
KIF11	NM_004523	0.0133999668215	0.10264181933	38.2896418558	31.2186218298	15.0503571106	16.7279087938	20.0284562362
RBMXL1	NM_019610+NM_001162536	0.0134075149303	0.10264181933	5.91896648533	6.01858862327	3.61867399859	2.59518992526	2.75981151749
CHAMP1	NM_032436+NM_001164144+NM_001164145	0.0134233576642	0.10264181933	13.7725870147	12.0347686261	7.63699655989	5.49672345144	6.24814731724
CD52	NM_001803	0.0134309057731	0.10264181933	0.676893722404	0.773459101797	0.0	0.239711957753	0.0
PDP1	NM_018444+NM_001161780+NM_001161779+NM_001161781	0.0134336429993	0.10264181933	11.4801825955	11.5888835614	6.799952593	6.2479046227	6.50067272291
ABCF2	NM_005692+NM_007189	0.0134411911082	0.10264181933	33.3290640598	28.7971839513	13.1449022209	14.6093601892	18.4926589257
ZNF430	NM_025189+NM_001172671	0.0134535500995	0.10264181933	6.40745613882	6.2571966023	3.66481993633	2.64239743286	3.33591539798
ZMYM4	NM_005095	0.0134610982084	0.10264181933	15.5890995049	14.7304463908	9.07314117355	8.20929402051	8.28008586286
LYAR	NM_001145725+NM_017816	0.0134686463172	0.10264181933	42.448928609	39.8370859788	20.6762819511	20.9319885034	25.5202171227
LOC220729	NR_003266	0.013476194426	0.10264181933	13.5872675232	9.90756942912	5.43524884442	2.90103244027	3.35299364743
SDC3	NM_014654	0.0134922030524	0.10269022082	12.0548137688	11.0196388253	4.30499489701	5.7407286778	6.51331807548
CD58	NM_001779+NR_026665+NM_001144822	0.0134997511612	0.10269022082	35.3480174787	37.2004692356	19.7107724391	10.7938059923	11.7223814645
MMADHC	NM_015702	0.0135157597877	0.102700472441	155.224653885	162.137267788	94.197619375	79.1049460585	92.2944983736
SAP30L-AS1	NR_037897	0.0135210683477	0.102700472441	0.766865931469	0.887796534237	0.325770336957	0.225120795107	0.0864503471781
CHCHD3	NM_017812	0.0135308560053	0.102725440806	86.8467330577	79.155504691	38.4423143652	43.6908920818	50.4592683495
P2RY2	NM_176072+NM_002564+NM_176071	0.0135384041141	0.102733668342	9.99753116034	8.8010146426	2.39201971747	3.27469367507	4.75466887276
AP3M2	NM_001134296+NM_006803	0.013545952223	0.102733668342	7.36530564515	7.78813937006	3.56735257325	3.40150641465	4.62536851541
AGL	NM_000642+NM_000028+NM_000643+NM_000646+NM_000644+NM_000645	0.0135535003318	0.102733668342	7.14764136405	5.49007952236	3.44314774378	2.65369965615	2.51936171749
DTL	NM_016448+NM_001286230+NM_001286229	0.0135610484406	0.102733668342	13.2740464182	11.1578603462	5.60258845252	6.1529258562	7.11961945826
TRPM7	NM_017672	0.0135660252157	0.102733668342	28.0331629562	24.5889040245	15.6902776168	10.8392284582	12.2898592383
ELFN2	NR_110512+NM_052906	0.0135906602522	0.102785356696	0.727238321882	0.421836281724	0.0620412105717	0.0240830073408	0.14268803633
LINC00592	NR_027358	0.0136089084273	0.102785356696	0.793428459738	0.881434785699	0.164205939091	0.273175992914	0.37765579986
SEC22A	NM_012430	0.0136164565362	0.102785356696	8.57383531866	9.89013178807	4.50494379211	4.82511492003	5.41326914878
ZDHHC6	NM_022494	0.013624004645	0.102785356696	28.4482494515	29.6409458403	18.0080188817	13.2427035123	14.4545364416
C14orf1	NM_007176	0.0136576808228	0.102942794623	64.7105310577	64.8500189851	36.9957580181	37.4510982259	38.0886718796
TMED2	NM_006815	0.0136736894492	0.102991570403	239.304330579	267.094392	155.34144444	126.833095048	132.619536261
LRRC37A3	NM_199340	0.0136812375581	0.102991570403	1.27816913038	1.17964447859	0.488356868811	0.517930109354	0.649331315902
DNAJC13	NM_015268	0.0136887856669	0.103016229713	25.4495306127	20.2552592544	12.6697490641	10.6341003618	11.9151293074
PTPN22	NM_001193431+NM_012411+NM_015967	0.0137124253484	0.103065711616	0.668802678032	0.651059849997	0.228806326691	0.296058291714	0.190027379028
ACTR6	NM_022496+NR_048569+NR_048568	0.0137199734572	0.103065711616	22.9847031364	26.3040657793	14.4164238723	11.0916419927	13.2574481834
GOLT1A	NM_198447	0.0137252820173	0.103065711616	11.511901146	13.5596214026	4.89549416374	7.23207918001	5.85473413848
SSFA2	NM_006751+NM_001287504+NR_109843+NM_001287505+NM_001287503+NM_001130445	0.0137433642999	0.103071517413	87.9196786203	83.110633505	41.2729819177	22.2902883072	19.7152136204
SLC35A3	NM_012243+NM_001271684+NM_001271685	0.0137461015262	0.103071517413	13.1825403281	11.7441428168	6.86330398294	3.94241362248	4.03404175831
SLC16A6	NM_001174166+NM_004694	0.0137584605176	0.103114631873	16.1872479966	14.7660373979	1.03889865113	1.64567143411	3.93464256455
TIMM10B	NM_012192	0.0137660086264	0.103114631873	15.0202038834	14.4724138093	8.61774366735	8.02851583674	8.56501659653
TBCEL	NM_001130047+NM_152715	0.0137735567352	0.103139130435	5.63346022177	4.10177015671	2.37681473424	2.23943183117	1.77664135779
GNG12	NM_018841	0.0137845885866	0.1031424139	20.5074913714	19.282972209	11.8043933358	7.99221088449	9.98914251978
ATP5G3	NM_001689+NM_001190329+NM_001002258	0.0138031685468	0.103193058568	56.229036042	70.1936036271	29.3532301164	31.5447439186	36.3858276767
C12orf4	NM_020374	0.0138107166556	0.103193058568	4.99523361397	5.49259197254	3.1466785398	2.45549380716	2.59022780483
IFRD1	NM_001197080+NM_001007245+NM_001550+NR_120333+NM_001197079	0.0138205043132	0.103234200743	33.8275756543	38.9877730349	19.9046847828	18.0470190195	21.5671214933
WNK1	NM_014823+NM_018979+NM_001184985+NM_213655	0.0138341074983	0.103295356037	32.0194756061	26.2153857778	14.6495193747	15.973882021	16.2317027523
AK6	NM_001015891+NM_016283	0.0138608161911	0.103312769895	47.8719810138	46.5974731685	26.0660681582	21.3484231282	28.4826133558
NBPF8	NR_102404+NM_001037501+NR_102405	0.0138683642999	0.103312769895	1.17285077792	0.938118430481	0.365557867134	0.417943779784	0.502427791559
AAK1	NM_014911	0.0138759124088	0.103312769895	2.90520182812	2.42676633489	1.26439345289	1.39870476105	1.37684309441
RBMS2	NM_002898	0.0138834605176	0.103312769895	1.31270412258	0.977000970691	0.394719046389	0.532625681653	0.346733320166
RALGPS2	NM_152663+NM_001286247	0.0138910086264	0.103312769895	13.9289510478	11.2667857045	6.72027013027	6.65437586745	6.78841771832
SESTD1	NM_178123	0.0138985567352	0.103337033611	5.7219800521	5.65880626235	3.50021272895	2.68436985571	2.68336952395
SMAD9	NM_001127217+NM_005905	0.0139061048441	0.103361282367	0.489720731185	0.762028595519	0.189281722894	0.136453427002	0.163247765703
MMP25	NM_022468	0.0139136529529	0.103377887281	2.5880827511	1.90805436615	1.11993907036	0.704757135647	0.713927394391
ATP6V0A2	NM_012463	0.0139212010617	0.103377887281	9.68617124006	9.08143297323	5.35301068756	4.42849565482	5.46410811925
ITSN1	NM_001001132+NM_003024	0.0139287491705	0.103386838868	8.02625946014	6.77220877134	3.14610853381	3.49985591245	4.33472391405
TOMM6	NM_001134493	0.0139362972794	0.103386838868	180.819387537	230.459982782	104.799397874	103.966982286	114.8026152
HIST1H2BK	NM_080593	0.0139438453882	0.103386838868	148.09830709	133.525393447	87.6909710085	67.0622058687	68.9052543703
ELFN1	NM_001128636	0.0139591904446	0.103405222734	1.43885770385	1.09135853797	0.369660831349	0.599600133672	0.464942026451
SLC25A13	NR_027662+NM_014251+NM_001160210	0.0139667385534	0.103408225905	26.718386557	25.634356891	15.3124611963	12.6423623008	15.4269147359
HSCB	NM_172002	0.0139720471135	0.103408225905	35.1103032246	42.3127583964	20.421679891	20.7280319211	22.2045469697
QSOX2	NM_181701	0.0139818347711	0.103414110429	18.6810601366	19.3954204674	10.1980702411	9.71556121278	11.8260511144
LOC646214	NR_027053	0.0139893828799	0.103438209138	2.42629381288	2.05353088914	0.966910682924	1.1539742983	1.17232376165
ETFA	NM_000126+NM_001127716	0.0140053915063	0.103493104505	196.891231172	228.231300402	116.896138245	107.125620962	126.59926066
ARL5A	NM_012097+NM_177985+NM_001037174	0.0140129396151	0.103494189602	31.3635932173	28.3007729216	17.7723380638	11.660326844	11.4410839139
USP37	NM_020935	0.0140179163902	0.103494189602	12.3378026706	10.4694304206	6.18915531445	5.50095911786	6.57876097732
TTLL4	NM_014640	0.014025796284	0.103494189602	10.1731472297	9.38182883942	6.00474102187	4.79040021393	5.01467336006
TMEM237	NM_152388+NM_001044385	0.0140355839416	0.103494189602	5.20693458957	5.11839032289	2.86747684682	2.99265333816	2.79807229816
CEBPZ	NM_005760	0.014051592568	0.103548899756	42.8054696834	38.430301254	24.410664163	21.2826616609	22.7751462018
PRDM16	NM_199454+NM_022114	0.0140591406768	0.103554470552	1.27474095891	0.878241033995	0.438956241056	0.389123120755	0.336217784562
SETD3	NM_032233+NM_199123	0.0140666887857	0.103554470552	42.1886626899	43.193722806	24.5772453293	22.8589565663	26.0076923047
LARP4	NM_001170803+NM_001170808+NM_199190+NM_052879+NM_199188+NM_001170804+NR_033200	0.0140716655607	0.103554470552	35.808634478	33.9759348508	21.5425866801	14.9814633921	17.15685237
ERI1	NM_153332	0.0140902455209	0.103612076853	10.7615719258	11.0211626106	6.5192070579	4.81813195615	5.91337174787
AGO3	NM_024852+NM_177422	0.0141097378898	0.10368738574	4.25316836072	4.20150581184	2.52701176064	2.17418104806	2.20145913478
RPEL1	NM_001143909	0.0141198573324	0.103703320134	4.35826900419	6.100521883	2.6788695669	1.99872485632	1.91367768161
RPN2	NM_001135771+NM_002951	0.01412964499	0.103712024353	230.819120372	233.957249631	129.025268994	135.685093917	140.800231584
TXLNB	NM_153235	0.014145487724	0.103757373062	0.564835012596	0.574645048055	0.184573925985	0.165812695443	0.244087473761
FBXO28	NM_001136115+NM_015176+NR_049764	0.0141530358328	0.103757373062	12.0488028483	12.2084781625	7.10540878103	6.80744952291	7.02775242016
ZC3HAV1	NM_020119+NM_024625	0.0141771731918	0.103806549424	25.1204584237	19.7123652641	12.2249043242	11.0218279773	11.9192716467
NHLRC2	NM_198514	0.0141931818182	0.103806549424	8.20550505804	6.94080250978	3.67891178433	3.53267587019	4.49495776149
GCFC2	NM_003203+NM_001201334+NM_001201335	0.0141984903782	0.103806549424	8.45803706845	7.90658431049	3.83938730963	4.70349294091	4.73241874131
GTF2H3	NM_001516+NM_001271866+NM_001271868+NM_001271867	0.0142082780358	0.103846620188	22.3706443051	24.4768506298	13.4176026115	11.5266051778	13.9608739853
EXOC5	NM_006544	0.0142158261447	0.10387030303	15.4718565121	14.5136201382	9.25679919699	6.40021619641	7.12968697444
PFN2	NM_002628+NM_053024	0.0142233742535	0.103886164093	145.256796368	167.837156663	91.397458239	88.3601924991	85.3745637098
POMT1	NM_007171+NM_001136114+NM_001136113+NM_001077365+NM_001077366	0.0142283510285	0.103886164093	35.5632459828	33.3936150285	16.4491641225	18.0065480578	21.5641315288
PCP4	NM_006198	0.0142358991374	0.103891041162	13.857884483	12.6869537823	3.57635219321	3.15591970374	6.61593867731
ATXN2L	NM_017492+NM_145714+NM_148415+NM_148414+NM_007245+NM_148416	0.01424601858	0.103896009674	65.0357689432	56.3912025991	33.6084764096	33.2007672928	35.776864192
CPNE2	NM_152727	0.0142535666888	0.103896009674	10.1417387102	11.2390024465	3.28356849383	5.23124702676	5.41956322439
SFXN1	NM_022754	0.0142695753152	0.103916641498	77.9955296425	71.9309134875	42.576854186	41.1140829255	45.4875899448
ZBTB9	NM_152735	0.0142818513603	0.103927579964	19.141498175	18.7615881401	8.99304625405	9.99521836767	11.8450675943
KRAS	NM_033360+NM_004985	0.0142919708029	0.103954147813	19.980989125	17.5809013605	11.3180689407	7.96269623479	9.28115816445
ZFP91	NM_053023+NM_001197051	0.0143078135368	0.103983213429	32.3230457177	31.303531584	19.9309814138	14.4982986163	16.2783694509
SSX2IP	NM_001166293+NM_001166295+NM_001166294+NM_001166417+NM_014021	0.0143153616457	0.103983213429	12.6562467819	13.069963854	6.69510003367	5.99099321594	8.00109178254
HCCS	NM_005333+NM_001171991+NM_001122608	0.0143385036496	0.103983213429	23.9160276469	27.6269595102	14.5301567876	13.4547988639	15.106793028
TOPBP1	NM_007027	0.0143460517585	0.103983213429	36.5785213059	34.8968044702	19.3091256559	20.1885336824	22.0091791997
TUBB1	NM_030773	0.0143513603185	0.103983213429	0.929373438967	0.690272355918	0.346213380161	0.238614853994	0.170625668158
EAF1	NM_033083	0.0143611479761	0.103983213429	33.6016422333	35.4053970551	19.0708294702	17.600239844	21.4763020697
PSMD5	NM_005047+NM_001270427	0.0143664565362	0.103983213429	48.3234193874	47.54138482	29.4476849422	24.4328403907	27.6478321099
NCKAP1	NM_205842+NM_013436	0.0143762441938	0.103983213429	85.7438622259	78.550127222	51.6961832443	39.7373979323	41.5517834361
NSUN3	NM_022072	0.0143837923026	0.103983213429	11.4707184088	9.58686874455	5.09333706155	4.86393352686	6.27542210292
LIN54	NM_001115008+NM_001115007+NM_194282+NR_110254+NR_110253+NM_001288996+NM_001288997	0.0143865295289	0.103983213429	9.79695086843	8.97852811197	4.93128930722	4.5600234962	5.75900275787
EEF1A2	NM_001958	0.0143988885202	0.104029262466	394.381977154	334.911226013	218.957574536	176.161397794	195.219682004
RAD23B	NM_002874+NM_001244724+NM_001244713	0.0144064366291	0.104029262466	221.960227543	218.946647439	124.924777407	125.635473109	135.474880446
BAZ1B	NM_032408	0.0144139847379	0.104029262466	58.7728076826	49.8909530015	28.2479059705	29.2170234647	32.4022654784
POLR1A	NM_015425	0.0144215328467	0.104029262466	21.4209545386	19.6202442906	9.75657160944	11.3293414779	12.4777914416
DONSON	NM_017613	0.0144290809555	0.104029262466	14.9442659376	14.3896500504	8.77570709536	8.29201788388	8.3373844527
ZGRF1	NM_018392	0.0144340577306	0.104029262466	3.73649486427	3.72201249344	2.21678039942	1.37223303186	1.52654198319
C16orf74	NM_206967	0.0144441771732	0.104029262466	16.8689806787	24.7299966996	6.36119592875	7.40782103557	10.0304569482
SEC23IP	NR_037771+NM_007190	0.0144469143995	0.104029262466	17.8966118681	17.112225118	10.3541778764	9.61078834428	10.3214438877
DSCC1	NM_024094	0.0144677339084	0.104085918854	25.7955166735	24.9933960656	9.25889191027	10.6745234859	15.2478737245
CHKA	NM_212469+NM_001277	0.0144837425348	0.104093535895	24.2099971405	24.0141176662	13.0834160861	13.7832124313	14.8212186419
TRMU	NR_104241+NM_001282784+NM_001282783+NR_104240+NM_018006+NM_001282785+NM_001282782	0.0144912906437	0.104093535895	11.5149249726	10.6742439022	6.936839102	5.33127152118	5.19956702017
PDCD11	NM_014976	0.0144988387525	0.104099881094	24.3363404467	21.0049096665	11.1840982471	12.7417951834	13.33371162
LINC01082	NR_103859	0.0145063868613	0.104099881094	0.211460432322	0.422847758242	0.0	0.0	0.0
CMC2	NM_020188	0.0145139349701	0.104099881094	130.226014882	155.457080248	55.1414332921	64.9001067245	83.9606993706
CCNE1	NM_001238	0.014521483079	0.104099881094	8.29615643726	10.5829216289	5.10645048647	4.86072272507	4.85089855405
LCORL	NM_153686+NM_001166139	0.0145290311878	0.104105106888	4.38566381498	4.22196454107	2.58867599906	1.86444545405	1.65473898198
ZNF780A	NM_001142579+NM_001142578+NM_001142577+NM_001010880	0.0145365792966	0.104105106888	9.29574797445	8.05820227843	5.12039035672	3.70249433332	3.24814776585
BLZF1	NM_003666	0.0145415560717	0.104105106888	15.0629382941	15.804302964	9.28973137917	6.39370369119	8.05508975765
RPF1	NM_025065	0.0145516755143	0.104106199941	25.0315089949	25.5515610825	15.8077961302	13.2081658078	14.1186693087
MSMP	NM_001044264	0.0145592236231	0.104107947805	14.6209044039	17.8669052515	6.70021875722	7.40709949457	9.56897280328
GMPR	NM_006877	0.0145667717319	0.104123259259	8.70100358422	11.2113268495	1.25544382343	2.33541131526	3.47798556673
ADORA1	NM_000674+NM_001048230	0.0145743198407	0.104123259259	0.772473221836	0.873079651334	0.0625574724542	0.20814350256	0.323719610643
GABBR1	NM_021904+NM_021903+NM_001470	0.0145818679496	0.104130769231	5.48259320826	4.6961534815	2.51507684408	1.14068659882	1.48787808255
WDR75	NM_032168	0.0145894160584	0.104130769231	45.8080313227	46.5810924823	28.7427021475	23.4835221292	26.3230611943
SLC48A1	NM_017842	0.0145969641672	0.104130769231	15.2040347615	12.822324657	6.33154987582	6.52105898388	8.48891183717
GAS6	NM_000820+NM_001143946+NM_001143945	0.0146128069011	0.104182140745	3.21064643281	3.17822344731	1.55545637231	1.93218537006	1.42879220158
NECAB1	NM_022351	0.0146288155275	0.104198464265	27.6145823555	25.0299256749	9.12229056449	8.23392545533	14.8465796794
STARD8	NM_001142503+NM_014725+NM_001142504	0.0146446582614	0.104224321133	0.468306643087	0.466143694033	0.113269219299	0.150749390039	0.173671256353
PCNP	NM_020357	0.0146522063703	0.104247270581	74.401725059	78.4720643119	48.8067867985	37.720102059	38.6970480287
DCUN1D1	NM_020640	0.0146682149967	0.104299616632	18.0684955983	17.3733816406	10.9165171062	7.04534059186	7.39641340225
CCDC142	NM_032779	0.0146840577306	0.104342857143	4.91727151541	4.55827160086	2.60819040914	2.56978394374	2.75514992089
PDIK1L	NM_001243532+NM_152835+NM_001243533	0.0146916058394	0.104342857143	10.8031979648	11.3228519585	6.865800064	6.0467669746	5.62562128025
TCEB3	NM_003198	0.0146991539482	0.10436443662	29.9426583254	27.2017392236	16.1597075845	16.1508301083	17.1056917481
MLLT4-AS1	NR_027906	0.0147067020571	0.10436443662	0.94397730422	0.602434549551	0.224459784332	0.224049232786	0.258116545166
TAOK1	NM_025142+NM_020791	0.0147142501659	0.10436443662	17.1124017913	14.4589012567	9.28878786171	8.43843152047	8.41032057593
PDHX	NM_003477+NM_001135024+NM_001166158	0.0147217982747	0.10436443662	25.8239350511	26.5132404834	16.4525410734	12.8543721346	14.306391708
GSTCD	NM_024751+NM_001031720	0.0147293463835	0.10436443662	10.1060656462	10.5379570143	5.83074495075	5.39716799605	6.31030386042
KCNH2	NM_172057+NM_000238+NM_172056+NM_001204798	0.0147320836098	0.10436443662	2.16345196356	2.17371522241	0.0	0.301284509537	0.507331829296
VTI1A	NM_145206	0.0147444426012	0.10436443662	8.5285430032	8.32630753098	5.21639871058	4.32922372213	4.59513468364
PCGF6	NM_032154+NM_001011663	0.0147497511612	0.10436443662	6.45882479891	7.94963266387	4.18258355511	3.50063123424	3.14864652391
SLC36A4	NM_152313+NM_001286139	0.0147673357664	0.104419354839	1.65595301736	1.40771667242	0.818044876345	0.706720442225	0.67682385821
LRBA	NM_001199282+NM_006726	0.0147831785003	0.10447010551	20.4427692998	16.7280818899	10.4629157959	10.3563542354	9.52600034783
TFG	NM_001007565+NM_006070+NM_001195479+NM_001195478	0.0147991871267	0.10449136164	96.8860810823	86.3816238767	56.946871778	45.7556476551	49.622699281
CMTM6	NM_017801	0.0148067352356	0.104514051522	54.3307562938	55.5070594018	34.1862276429	24.210478018	29.0042683617
KPNA1	NM_002264+NR_026698	0.0148142833444	0.104536728124	25.3200309006	22.9039978208	15.1097590399	11.7249721596	12.5192363157
TUBGCP3	NM_001286277+NM_006322+NM_001286278+NM_001286279	0.0148218314532	0.104559391457	15.9841306083	13.5438623735	7.17861647399	7.38840697714	8.97606924739
EXOC8	NM_175876	0.014829379562	0.104567836257	6.10132008621	6.0820556602	3.35844154061	3.3918039365	3.64746817766
YY2	NM_206923	0.0148453881885	0.104603156049	2.3537994037	2.09942930222	1.23010689074	1.01796686912	1.17879668945
ZNF620	NM_001256167+NM_175888+NM_001256168	0.0148506967485	0.104606538237	4.46541394976	4.54006748088	1.64915969558	2.37060757936	2.50248601122
SLC25A5	NM_001152	0.0148604844061	0.104606538237	494.135858603	600.077646914	232.596275076	289.829671341	315.501464984
ARHGDIB	NM_001175	0.0148632216324	0.104606538237	4.1606057348	2.74781495529	0.142194781138	0.827952402864	0.490548795952
NAA30	NM_001011713	0.0148813039151	0.104634217429	17.9542665548	15.9289349035	9.21536573104	7.69435132256	10.2083843887
LOC101927795	NR_110275	0.0148888520239	0.104634217429	2.19770689092	1.23050311649	0.0	0.272399951992	0.282437213792
ECD	NM_007265+NR_024203+NM_001135752+NM_001135753	0.0148989714665	0.104662976988	28.3161395004	25.8895983465	16.4870402732	15.651780722	14.0882748826
SMARCD3	NM_003078+NM_001003802+NM_001003801	0.0149134870604	0.104669575334	4.14387190548	3.3905859685	2.17259985537	1.76526614006	1.72510030359
RSL24D1	NM_016304	0.014923274718	0.104669575334	72.4120625445	86.7660347593	46.9542033573	30.0738393502	31.7219334535
MKLN1	NM_001145354+NM_013255	0.014947412077	0.10473540517	8.25054790726	7.76018085876	5.00187912231	4.1670392495	3.93831037876
LACC1	NM_001128303+NM_153218	0.0149549601858	0.10473540517	5.37955152142	6.77880430369	3.40433650232	2.25044416953	2.72859567362
ASNS	NM_001178077+NM_183356+NM_001178076+NM_133436+NM_001673+NM_001178075	0.0149625082946	0.104754936121	40.2251858696	39.1528754428	14.4538218935	18.5058794231	23.699341755
SAPCD2	NM_178448	0.0149700564035	0.104756239118	70.0532332158	65.161854468	28.5098866793	34.6040717976	41.6813326705
GCLC	NM_001197115+NM_001498	0.0149776045123	0.10475812065	24.973327282	27.3325134256	15.8983613009	13.223699094	15.1358239164
SNRNP25	NM_024571	0.0149803417386	0.10475812065	122.407161932	126.402861565	50.5511612354	66.9339289135	74.3803269492
LRP2	NM_004525	0.0149927007299	0.104814149029	0.268434471269	0.30083058339	0.0109888054569	0.020109294731	0.0726600398538
RINT1	NM_021930	0.0150002488388	0.104836521739	28.4401763718	28.8357568049	17.8131577079	14.8119751241	16.5875243633
RARS	NM_002887	0.0150160915727	0.104856067188	83.0617171595	87.2583333479	53.5386628894	42.3139774599	47.9419288502
PDZK1	NM_002614+NM_001201326+NM_001201325	0.0150321001991	0.104908933218	0.881308277904	0.685343507922	0.0911966620012	0.257917926785	0.2883958048
TSPYL5	NM_033512	0.0150396483079	0.104908933218	37.7106964616	34.9798273572	17.4729762699	21.3597673821	21.8193642353
TOMM22	NM_020243	0.0150471964167	0.104908933218	60.4513085938	70.8733011817	32.663347666	33.8134629146	40.5529824065
IMPDH1	NM_001142573+NM_000883+NM_183243+NM_001102605+NM_001142576+NM_001142575+NM_001142574	0.015070421367	0.104988452656	67.0284676343	65.0164311701	23.2492291006	29.849502458	39.175834728
EIF5B	NM_015904	0.015075729927	0.104988452656	75.3931834209	66.6972584048	43.5584564809	31.7901496857	37.8054617407
MOV10	NM_001286072+NM_020963+NM_001130079	0.0150829462508	0.104988452656	26.9755425716	23.8316241383	11.9951174289	12.7929179526	15.9257515646
CALU	NR_074086+NM_001199673+NM_001130674+NM_001219+NM_001199672+NM_001199671	0.0150930656934	0.105025389498	73.1369726347	73.5416394788	47.0205416254	36.4879972106	33.3246497406
LOC101927492	NR_110227	0.0151089084273	0.105047866205	1.0365759946	1.38186241512	0.429054270854	0.0713782504475	0.246694539094
RAB11FIP2	NM_014904	0.0151247511612	0.10509740634	3.84435135739	3.33834154094	2.08255177892	1.75601548588	1.4188496
TUBB3	NM_001197181+NM_006086	0.0151407597877	0.105139896373	97.4509347455	102.077741388	29.4208959937	46.1688491784	52.4079777389
LINC00304	NR_024347	0.0151483078965	0.105139896373	0.227628717719	0.289659197743	0.0	0.051298140087	0.0
SLC25A17	NR_104235+NM_006358+NR_104236+NM_001282727+NM_001282726+NR_104237+NR_104238	0.0151532846715	0.105144172662	14.2973803486	17.0642929523	6.82855908649	8.61475413758	9.00041994493
METTL6	NM_152396	0.0151718646317	0.10518884737	19.6880747453	19.7589532297	12.3506324188	8.04603321553	9.24956353152
MRS2	NM_001286264+NM_020662+NM_001286266+NM_001286265+NR_104423	0.0151771731918	0.10518884737	39.2755332384	43.2305480564	23.7730395493	22.6384259461	25.2609489736
STYX	NM_001130701+NM_145251	0.0151942601194	0.105208381171	19.6222694098	17.8188874427	11.5022802349	7.51817070541	8.92369086678
CNOT1	NM_001265612+NM_016284+NR_049763+NM_206999	0.0152018082283	0.105208381171	37.5554443407	33.879469535	19.4876514235	21.711897642	20.7441333131
PHAX	NM_032177	0.0152093563371	0.105222254087	29.7283980594	27.0721280077	18.0697113142	14.6710813853	14.5672738117
TCN2	NM_000355+NM_001184726	0.0152169044459	0.105222254087	0.209814205952	0.372938555236	0.0	0.0288954616311	0.0
DHX9	NR_033302+NM_001357	0.0152244525547	0.105244266055	137.486669294	121.113861729	71.206732776	72.0911449701	79.4291081321
TMEM110	NM_198563	0.0152320006636	0.10524469914	3.2887034708	3.18849452914	1.8562410506	1.83740548277	1.70766117882
SCOC	NM_032547+NM_001153446+NM_001153635+NM_001153690+NM_001153585+NM_001153552+NM_001153484+NM_001153663	0.0152813536828	0.105426037196	44.3609051332	51.8774488757	29.8210058237	20.9412366286	21.8454263956
EP300	NM_001429	0.0152973623092	0.105445969125	18.8396015027	15.2767206473	7.44054764371	9.10473040581	9.79313303017
TKT	NM_001135055+NM_001064+NR_047580+NM_001258028	0.0153289648308	0.105563408378	266.491343372	252.065693491	155.312564736	156.054986178	150.878090687
NCOA2	NM_006540	0.0153365129396	0.105563408378	14.2103848996	13.3411317845	7.25953203243	7.78353253234	8.59027401567
ZSWIM1	NM_080603	0.0153440610484	0.105563408378	11.458166002	12.5218769943	6.51432711003	6.75012291468	7.36626987554
PDIA2	NM_006849	0.0153467982747	0.105563408378	2.33960263374	1.29059211496	0.150268412975	0.433314735457	0.432001257153
VPS26A	NM_004896+NM_001035260	0.0153591572661	0.105563408378	40.5728058928	39.5520771778	25.830700679	19.1698547564	20.906834924
ACOXL	NM_001142807	0.0153751658925	0.105581554227	1.15403228092	1.60363185853	0.400758024167	0.290927281217	0.0418954484849
MRPL35	NM_145644+NM_016622	0.0153827140013	0.105581554227	24.4928055392	23.855522675	14.3350892133	11.8784551181	14.789987681
PWP2	NM_005049	0.0153902621102	0.105603301081	28.0344316802	25.025907331	11.6686956594	13.6503445973	16.4984902203
WDYHV1	NM_018024+NM_001283024+NM_001283027	0.015397810219	0.105613985219	28.1853257372	34.0902617521	17.1518167726	15.7323022139	18.4909296537
ABHD13	NM_032859	0.0154053583278	0.105613985219	3.73810754622	4.48145251437	2.41328841681	1.56251309534	1.75322003975
TMEM182	NM_144632	0.0154213669542	0.105627378586	2.06981337323	2.40574211618	1.27705814587	0.881883368428	1.06677501075
KNOP1	NM_001012991	0.0154451725282	0.105645792009	41.6470107661	43.3169041626	25.5301688953	22.320314249	26.150448978
SRFBP1	NM_152546	0.015452720637	0.105645792009	8.7561097386	8.28004794864	5.36529588856	3.97603997358	3.61073434388
CNIH2	NR_073079+NR_073078+NM_182553	0.0154602687459	0.105645792009	5.69895249447	5.90391799729	2.0462586256	2.21272563848	3.49286223548
ZNF418	NM_133460	0.0154678168547	0.105652640497	3.04075980089	2.66334563915	1.35743279969	0.942235321743	1.56097389826
ERCC4	NM_005236	0.0154727936297	0.105652640497	5.3479847734	5.82067669932	3.18401897737	2.99099226946	3.32324256541
USP15	NM_006313+NM_001252078+NM_001252079	0.0154829130723	0.105652640497	17.746497883	18.796654437	11.7643653949	8.95087964996	9.35459015484
GSKIP	NM_016472+NM_001271906+NM_001271905+NM_001271904	0.0154987558062	0.105652640497	33.6938562714	42.3303766255	20.7817811067	16.5754422915	21.3343722103
ARMCX2	NM_177949+NM_014782+NM_001282231	0.0155063039151	0.105652640497	11.5705215848	10.5450390447	5.80006868421	6.28595458127	6.79813514613
AEBP1	NM_001129	0.0155138520239	0.105652640497	0.636140879614	0.726892475255	0.275063032333	0.302719916376	0.255479157559
GRHL1	NM_198182	0.0155214001327	0.105661208357	33.205476245	32.517461788	20.4085207542	14.0755123837	17.5946222972
UBR3	NM_172070	0.0155359157266	0.1057003386	19.3704589319	18.1942303903	11.8164167075	10.4059031835	10.4443161727
CENPO	NM_001199803+NM_024322	0.0155507631055	0.105741680767	30.3085421148	29.9957321213	13.2689426778	15.7675062997	19.0890118452
GLB1	NM_000404+NM_001135602+NM_001079811	0.0155605507631	0.105778404285	47.8682979491	55.4302861065	31.6671372228	28.7213379349	25.1810019171
CBWD1	NM_018491+NM_001145356+NM_001145355	0.0155680988719	0.10579988726	12.620798858	12.0336482075	6.17531620941	6.83740161663	7.78753574751
WDR36	NM_139281	0.0156016921035	0.105886856178	14.8569238362	14.1785176752	9.33791747199	6.67644281588	6.80180037623
RAB3IP	NM_022456+NM_175624+NR_103519+NM_175623+NR_103520+NM_175625+NM_001278402+NM_001024647	0.0156092402123	0.105900393922	8.38639512206	8.66212445573	4.5336192418	4.68059753514	5.37150471312
PCBP3	NM_001130141+NM_020528	0.0156167883212	0.105921800281	4.90630257569	3.98264615416	2.30726100131	2.24283065203	2.52316464243
CHD9	NM_025134	0.0156327969476	0.105970761878	6.05807756783	5.31204801996	3.52244088092	2.53222133504	2.59777157994
METTL2B	NM_018396	0.015648805574	0.106035965159	18.9959209216	16.7594604382	10.7374654897	8.79309953249	10.3883037413
MTMR11	NM_001145862+NM_181873	0.0156563536828	0.106041011236	5.87863715429	4.54498482364	2.50973807923	2.41159515493	2.95123555628
TTC39A	NM_001080494+NM_001144832	0.0156685467817	0.106070185289	35.5938144054	37.1602192079	7.0283516891	9.44505248024	16.8625922757
CNOT11	NM_017546	0.0156809057731	0.106088103255	49.8994972875	47.4764999281	29.1843776377	26.5263436176	30.1056952348
PTDSS1	NM_014754+NM_001290225	0.0156962508295	0.106108153544	91.7250821411	89.1923240375	53.9255901609	54.0674708692	54.6133412556
SFPQ	NM_005066	0.0157037989383	0.106108153544	191.628464634	174.998565089	107.89219892	104.746236474	112.18077813
YTHDF3	NM_001277813+NR_102434+NM_152758+NM_001277816+NM_001277815+NM_001277817+NM_001277818+NM_001277814	0.0157528201725	0.106267897092	24.9616729193	25.1790174946	16.1898783455	11.9212518516	13.1910664657
CD3EAP	NM_012099	0.0157603682814	0.106267897092	8.06239862281	8.17454023184	2.22084788638	3.04368210578	4.46924501238
UBE2N	NM_003348	0.0157763769078	0.10630511316	43.4145585437	48.2987578905	27.3727182448	24.3807325754	27.7957147433
C6orf165	NM_001031743	0.015779114134	0.10630511316	3.77191949483	4.27410314189	2.10769257531	2.4285037445	1.99733457085
EIF4G3	NM_003760+NM_001198802+NM_001198801+NM_001198803	0.0157892335766	0.106341803965	22.6413914406	21.9127444597	13.422341164	12.8219209032	13.4557142523
TMED5	NM_001167830+NM_016040+NR_030761	0.0157990212342	0.106350083752	13.0330939687	11.6152758363	7.55496228751	5.33097260703	6.49125882728
PSMD1	NR_034059+NM_001191037+NM_002807	0.0158150298607	0.106404350251	70.7046678894	62.8965664523	36.2250296687	38.2687699198	41.4133019267
IZUMO1	NM_182575	0.0158225779695	0.106404350251	0.57267816033	0.572579166774	0.266670039888	0.106472913216	0.0919968130595
SYNJ1	NM_001160302+NM_003895+NM_203446+NM_001160306	0.0158348540146	0.106413043478	5.22483648497	3.92250315156	2.27286549955	1.52487453123	2.21549663376
PPIL1	NM_016059	0.0158449734572	0.106421727019	62.6730713877	70.3209556141	35.7192013117	37.9278816018	41.4480278198
ATP1B3	NM_001679	0.015852521566	0.106434177567	50.2730916048	52.4432767577	30.653296543	28.2997207955	32.0036540611
RAB6C	NM_032144	0.0158600696749	0.106434177567	0.673910265499	0.943311282046	0.0627618407093	0.240147006678	0.270647638624
LINC00342	NR_103734	0.0158676177837	0.106446607341	0.652904365526	0.712136186196	0.304027716192	0.294275519732	0.254265701568
AGTR1	NM_009585+NM_031850+NM_004835+NM_000685+NM_032049	0.0158751658925	0.106446607341	0.499539711871	0.24972668054	0.0	0.0515971875405	0.0
TIPIN	NM_017858+NM_001289986	0.0158827140013	0.106467611899	22.3374906055	24.6540064044	7.56476235652	9.15046611738	13.7071188066
NT5C3A	NM_001166118+NM_016489+NM_001002009+NM_001002010	0.0158902621102	0.10648860478	33.7947730474	33.5668163514	22.026957527	17.0863584366	16.6637939474
ZNF41	NM_007130+NM_153380	0.0159056071666	0.106514714048	8.00908890971	8.36821501513	5.14900424052	4.55723535128	4.09560517793
LARS2	NM_015340	0.0159083443928	0.106514714048	9.51944252658	9.05405282013	4.93672673414	4.69500033046	5.93716160304
SUMO1	NM_003352+NM_001005782+NM_001005781	0.0159291639018	0.106554323725	74.7699770878	74.2137133741	48.2882508551	36.9671461878	40.9790681424
TNKS2	NM_025235	0.0159367120106	0.106554323725	20.7590173884	19.157719541	12.8014285335	10.5451854836	10.6643671513
SYT1	NM_001135805+NM_001291901+NM_005639+NM_001135806	0.0159442601194	0.106554323725	13.6058754227	12.3247520737	6.05350139635	7.27289268481	7.98076671355
SLC39A14	NM_001135154+NM_015359+NM_001128431+NM_001135153	0.0159518082283	0.106575228595	15.2078709259	15.657401959	7.26389829452	8.44051502208	9.81470289537
CPNE3	NM_003909	0.0159593563371	0.106588560376	126.669450742	125.617123963	82.7218139268	66.1947946091	63.107058646
SH2D2A	NM_001161441+NM_003975+NM_001161442+NM_001161443+NM_001161444	0.0159669044459	0.106588560376	0.257332324842	0.625843526476	0.0	0.0	0.0
NUP155	NM_153485+NM_004298+NM_001278312	0.0159744525547	0.106588560376	28.9996203192	26.0093201595	15.720698277	14.7335141084	17.1361628232
VPS9D1-AS1	NR_036480	0.0159820006636	0.106588560376	28.1201254869	23.6029384174	6.07832178152	8.64899308198	12.9012744858
CDK5R1	NM_003885	0.0159895487724	0.106588560376	2.86634780616	2.45644485192	1.57026722502	1.01507492458	1.16082122965
WWOX	NM_016373+NM_001291997+NM_130791+NR_120436+NR_120435+NM_130844	0.0159970968812	0.106588560376	21.6684994099	28.2766517664	11.0690954848	14.6494124548	11.275638937
ARPC2	NM_152862+NM_005731	0.0160124419376	0.106655248619	241.474647481	249.844145571	147.653695119	141.730919183	152.27981841
SRPK3	NM_001170760+NM_001170761+NM_014370	0.016028450564	0.106732394366	0.488584893628	0.830450742042	0.045502329964	0.0756985054048	0.209300819606
DNM1L	NM_012062+NM_001278465+NM_012063+NM_001278466+NM_005690+NM_001278464+NM_001278463	0.0160452057067	0.10676214128	23.1218104496	20.8957591787	13.1102085887	11.5725950475	13.3984596368
CCT2	NM_006431+NM_001198842	0.0160527538155	0.106765030336	303.701026935	322.667788317	163.174987986	165.302780586	204.690939929
SOX8	NM_014587	0.0160554910418	0.106765030336	0.761160460719	0.608823108784	0.170130062837	0.0566062946287	0.277157120092
ZDHHC13	NM_019028+NM_001001483	0.0160630391506	0.106785773366	15.519190725	17.1188668373	9.4842931753	7.94569679831	9.99393199787
ZW10	NM_004724	0.016075398142	0.106829752066	12.9107066533	12.6880863034	6.51047584086	6.66444711423	8.31292731196
IPO7	NM_006391	0.0160829462508	0.106829752066	42.8399472502	37.5637270402	25.2717236348	18.9075110561	21.4907695164
RABL3	NM_173825	0.0160904943597	0.10683301238	14.1290748663	14.9871380375	8.46064440742	7.08208937508	9.02518825208
CNOT6	NM_015455	0.0160980424685	0.10683301238	41.4328059042	35.7524420823	24.5112858739	19.0170432441	19.1398753875
ZNF28	NM_006969+NR_036600+NR_036599	0.0161055905773	0.10683301238	14.682157993	13.796557249	8.88256193116	7.03198006357	8.22362072412
SMS	NM_004595+NM_001258423	0.0161131386861	0.106844969764	49.896733772	43.0374712809	24.8556496992	24.2793953371	29.2040065458
SMIM3	NM_032947	0.016120686795	0.106844969764	5.44895663288	6.95914289352	1.7039004451	3.1057792963	2.6409207958
LOC100289580	NR_103774	0.0161341240876	0.106848834019	1.11192089184	0.684140728863	0.292075795869	0.273872384165	0.305337528424
CHORDC1	NM_012124+NM_001144073	0.0161442435302	0.106848834019	7.96372855737	8.00418533717	4.88384398078	2.84369831286	3.21136511453
ORC1	NM_004153+NM_001190818+NM_001190819	0.016151791639	0.106848834019	15.8941281734	16.9209488545	6.06218660102	8.01361688928	9.87584529023
IREB2	NM_004136	0.0161593397478	0.106854949273	40.1825967802	36.6041578841	24.264812459	20.7868309847	21.8916099916
G3BP2	NM_203505+NM_012297+NM_203504	0.0161753483743	0.106861681731	41.042944604	43.2511683432	26.692378247	21.1267695969	24.4499026232
PHLDB2	NM_001134437+NM_145753+NM_001134438+NM_001134439	0.0161806569343	0.106861681731	1.69473306566	1.77954893922	0.1658594974	0.28169184319	0.728239535133
NCAPG	NM_022346+NR_073124	0.0161904445919	0.106895947426	24.3940089504	21.2464776787	12.2423299486	12.4348145152	14.2556032871
RRM2	NM_001165931+NM_001034	0.0161979927007	0.106899097621	126.868263642	126.888960641	62.3393069775	66.4793270471	83.3758724111
TMEM62	NM_024956	0.0162055408096	0.106899097621	6.15408681949	7.20926402848	4.02912611062	3.30469920271	3.64556205393
OLA1	NM_013341+NM_001011708	0.0162130889184	0.106899097621	30.26175489	30.2565238215	19.8103569466	14.1968062479	14.80170074
SEC22C	NM_001201584+NM_001201572+NM_032970+NM_004206	0.0162206370272	0.106910928962	9.64591550537	11.3668905208	5.08119293256	6.29830862669	5.88404772433
RNPS1	NM_006711+NM_001286627+NM_001286625+NM_001286626+NM_080594+NR_104485	0.016228185136	0.106910928962	123.437810253	117.531540164	56.2645944246	71.8204738124	73.5681639099
YIPF6	NM_173834+NM_001195214	0.0162392169874	0.106925177499	17.0382509786	18.2025122851	11.3263281383	9.17178611968	9.68541042014
TRPV3	NM_001258205+NM_145068	0.0162515759788	0.106977340977	0.32665618502	0.440529853533	0.0565986428358	0.0376634134911	0.130170722505
MGA	NM_001164273+NM_001080541	0.0162591240876	0.106984993179	10.8160676893	9.3668842295	6.05143145914	5.68000769404	5.57402128421
PSMB2	NM_002794+NM_001199779+NM_001199780	0.0162666721964	0.106989088925	36.4216335551	36.5744486879	21.5592655468	22.1426507334	22.1662276931
ZNF480	NM_144684	0.0162911413404	0.107071642604	14.7441132106	14.0172114282	9.13597719738	6.14625240888	7.22410100576
ALKBH1	NM_006020	0.0162986894492	0.107071642604	13.4308868632	14.5416280806	6.12037142302	8.25684742125	8.17265047544
TRIB3	NM_021158	0.0163014266755	0.107071642604	39.6008816312	43.9471090076	13.9624604669	18.9345054384	24.3071062982
FHOD1	NM_013241	0.0163195089582	0.1071273816	14.9941303306	14.1606820875	8.50187540402	6.88907467194	8.97701750932
POLR2B	NM_000938	0.0163356834771	0.107179863946	62.0569806402	57.4690707966	37.945207067	31.8862875967	34.6873136167
PANX1	NM_015368	0.0163539316523	0.107224545208	10.5977734875	8.24873930701	5.40340168323	4.42704987534	4.92061085111
LIN9	NM_001270410+NM_173083+NM_001270409	0.0163614797611	0.107224545208	6.96308995004	7.2475980557	3.01380233664	3.85043755126	4.35135246098
SC5D	NM_006918+NM_001024956	0.0163690278699	0.107224545208	9.17485255483	9.74540762102	6.00552558817	4.07689402702	3.92891025286
TEC	NM_003215	0.0163765759788	0.107224545208	1.38477375929	1.38453438631	0.788120466504	0.532398880554	0.425684332694
TGS1	NM_024831	0.0163925846052	0.107290445168	18.4982962182	17.1105784974	10.9497596424	9.67483668499	10.6469210995
GINS4	NM_032336	0.016400132714	0.107310719132	8.5677259855	8.86829873388	4.25407099456	4.54585192832	5.6296253386
SPRTN	NM_032018+NM_001261462+NM_001010984	0.0164076808228	0.107322484405	8.81636516331	8.94447117721	4.03293037468	3.97734365657	5.73457994305
HSPA9	NM_004134	0.0164211181155	0.107331526159	221.142514017	225.154688977	140.161712116	125.760565465	135.062009925
BAG5	NM_004873+NM_001015049+NM_001015048	0.0164312375581	0.107345070423	37.9346172117	34.5851867734	22.8169080339	19.3389305237	21.0804565092
TOR1AIP1	NM_015602+NM_001267578	0.0164365461181	0.107345070423	30.9246277209	33.4262508841	20.5579841051	17.6537728046	18.1239489389
MARCH5	NM_017824	0.0164463337757	0.107346143437	21.8954727929	22.2463049009	14.1815208722	11.5984918343	12.648811949
BAGE	NM_001187	0.016449071002	0.107346143437	7.14085613765	11.1918395222	0.898694666649	0.0598033930433	0.0
CCSAP	NM_145257	0.0164614299934	0.107388152556	7.27820711002	6.4341641167	3.86605424084	3.7691085546	4.12542501055
MTF2	NM_001164393+NM_001164392+NM_001164391+NM_007358	0.0164844061048	0.107401889339	7.81217284249	7.63683632107	4.98594677431	3.62021373806	3.46718978782
CSE1L	NR_045796+NM_001316+NM_001256135	0.0164941937624	0.107401889339	153.67955757	148.857275277	87.4725177274	79.832599684	97.7092529917
RMI1	NM_024945	0.0165017418713	0.107401889339	19.3951702194	21.3841275793	12.173891829	11.4353706705	12.3916688025
SLC25A43	NM_145305	0.0165092899801	0.107412844037	31.1991414976	23.568609896	10.2290811739	13.184156358	15.0846325766
PDIA4	NM_004911	0.0165168380889	0.107419093851	169.56146742	177.298188573	107.072284845	98.5255025397	106.406104771
HECTD1	NM_015382	0.0165326808228	0.107430342226	48.0795859092	41.5579356845	27.2354525727	24.9381908489	25.9351015599
USP27X	NM_001145073	0.0165402289317	0.107430413756	5.02161724685	3.92031102427	1.85785726641	2.0249841016	2.59687335923
ST8SIA4	NM_005668+NM_175052	0.0165477770405	0.107430413756	7.8115868263	9.23754823756	1.6410204416	3.5256440307	3.34105955264
TMEM156	NM_024943	0.0165527538155	0.107430413756	0.299616341439	0.299564549546	0.0930117557091	0.0309472103861	0.0
PRPF39	NM_017922	0.0165628732581	0.107430413756	24.5767605538	27.6987447973	16.1140204531	9.8294453043	10.8440116988
SNX10	NM_001199835+NM_013322+NR_037670+NM_001199837+NM_001199838	0.016570421367	0.107430413756	18.4361843588	18.6719273072	5.26553711354	7.78831335058	10.2116661732
DNASE2	NM_001375	0.0165779694758	0.107430413756	51.2466670177	58.8876572002	32.7648500473	30.7280138224	33.0237710019
2015-09-07	NM_001788+NM_001242956+NM_001011553	0.0165832780358	0.107430413756	34.0615716619	33.8421684957	21.8771266678	16.9800088912	19.3827147902
WDFY1	NM_020830	0.0165930656934	0.10744727663	25.8020971772	22.8260232178	15.6507471371	12.0443929741	12.3220349029
ATF4	NM_001675+NM_182810	0.0166006138023	0.10744727663	137.67773161	156.347676465	85.1150006597	86.8229958532	88.635958068
PTGES2	NM_025072+NM_198938+NM_001256335	0.0166081619111	0.10744727663	142.432499771	145.413652551	51.0370422663	75.6093598168	82.5279438795
SH2B3	NM_005475+NM_001291424	0.0166157100199	0.107467274678	1.78327824963	1.82193337011	0.679918774534	1.02466641634	0.919514329569
MGAT5	NM_002410	0.0166232581287	0.107478424015	23.3473995548	20.2039462298	13.7456700892	9.666174037	10.7840030949
PECR	NM_018441	0.0166308062376	0.107478424015	6.83601702825	8.61783587542	2.99868609955	3.88348682476	4.37672138117
FTCDNL1	NR_034096	0.0166418380889	0.107502008032	2.68157150127	1.85240186529	0.635694315674	0.36258947967	0.939875004009
PIK3C2B	NM_002646	0.0166519575315	0.107502008032	12.4124716008	11.0436037412	4.77397571802	6.14186979429	7.12368520584
DPY19L4	NM_181787	0.0166617451891	0.107505485684	27.3921821058	25.8018188522	17.3630000832	12.2140036327	12.9096537374
EFNA3	NM_004952	0.0166692932979	0.10752541466	12.7108842136	13.0211956978	6.30700084238	6.86044254931	3.87740926333
PSMA3	NR_038123+NM_002788+NM_152132	0.0166768414068	0.10753648757	234.500768916	262.728091693	150.569973371	112.672479552	144.956634987
FSTL4	NM_015082	0.0166843895156	0.10753648757	0.914167573177	0.620836675145	0.224890742669	0.320684861246	0.240139829258
TXN	NM_003329+NM_001244938	0.0166919376244	0.107556386959	323.518626282	348.484280279	206.185266539	190.686977002	206.39520339
TIAL1	NM_003252+NM_001033925	0.0167247013935	0.1076811749	31.1107153959	30.3897238906	20.3082361548	15.5322983154	15.9819814354
CBFB	NM_001755+NM_022845	0.0167322495023	0.107701014415	27.2777498099	27.7882374057	16.970786008	14.1761337667	16.9610155882
ORC3	NM_181837+NM_001197259+NM_012381	0.0167372262774	0.107704296771	26.4870463373	23.4115117716	15.9851509507	11.7459826752	12.8949561662
CHST14	NM_130468	0.01674734572	0.107738666667	20.7370722141	18.5799074117	10.3839712057	11.1109425904	12.4385439314
YBX1	NM_004559	0.0167548938288	0.107738666667	47.3162550285	56.4334915642	30.3653000155	26.8489770075	30.9635923054
ATP2A2	NM_001681+NM_170665	0.0167624419376	0.107751532925	82.9368440931	76.0212012208	45.0383028801	44.432796589	50.9104781059
MED22	NM_133640+NM_181491	0.0167750497678	0.107803837953	38.685565326	38.785562115	18.7704375203	22.4392412497	24.7084562711
GTF2H5	NM_207118	0.0167848374253	0.10782428115	3.18076206131	3.05002810604	1.66302931848	1.6907280395	1.8924725123
USP34	NM_014709	0.0167960351692	0.10782428115	23.7272848106	19.9652191585	13.4234524516	12.1162177095	11.4685679734
SMCHD1	NM_015295	0.016803583278	0.107831825439	13.2631192123	12.5009244543	7.89574563306	6.02707449744	7.58932688252
CDC40	NM_015891	0.0168159422694	0.107836702128	13.1703562902	12.1199342461	7.31675575798	6.3773829112	7.93639692724
HCN4	NM_005477	0.0168234903782	0.10783832494	0.231178795823	0.282503019445	0.023922088249	0.0477566663871	0.0275091005293
UBR5	NM_001282873+NM_015902	0.0168310384871	0.10783832494	53.5593736973	47.6825442144	30.4418142462	30.8112323304	28.5108180231
CDC42EP3	NM_006449+NM_001270438+NM_001270437+NM_001270436	0.0168385865959	0.10783832494	0.275408824718	0.525766762168	0.0699622498014	0.0232780947653	0.0402263912543
RNF4	NM_002938+NM_001185010+NM_001185009	0.0168438951559	0.10783832494	40.7396622027	37.0508031165	22.1610638437	22.3265453046	24.5519397736
ZNF410	NM_001242928+NM_021188+NM_001242927+NM_001242926+NM_001242924+NR_040251	0.0168536828135	0.10783832494	55.7642450302	58.9098634868	29.0064251447	34.690004733	35.8499021059
TGDS	NM_014305	0.0168612309224	0.10783832494	9.81022980424	8.00298296593	5.45453797676	4.43126792417	4.31229015159
ZNF891	NM_001277291	0.0168687790312	0.10783832494	1.85420406875	1.53146901932	0.900957987999	0.749425064364	0.88496167213
LOC101927018	NR_110803	0.0168737558062	0.10783832494	0.408348119087	0.408277531741	0.0	0.0843561141653	0.145774045828
CHEK1	NM_001114122+NR_045204+NM_001114121+NM_001244846+NR_045205+NM_001274	0.0168838752488	0.107861758475	18.7617280022	21.124721354	11.819093239	10.7280098519	12.2629731286
CCAR1	NM_018237+NM_001282959+NR_104262+NM_001282960	0.0168914233577	0.107861758475	33.7074834845	29.8968867302	19.8507312539	16.1827042725	18.529992597
VANGL1	NM_001172411+NM_138959+NM_001172412	0.0168989714665	0.107881387344	25.1384264134	22.8091636997	15.4784361184	12.3838754016	13.1722125812
TRIP13	NM_004237+NM_001166260	0.0169065195753	0.107892063492	48.9402608931	43.9144820827	19.7145032125	23.8669947052	29.2846000319
MLLT11	NM_006818	0.0169140676841	0.107892063492	5.18357328064	3.91388903939	2.36367524975	1.99945079151	2.46471597694
RSC1A1	NM_006511	0.016921615793	0.107911663581	22.0561202608	17.306874338	10.9205602835	11.1601236271	10.3902917266
DNAJB14	NM_001278310+NM_001031723+NM_001278311	0.0169376244194	0.107932875264	10.6848278813	14.6958964935	6.57697105918	3.60456015033	4.09261852927
PPTC7	NM_139283	0.0169451725282	0.107940094587	11.2942890032	8.91500262974	5.92817175065	4.63562458925	5.31837961773
RASA3	NM_007368	0.016952720637	0.107940094587	4.50894058977	4.28717287839	1.72908853863	2.6299823592	2.33158621365
ZNF207	NM_003457+NM_001032293+NM_001098507	0.0169602687459	0.107940094587	80.4014773832	82.4015144966	46.5216662242	47.5393642528	52.4384977113
RCC1	NR_030726+NR_030725+NM_001048199+NM_001048195+NM_001048194+NM_001269	0.0169678168547	0.107940094587	105.885513706	112.02600341	58.5602479535	64.9323641027	69.640945793
LIMS2	NM_001256542+NM_001136037+NM_001161403+NM_017980+NM_001161404	0.0169753649635	0.107940094587	0.303908446916	0.243084730468	0.0	0.0753372951523	0.0
RPP30	NM_001104546+NM_006413	0.0169829130723	0.107940094587	10.1319231564	11.3209229523	6.57454948025	6.05494257578	6.19582595264
MARS	NM_004990	0.01699668215	0.107940094587	106.411809752	113.321131205	44.0015725856	53.0548994799	69.7007821962
RPS6KB1	NM_001272044+NM_001272043+NM_001272042+NM_001272060+NM_003161	0.0170149303251	0.107940094587	193.926609703	172.634306492	118.74602057	93.480855099	99.7376870468
MRPL3	NM_007208	0.017022478434	0.107940094587	98.3041767503	98.4976488819	60.7239427258	52.9975363803	61.8825637561
QRSL1	NM_018292	0.0170252156603	0.107940094587	10.1555182055	10.32280427	5.94137999555	5.35771888909	6.53048544419
E2F7	NM_203394	0.0170375746516	0.107940094587	9.84744087123	8.95655041727	4.9544515695	5.13077903207	6.00905897781
CDCA2	NM_152562	0.0170451227605	0.107953878407	14.5610118904	13.3234554535	6.48408201987	7.12949686925	9.03313080317
SLC35A4	NM_080670	0.0170526708693	0.107953878407	72.0253571926	73.8817841196	40.3150300972	43.7057016189	46.7342656198
SSB	NM_003142+NM_001294145	0.0170602189781	0.107953878407	114.166108631	110.05913748	71.5475285009	55.2382138404	66.1032900663
PRNP	NM_001080122+NM_183079+NM_000311+NM_001080121+NM_001271561+NM_001080123	0.0170677670869	0.107953878407	24.145473615	24.4357563963	15.5750926585	11.1485769569	13.5121941917
POLR3F	NM_001282526+NM_006466+NR_104209	0.0170753151958	0.107953878407	19.5353979877	20.7211071613	13.2389168698	9.64621270411	9.46288878102
TRIP12	NM_004238+NM_001284216+NM_001284215+NM_001284214	0.0170828633046	0.107953878407	35.1771246072	29.8230146439	18.7004216339	17.6408567362	19.8397575523
PWWP2A	NM_001267035+NM_052927+NM_001130864	0.0170987060385	0.107984284966	15.5554429431	12.6043374234	8.42715797142	6.40752513656	7.55655776162
CKAP2L	NM_152515	0.0171147146649	0.108008898194	11.4443510144	12.3072856687	5.30930027903	6.17845974147	7.62416444167
LIG4	NM_001098268+NM_002312+NM_206937	0.0171391838089	0.10807165272	7.01032198636	6.43228002764	3.79166770394	1.86715591174	2.43906812393
SORD	NM_003104+NR_034039	0.0171550265428	0.108107105538	12.4412857632	11.548268843	5.47063226658	6.63660378595	7.58092365604
CASP4	NM_001225+NM_033306	0.0171625746516	0.108107105538	2.04101801659	2.54057619348	0.696020428437	0.13894947236	0.0800385640965
SETD8	NM_020382	0.017178583278	0.108128880772	25.0384217752	24.5617522269	13.0420164219	13.1227252735	16.4431623545
VPS33A	NM_022916	0.0171861313869	0.108128880772	23.4663401465	21.0376100388	13.0860715371	10.7746047838	13.7687856694
CRNDE	NR_034106+NR_034105+NR_110454+NR_110453	0.0171888686131	0.108128880772	28.3996292858	23.884297698	4.90753606046	9.45628207363	10.9576009688
SVEP1	NM_153366	0.0172012276045	0.108139619693	0.191784315776	0.255668218404	0.028017314083	0.0046610114322	0.0
PRR14L	NM_173566	0.0172087757133	0.108139619693	14.5016490616	12.5062066865	7.22582714935	8.09725128372	8.02008924224
CTBP1-AS	NR_104331	0.0172163238222	0.108139619693	0.834659738689	0.905237107864	0.474300469487	0.289320131881	0.333312066993
GLCE	NM_015554	0.0172626078301	0.108338365435	12.2044507645	11.8526510781	7.9031320248	6.00064198825	5.54950201076
CPOX	NM_000097	0.0172679163902	0.108343481655	13.2787238071	11.2035925136	7.75504826298	5.67026235391	5.6333134033
NIP7	NM_001199434+NM_016101	0.0172802753816	0.108367559137	43.3660645146	54.7133824072	24.2708483227	19.6457060439	29.0169376818
KIAA1731	NM_033395	0.0172878234904	0.108367559137	4.82389510839	4.25767846876	2.83739072505	2.14203077117	2.37915783274
CTNNB1	NM_001098210+NM_001904+NM_001098209	0.0172953715992	0.108374740125	129.35346375	127.307187296	72.9923966221	80.4566387933	79.7846961771
FAM175B	NM_032182	0.017302919708	0.108379220779	13.3103458154	12.9047708893	7.9750741421	6.48952761909	8.10760862045
ZNF823	NM_001080493	0.0173104678169	0.108384835108	8.62418637918	8.44830399986	4.80101828055	4.07159977713	5.458644027
STK3	NM_006281+NM_001256313+NM_001256312	0.0173180159257	0.108394914375	29.3301221842	25.9934744285	17.1455865279	14.2741573043	16.5056864094
TRMT12	NM_017956	0.0173255640345	0.108394914375	37.5884498043	41.1581981105	21.6233469793	21.4412008188	25.6945288513
WWC1	NM_001161661+NM_001161662+NM_015238	0.0173308725946	0.1084	20.3597580989	18.9054985052	7.82090385161	10.6789215241	11.8979860115
GTF2E2	NM_002095	0.0173406602522	0.108433091286	23.2682193808	25.3791242398	13.3396479055	14.8321759027	15.0809688867
DDX26B	NM_182540	0.017348208361	0.108443119979	5.87059866273	4.39303618165	2.77345255999	1.90609771297	1.54237603367
ASNSD1	NM_019048	0.0173557564698	0.108443119979	43.8421402122	46.2385135945	27.1154111178	26.1810832412	28.4051112322
DGKE	NM_003647	0.0173633045786	0.108444099379	5.30002652698	5.26923938903	2.99385180801	2.11815488346	3.10360944367
UBE3D	NM_198920	0.0173708526875	0.108444099379	4.60863764912	5.87373138045	2.97142874888	2.63643894437	2.82036565427
DESI2	NM_016076	0.0173784007963	0.108444099379	17.695083391	16.5579204648	11.176537597	8.88550980353	9.54819904692
LINC01213	NR_110168+NR_110167	0.0173859489051	0.10846313066	1.95996627195	1.95962747078	0.429245106886	0.49690765544	1.04951706568
TRMT6	NM_015939+NM_001281467	0.017401791639	0.10852189593	16.1041657681	14.6196597215	8.02344192044	8.60881172151	9.90369778601
HNRNPR	NM_001102398+NM_001102397+NM_005826+NM_001102399	0.0174093397478	0.10852189593	117.739248668	106.632449296	70.4505872289	59.7280678837	67.9187686709
NPIPB5	NM_001135865	0.0174143165229	0.10852189593	0.76629470345	0.826968768281	0.407803900621	0.286448222758	0.182370342031
DEGS1	NM_003676	0.0174244359655	0.10852189593	23.8265066522	26.7692556208	12.7397701343	13.8598349304	16.360820854
MIS18BP1	NM_018353	0.0174319840743	0.10852189593	25.2725317754	23.9566667904	16.215860693	13.0730066965	13.6109063451
S100PBP	NM_001256121+NM_022753	0.0174395321831	0.10852189593	11.4403789577	9.31032669301	6.44226971583	4.82973496688	5.03381757184
TOR3A	NM_022371	0.017447080292	0.10852189593	73.2762216764	85.5980760142	42.2086646094	46.0355359354	49.5449660454
TRPT1	NM_031472+NM_001160393+NM_001160392+NM_001160389+NM_001160390+NM_001033678	0.017452388852	0.10852189593	38.9662182655	48.3969968476	17.9619946062	26.3555692751	21.8282857343
CEP57L1	NM_001271853+NM_001271852+NM_001083535+NM_173830	0.0174621765096	0.10852189593	4.75817162779	5.46566495104	2.86007409751	3.01539572392	2.92730272091
DCP2	NM_152624+NM_001242377+NR_038352	0.0174697246184	0.10852189593	15.4734318971	12.7207559359	8.84476214117	6.63772181081	6.35431406311
INSL4	NM_002195	0.0174941937624	0.108589592412	1.05661448541	0.452756502118	0.0	0.0935461204998	0.080827552287
DNAJA2	NM_005880	0.0175102023889	0.108589592412	34.187317319	35.536483525	20.479034201	18.1577071101	22.6527966299
ZNF257	NM_033468	0.0175177504977	0.108589592412	2.82185536575	2.95320718427	1.20348492036	1.45461559817	1.79347612824
RBPMS2	NM_194272	0.017520487724	0.108589592412	2.0484301458	1.90843450366	0.780431135792	1.16850551472	0.623231502715
C4orf46	NM_001008393+NR_077235+NR_077234	0.0175328467153	0.108589592412	11.1156115881	11.230389452	7.09410261983	5.99307003677	6.70486257372
ATG12	NR_033363+NR_033362+NM_001277783+NM_004707+NR_073603	0.0175403948242	0.108589592412	16.6191112916	17.8168957337	11.263639822	9.56189902165	8.7269119235
TUBB	NM_001293213+NM_178014+NM_001293214+NR_120608+NM_001293212+NM_001293215+NM_001293216	0.017547942933	0.108589592412	750.276732037	698.178515374	324.4046445	407.846647808	460.445698355
FLJ42627	NR_024492	0.017552919708	0.108589592412	0.63636336873	0.363573352289	0.0967592914734	0.136824942618	0.0834509423445
CTSD	NM_001909	0.0175630391506	0.108589592412	372.308362973	356.395928441	145.25809744	172.958426833	234.027744627
ARF3	NM_001659	0.0175683477107	0.108589592412	189.166063884	185.184065668	104.126621071	107.750412576	123.618851342
SNHG1	NR_003098	0.0175865958859	0.108656081946	83.1162524253	101.28301655	57.1465365756	49.0916367148	50.5092726089
TET3	NM_001287491	0.0175941439947	0.108656081946	19.8958788312	15.5031428594	10.4319296219	8.69758343385	9.55152111253
PGRMC1	NM_006667+NM_001282621	0.0176099867286	0.108679805477	90.1705189824	97.5532412977	56.8553865491	55.7770571507	58.3866395288
SLC16A10	NM_018593	0.0176175348374	0.108698567042	1.42891223647	1.95839503942	0.239237431841	0.70644955926	0.515831317777
NEIL1	NM_024608+NR_046311+NM_001256552	0.0176335434638	0.108713883917	1.51321517522	2.00382053125	0.753350664135	0.710007857836	0.964108627373
NPL	NM_030769+NM_001200056+NM_001200051+NM_001200050+NM_001200052	0.0176410915727	0.108723556464	0.73410670574	0.882716794861	0.316239941539	0.24079887314	0.412761658064
ONECUT1	NM_004498+NR_073510	0.0176486396815	0.108723556464	2.73935109152	2.32256817541	1.42866144599	0.855628998768	0.704092700517
NEK6	NM_001166167+NM_001145001+NM_014397+NM_001166168+NM_001166170+NM_001166171+NM_001166169	0.0176646483079	0.108782542113	48.6177393682	47.0900053122	30.9573900175	27.1526214285	22.3340985957
SNX14	NM_153816+NM_020468	0.0176721964167	0.108782542113	34.6763839712	37.8197207315	23.8040460188	17.3624542581	19.4080374827
RAPH1	NM_213589+NM_203365	0.0176966655607	0.108852993631	11.5311657161	9.32632807044	6.00464323495	5.72524674452	5.93463409954
NUFIP2	NM_020772	0.0177042136695	0.108852993631	18.2846609502	17.0018805412	11.6411521558	8.80941356648	9.46206106467
FAM98B	NM_173611	0.0177117617784	0.108852993631	19.1670473084	17.7888524949	11.2304064154	9.65621727784	11.6115925873
ZNF788	NR_027049	0.0177193098872	0.108852993631	1.18224840273	1.08354036856	0.0917531726523	0.0152642250219	0.422044634918
TOPORS	NM_001195622+NM_005802	0.017726857996	0.108871625064	15.4049639483	13.9033797851	9.54252925749	6.45247039893	7.00375333001
LAMC1	NM_002293	0.0177344061048	0.108873825844	27.852869085	23.9773278007	14.9040462197	14.4137093306	16.174782727
HEATR3	NM_182922	0.0177419542137	0.108873825844	9.09446075965	9.1106829874	4.24316205799	3.86039157164	5.94677558774
NRBP1	NM_013392	0.0177579628401	0.108873825844	138.233530921	131.857352926	80.6750723346	77.9897707616	87.2788700858
BTBD9	NM_152733+NM_052893+NM_001172418+NM_001099272	0.0177655109489	0.108873825844	5.18950424981	4.73386224606	2.65815988623	2.86161462119	3.07095931066
RAB30	NM_001286060+NM_001286059+NM_014488+NM_001286061	0.0177730590577	0.108873825844	7.92609765939	7.34647039491	1.20024807403	2.16504620445	3.32901581817
TXNDC16	NM_020784+NM_001160047	0.0177806071666	0.108873825844	8.47841598271	8.40672775506	5.45713200693	4.60147421526	4.85699156609
CLSPN	NM_001190481+NM_022111	0.0177859157266	0.108873825844	9.79847674758	8.40193112841	4.95248131645	4.87561189219	5.71852074313
LRIG2	NM_014813	0.0177957033842	0.108878457244	6.2542517081	5.64056792924	3.85438167392	2.85863197745	2.9837747602
GHITM	NM_014394	0.0178117120106	0.108891254753	140.838735293	159.214439938	94.3973612149	83.7122230492	89.7765056005
POLA2	NM_002689	0.0178371765096	0.108932760364	50.6879705451	51.9344791872	21.1162407322	25.7692748193	33.1526752412
TOMM40L	NM_001286373+NM_032174+NM_001286374	0.0178447246184	0.108932760364	7.37355277545	8.6955075782	4.08501610059	3.53855859289	5.0417630431
CIPC	NM_033426	0.0178522727273	0.108932760364	23.3252091294	22.7768384293	14.1572106659	13.4498903784	14.4965367581
PAQR4	NM_152341+NM_001284512+NM_001284511+NM_001284513	0.0178598208361	0.108932760364	60.5957300674	58.8475406852	33.136538215	35.8429117659	38.8625886008
AP4E1	NM_001252127+NM_007347	0.0178673689449	0.108932760364	16.9826458741	14.4461424783	8.9792889148	7.59247461396	9.72262633635
HSPA14	NR_103464+NM_001278205+NM_016299	0.01787234572	0.108932760364	35.0150260181	36.2718637511	22.990566378	20.0658124185	21.5098731354
MPP7	NM_173496	0.0178824651626	0.108966894112	12.2235381234	12.2659963616	7.32355018764	7.85164789637	6.77936048907
SOWAHC	NM_023016	0.017898473789	0.109004545455	8.75652470511	8.4558648827	5.68436928257	3.99279525285	3.90921223555
[truncated: 22,113 more rows]

## Sheet: (B) MDA231cellsVtumors
#symbols	IDs	p	FDR	MDA231_Fc_noDAPT_human.sam	MDA_WT_Fc_noDAPT_2_human.sam	MDA_WT_Fc_noDAPT_3_human.sam	Mouse13_IgG_human.sam	Mouse1_IgG_human.sam	Mouse22_IgG_human.sam	Mouse32_IgG_human.sam		FDR<0,05:	MDA231cells	1189	MDA231tumors	1770
CEMIP	NM_001293298+NM_001293304+NM_018689	2.15660252167e-06	0.0231111111111	34.953950694	47.1429481898	46.7971236162	0.136161633701	0.0899873833597	0.215770077039	0.113831349071			CEMIP		TIMP1
RARRES2	NM_002889	4.31320504313e-06	0.0231111111111	18.3462440656	22.1858901466	21.4488893681	0.0	0.14745834216	0.0191752485117	0.036417838713			RARRES2		ELL2
MATN2	NM_030583+NM_002380	6.4698075648e-06	0.0231111111111	16.1144346994	18.9039945739	19.1291471851	0.227242712496	0.334381123091	0.410376850453	0.379703839477			MATN2		CD59
CRISPLD2	NM_031476	8.62641008625e-06	0.0231111111111	9.97722274012	12.6745260828	13.7881494543	0.140681562996	0.278923630619	0.19816234156	0.199937029535			CRISPLD2		LINC00942
TP53I11	NM_001258324+NM_001258323+NM_001258322+NM_001258320+NM_006034+NM_001258321	1.07830126079e-05	0.0236363636366	4.23844033477	5.93540225878	5.01717497733	0.0	0.0406198476018	0.0184874915384	0.0			TP53I11		ZNF444
ADAMTS15	NM_139055	1.21101526211e-05	0.024	28.2591241678	30.1429291834	30.2415736143	1.43859915054	2.20282321213	2.09027438123	2.28683623888			ADAMTS15		LOC440311
RNF144A	NM_014746	1.50962176511e-05	0.0242666666668	2.24961900835	2.52009292318	3.04634774768	0.00833269046211	0.0	0.0198067386613	0.0			RNF144A		LINC00853
SORCS2	NM_020777	1.65892501658e-05	0.0244705882353	7.4440320645	9.64340063838	9.47396832299	0.381195847573	0.381663436502	0.495303086051	0.213994661712			SORCS2		PGAP1
PTGS1	NM_001271166+NM_001271368+NM_000962+NM_001271367+NM_080591+NM_001271164+NM_001271165	1.94094226942e-05	0.0247619047619	2.34228688986	2.46603925232	2.1878650839	0.0202396778685	0.0204236837885	0.0495761165724	0.0685276357539			PTGS1		SUMF1
INHBB	NM_002193	2.09854014599e-05	0.0247619047619	2.9096302934	3.06440541727	3.6880521057	0.0447904875699	0.0194936232177	0.0354888770458	0.16007703754			INHBB		FLJ10038
EPHX1	NM_001136018+NM_001291163+NM_000120	2.37226277373e-05	0.0248695652175	46.571282162	43.1480561429	41.1355075486	4.25754741998	6.00810371753	5.30903498677	5.32984564481			EPHX1		SLC24A1
NXN	NM_022463+NM_001205319	2.58792302588e-05	0.0250370370371	25.4748276558	32.7345853215	31.9895324369	1.54185773142	1.33176450007	2.62187281882	1.65090589285			NXN		RPA3
CYP1A1	NM_000499	2.80358327804e-05	0.0250370370371	3.37674206557	3.65714206582	4.1176906353	0.00916819604332	0.0119704898709	0.19613455878	0.0413889854085			CYP1A1		LINC01024
GDF5	NM_000557	3.01924353019e-05	0.0251034482758	3.15580951041	3.1557069366	2.67321182944	0.051310419058	0.0602942785939	0.189044907108	0.0463272420366			GDF5		AKR1A1
GPR110	NM_153840+NM_025048	3.23490378236e-05	0.0251612903226	7.247565568	11.2793010032	11.597214807	0.016814806808	0.131854284789	0.258510757714	0.0175345149358			GPR110		RBX1
C10orf54	NM_022153	3.4505640345e-05	0.0252121212121	4.20068103961	3.13912808891	3.44689993718	0.25298307405	0.202763515997	0.229223185364	0.265728932681			C10orf54		RALGAPA1
CASK	NM_001126054+NM_003688+NM_001126055	3.58327803582e-05	0.0252972972973	14.7118295764	15.4931287613	14.9500379196	2.14199036154	2.2818168312	2.33843253986	2.49289803093			CASK		TMEM198B
AQP3	NM_004925	3.88188453881e-05	0.0252972972973	7.49442488234	7.80413966226	7.76004439504	0.945691336612	1.08457372683	0.706266114746	0.793270452564			AQP3		TTC21A
CPA4	NM_001163446+NM_016352	4.09754479098e-05	0.0253181818181	20.8060128587	15.279236707	16.9718666352	1.70224872206	2.19430935088	1.65717756537	2.18426658776			CPA4		MDM1
SLC37A1	NM_018964	4.31320504313e-05	0.0253181818181	3.10885497781	3.99067548537	4.62322699405	0.00772807216582	0.0353156533746	0.16073370076	0.13955070969			SLC37A1		NPDC1
CLDN2	NM_001171092+NM_001171095+NM_020384	4.52886529529e-05	0.0253181818181	3.13288658402	4.44179410254	5.24148818216	0.0936584880319	0.203068029469	0.131423114468	0.172800135656			CLDN2		GPSM1
IRX5	NM_001252197+NM_005853	4.62010617119e-05	0.0253181818181	2.15931124999	2.00450590209	2.98332786069	0.0116127514721	0.0909733975224	0.0276034174788	0.0262123540421			IRX5		GPR85
GPRC5C	NM_022036+NM_018653	4.96018579961e-05	0.0254468085107	3.02656355598	2.55774376713	3.40315244711	0.0403045179621	0.0920915562923	0.0	0.183878498118			GPRC5C		DDIT4L
GALNT18	NM_198516	5.09289980093e-05	0.0255833333333	6.76524269276	6.21949782774	5.94377814913	0.337506301137	0.583417460492	0.485869586026	0.794010325122			GALNT18		NLRP1
ARNT2	NM_014862	5.39150630392e-05	0.0261090909091	7.6306692657	12.0978530141	12.7170765215	0.158617429356	0.228772645048	0.5480121958	0.366358288614			ARNT2		ZFAND6
FAM83H	NM_198488	5.60716655607e-05	0.0261090909091	2.89482417217	2.42291516181	2.41755598407	0.117481341708	0.239846098995	0.24878831453	0.173571960963			FAM83H		TIGD1
COCH	NM_004086+NM_001135058	5.82282680823e-05	0.0261090909091	1.58643374134	1.21932453342	1.45423122146	0.0155668328652	0.0508122356496	0.055503361594	0.0			COCH		FUT8-AS1
SCARA3	NM_182826+NM_016240	5.95554080955e-05	0.0261090909091	5.72200555519	4.53715990199	4.02229538985	0.158043438927	0.262236476531	0.453932156726	0.349304342841			SCARA3		SH3BGR
ULK2	NM_001142610+NM_014683	6.25414731255e-05	0.0261818181818	3.49854243883	3.48787570771	3.97820082968	0.260698550812	0.0409922804461	0.160387343508	0.30460937202			ULK2		SLC4A8
LITAF	NM_004862+NM_001136473+NM_001136472+NR_024320	6.46980756469e-05	0.0261818181818	59.7395693719	97.5581600768	97.4184880195	4.92050514383	6.04545102531	8.46439548514	5.62427904511			LITAF		FERMT2
HLA-DPB1	NM_002121	6.68546781686e-05	0.0261818181818	1.8695114027	2.36714166246	2.18253446754	0.00604415006878	0.00394578370892	0.168811033038	0.0682144114886			HLA-DPB1		ASB1
DNAH2	NM_020877	6.901128069e-05	0.0261818181818	1.58592042387	1.99289242905	2.01340182531	0.0486888574771	0.0554799631244	0.166234709015	0.0499548707606			DNAH2		SLC38A2
CCDC3	NM_001282658+NM_031455	7.11678832117e-05	0.0261818181818	7.96999684951	4.45888163981	4.98901683307	0.108586082112	0.103968941391	0.352747941287	0.163400656896			CCDC3		ZNF600
ROR1	NM_005012+NM_001083592	7.31585932316e-05	0.026328358209	17.6779881808	21.3880530085	23.6718925841	0.83323773101	1.24952024073	1.72088864755	2.10205706009			ROR1		NOP10
SPON2	NM_001199021+NM_012445+NM_001128325	7.54810882548e-05	0.026463768116	2.54574749749	2.71658761095	2.14317844946	0.19859350226	0.175858312565	0.313493483775	0.289649288598			SPON2		CEP162
ATP11A	NM_032189+NM_015205	8.10384870604e-05	0.0269066666666	9.83343265461	10.462902907	10.9460000984	1.71337557517	2.39844904868	1.93190395364	1.96051995618			ATP11A		MANEA
NIPAL1	NM_207330	8.31950895819e-05	0.0269066666666	7.73017500017	8.47278901054	8.43423376448	1.02630209882	1.41127156198	1.58308750315	1.55259722798			NIPAL1		LOC100506639
GPRC5A	NM_003979	8.36927670869e-05	0.0269066666666	75.1240102573	54.6826059781	59.9512185573	11.921780597	13.4304277783	11.9711258055	11.2542617959			GPRC5A		C11orf73
C7orf57	NM_001100159+NM_001267866+NM_001267865	8.7508294625e-05	0.0269820359282	1.53793783701	1.41046641358	1.8364815151	0.112198075136	0.131664169751	0.10371430691	0.0422089965896			C7orf57		LOC101928545
EEF1A2	NM_001958	9.14897146649e-05	0.0269820359282	11.2892931844	8.81331977878	10.7228849539	0.655249646466	0.132218146217	0.623009270032	0.268914982425			EEF1A2		C17orf75
LSR	NM_015925+NM_205835+NM_205834+NM_001260490+NM_001260489	9.35633709356e-05	0.0269820359282	8.53355294327	9.27277829173	8.42106474648	0.258726657685	0.888101929409	0.550929615266	0.260604170769			LSR		MARVELD1
KITLG	NM_000899+NM_003994	9.63835434638e-05	0.0269820359282	11.0086381833	15.4031635966	17.049240473	2.1438831758	1.93407739811	2.42868353608	2.14515279336			KITLG		DGCR6L
TNFRSF1B	NM_001066	9.81254147312e-05	0.0269820359282	2.30256697025	3.11660995968	2.51431010571	0.0131413329382	0.120106217687	0.257703958152	0.111235030859			TNFRSF1B		ZBTB20
SLC47A1	NM_018242	0.000100696748507	0.0269820359282	1.043006044	0.825030322545	0.982519412335	0.0	0.0190418039543	0.0173331615093	0.0			SLC47A1		THAP8
ABCC3	NM_003786+NM_001144070	0.000102853351029	0.0269820359282	12.6171038817	19.5435983274	16.4472456337	0.66649910191	0.679857090224	1.67777856752	0.966383937276			ABCC3		RTN4RL2
RBM47	NM_019027+NM_001098634	0.000104844061048	0.0269820359282	5.51320548168	7.1997590028	6.78892766506	0.0709585572138	0.35828111601	0.538947195818	0.346440540769			RBM47		COX7C
ME1	NM_002395	0.000107166556072	0.0269820359282	11.5840063541	12.3860832772	11.7740522473	2.26393181933	2.06381183908	3.06235861063	2.46300356386			ME1		SEMA4B
E2F2	NM_004091	0.000109323158593	0.0269820359282	2.29687717014	2.82217175232	3.18593347431	0.274621113798	0.182318693302	0.373407822634	0.346710301752			E2F2		TMEM189
FPR1	NM_001193306+NM_002029	0.000111479761115	0.0269820359282	7.95277267261	10.6129470718	13.013928503	0.344952505953	0.237046602757	0.79837173644	0.676177228586			FPR1		SPSB1
ALDH3A1	NM_000691+NM_001135168+NM_001135167	0.000113636363636	0.0269820359282	1.49044172332	0.969202176891	1.62718252179	0.0	0.0193867340727	0.0352942813219	0.0			ALDH3A1		TRIM69
COL12A1	NM_004370+NM_080645	0.000115792966158	0.0269820359282	30.1265577413	36.2483976322	33.8143098327	4.96869793718	7.96207140523	6.79431974981	6.59374149392			COL12A1		LINC00240
FUCA1	NM_000147	0.000117949568679	0.0269820359282	28.2914711997	22.0516416529	23.2736153837	5.19551319285	4.91069414982	5.35600831339	6.32256342429			FUCA1		AKIRIN2
LRRC15	NM_130830+NM_001135057	0.000120106171201	0.0269820359282	0.85747489494	0.919692139258	0.84699419515	0.0203218215885	0.0265332632867	0.0386438460573	0.0366964045369			LRRC15		CCDC14
GNG2	NM_053064+NM_001243774+NM_001243773	0.000121848042469	0.0269820359282	1.29946543197	1.4741617477	1.46062824044	0.118154083313	0.162387711745	0.203247660103	0.145980934625			GNG2		C3orf18
HSPB8	NM_014365	0.000123589913736	0.0269820359282	4.20668901846	4.48696224772	4.84915045349	0.1910941481	0.6081630698	0.567786579308	0.444817887137			HSPB8		SNRPD2
MAPRE3	NM_012326	0.000126575978766	0.0269820359282	2.88049544853	2.54094746048	3.28485137174	0.441132410265	0.392324803851	0.227949611987	0.173169744298			MAPRE3		GPC2
KIAA1462	NM_020848	0.000126575978766	0.0269820359282	1.97662262345	1.25679277931	1.1454866322	0.0128551910113	0.0352473004971	0.0305566863381	0.0464268705141			KIAA1462		FAM96A
MB	NM_005368+NM_203378+NM_203377	0.000130889183809	0.0269820359282	2.11719222849	1.95647723234	2.8637165805	0.0592084264253	0.0	0.225180730586	0.0			MB		SLC8A1-AS1
LOC102724094	NR_120520+NR_120519	0.000132631055076	0.0269820359282	3.41983193876	2.27904572424	1.84251815625	0.0683124649064	0.178384856813	0.0811890916784	0.154195198263			LOC102724094		ZNF572
ZNF334	NM_001270497+NM_018102+NR_073026	0.000135202388852	0.0269820359282	0.964592924739	1.0947805094	0.904909617651	0.0	0.0	0.0359081605943	0.0862699579656			ZNF334		WDR47
EFEMP1	NM_001039349+NM_001039348	0.000136280690113	0.0269820359282	88.5530085886	59.8119968732	62.189457298	4.37017553694	7.58235078598	8.61932773163	8.63575167529			EFEMP1		AKAP12
PLEKHG4B	NM_052909	0.000138852023889	0.0269820359282	0.768501390989	0.719864377794	0.753544180539	0.0145353527544	0.0	0.0135733782561	0.0140611125417			PLEKHG4B		TRIB2
PRKCZ	NM_002744+NM_001033581+NM_001242874+NM_001033582	0.000141672196417	0.0269820359282	4.62963152455	3.91582359121	3.34045314252	0.254808275884	0.449582959462	0.646601373777	0.279804827954			PRKCZ		ZNF799
PTK2B	NM_173174+NM_004103+NM_173176+NM_173175	0.000143828798938	0.0269820359282	4.19800380938	3.87923193013	4.32718445628	0.527842480962	0.993909635945	0.757984696603	0.654393149368			PTK2B		LMNTD2
CST7	NM_003650	0.000147893165229	0.0269820359282	3.40162963106	2.98348434258	3.14085044312	0.0514207640452	0.100706572849	0.443071951902	0.174100764428			CST7		ZMAT5
NGF	NM_002506	0.000151542800265	0.0269820359282	7.05032065728	9.29068116354	7.16611632393	0.957337961679	0.565454446214	1.39515013552	0.746027584465			NGF		FAM161A
TRIM16L	NM_001037330	0.00015295288653	0.0269820359282	19.4985822636	14.7341526822	14.3258072127	2.8591449554	2.16580104323	3.7135161646	2.49160856862			TRIM16L		UBE2E1
MUC4	NM_004532+NM_018406+NM_138297	0.000155690112807	0.0269820359282	0.726417542916	1.06690896674	0.773486802742	0.0	0.0	0.00720713119309	0.0068439306331			MUC4		C2orf66
TXNRD1	NM_001093771+NM_182729+NM_003330+NM_001261446+NM_001261445+NM_182742+NM_182743	0.000157183145322	0.0269820359282	304.109480444	400.096937705	401.780936326	78.968681716	80.5940435051	103.989632403	80.8554959972			TXNRD1		TMEM108
DMTN	NM_001114137+NM_001114139+NM_001114135+NM_001978+NM_001114136+NM_001114138	0.000160169210352	0.0269820359282	4.21674066062	3.10657979282	2.5927799571	0.180094342962	0.471303080318	0.214506262919	0.307961930577			DMTN		HOMER2
FAIM3	NM_001142473+NM_005449+NM_001193338	0.000162325812873	0.0269820359282	1.84087502131	2.16661452654	2.42546995848	0.0725085439329	0.0757368438976	0.284381178975	0.0			FAIM3		DPY19L1P1
CLCN4	NM_001830+NM_001256944	0.000164482415395	0.0269820359282	11.5251745312	11.1752230698	11.1712573407	1.78973079594	2.96038495364	2.69039644361	2.61884017763			CLCN4		LOC100506368
GATA6	NM_005257	0.000166639017916	0.0269820359282	12.4310727836	9.65355899416	10.2156415093	2.80519605124	2.48859383276	2.96519624152	2.40126266192			GATA6		CHRNE
SLC22A5	NM_003060	0.000168795620438	0.0269820359282	8.1048114805	6.44561064379	6.61682007592	1.08854256942	1.04160815573	1.51968792481	1.69133453638			SLC22A5		RBL2
CERS4	NM_024552	0.00017095222296	0.0269820359282	1.81264657906	1.29870284846	1.53751303193	0.0658333019852	0.137528799926	0.117363924674	0.237758753184			CERS4		SQRDL
HTRA3	NM_053044	0.000173108825481	0.0269820359282	4.85645076885	3.49011375923	3.42767963349	0.610924761504	0.447914650858	0.737252125561	0.731921256114			HTRA3		LSM4
CNN2	NM_004368+NM_201277	0.000174684804247	0.0269820359282	82.4741647283	71.9905182958	72.979335477	22.9709818499	24.798686282	22.3595879501	21.8585705477			CNN2		GDPGP1
ABCC1	NM_004996	0.000177422030524	0.0269820359282	19.6391716955	20.0128815727	21.0164420386	5.79459046541	6.41457750736	6.08796463841	6.48016680397			ABCC1		LURAP1
TSPAN8	NM_004616	0.000179578633046	0.0269820359282	1.96726631139	1.93365428796	1.97672471928	0.0634796157904	0.0	0.301781079232	0.0477621566129			TSPAN8		NUMB
AQP5	NM_001651	0.000181735235567	0.0269820359282	0.63246886365	0.817188704044	0.941495956231	0.0	0.0	0.0155713540472	0.0295732805329			AQP5		ELK3
KRT8	NM_001256282+NM_001256293+NM_002273+NR_045962	0.000183891838089	0.0269820359282	330.245066712	239.607234461	268.833917911	80.0023745885	75.7246292562	73.7311940773	77.6710424551			KRT8		C2orf82
FAM198B	NM_001128424+NM_016613+NM_001031700	0.000185218978102	0.0269820359282	0.636084963098	0.92429561312	0.869150526621	0.0263372726875	0.0343873597859	0.0125206973556	0.0			FAM198B		LOC100507373
DHRS3	NM_004753	0.000186877903119	0.0269820359282	1.56312434381	1.77138971704	1.1966778514	0.201221417049	0.135892502538	0.0329863241954	0.0939719738351			DHRS3		PNPLA6
GCLM	NM_002061	0.000190361645654	0.0270057803468	45.3925459287	40.1663954188	38.3583377365	7.80168745832	3.47837357587	6.55900166879	6.4786553165			GCLM		DTNB
CXCL16	NM_022059+NM_001100812	0.000192186463172	0.0270057803468	1.66830105379	2.31511499578	1.58107649635	0.169654333815	0.283809460955	0.167147324866	0.287208385116			CXCL16		POLL
RASD2	NM_014310	0.000193347710683	0.0270057803468	1.94188370821	1.98388658546	0.982836780655	0.00804530796804	0.0105043868046	0.0525899901141	0.0181599047687			RASD2		MEAF6
GRIK4	NM_014619+NM_001282473+NM_001282470	0.000200232249502	0.0271620111732	1.3510443236	2.62390798226	2.18732272377	0.106547723337	0.0684027992619	0.186193853213	0.0493225367408			GRIK4		CHCHD2
TGFB2	NM_003238+NM_001135599	0.000201642335766	0.0271620111732	30.4815957044	62.8270711016	65.6274686062	1.72486709814	1.72441817451	2.63429650539	3.83695188829			TGFB2		FIRRE
CRABP2	NM_001878+NM_001199723	0.000204545454545	0.0272486187845	3.73522873904	4.58368661377	5.45082417311	1.1565340737	0.787045548826	0.68115336276	0.744870866616			CRABP2		LOC644656
BAHCC1	NM_001291324	0.000216157929662	0.0275943396226	3.28240510062	6.80581155326	5.8699375267	0.260277343991	0.212395046246	0.410149787804	0.521930030011			BAHCC1		FBXO8
CREB3L1	NM_052854	0.000217236230922	0.0275943396226	47.2934060015	43.1681835764	46.6965445359	14.6949064098	16.2546354353	14.287505969	15.5540723526			CREB3L1		ATP6AP1L
AFAP1	NM_001134647+NM_198595	0.000220471134705	0.0275943396226	40.2326412069	47.42521275	44.5771848604	14.6120685774	14.9073466684	14.4588816708	13.1768869728			AFAP1		ACADM
TRIM29	NM_012101	0.00022204711347	0.0275943396226	1.18947256018	1.96448954538	1.93507181988	0.122760899919	0.103408537871	0.202378583415	0.196649091322			TRIM29		LRRIQ3
MFSD2A	NM_001136493+NM_032793+NM_001287809+NM_001287808+NR_109896	0.000224784339748	0.0275943396226	9.58462667919	8.59801721794	6.68645200196	1.71643682941	1.55768981565	1.67747353535	2.3477848017			MFSD2A		FAM214B
SPINK4	NM_014471	0.000226277372263	0.0275943396226	4.64676198133	13.4773635434	14.1240369392	0.064974606742	0.0424171706293	0.0386110302913	0.146660970034			SPINK4		RARB
CPNE7	NM_153636+NM_014427	0.000229097544791	0.0275943396226	2.46094962047	2.88074311522	2.43745615415	0.103232681106	0.301664220067	0.490766529149	0.166440903493			CPNE7		GTF2E1
HES4	NM_021170+NM_001142467	0.000233493696085	0.0275943396226	6.17777604454	9.95716342368	8.11110476557	1.63550724948	1.53388334946	1.55412370111	2.02782104233			HES4		HEATR5B
ATOH8	NM_032827	0.000235899137359	0.0275943396226	0.57603046359	0.698037633793	0.681372101278	0.0	0.0346109064114	0.0387756688308	0.0			ATOH8		ZDHHC17
LOC344887	NR_033752	0.000238221632382	0.0275943396226	1.51974431559	1.10486028545	1.48738742062	0.0993517532455	0.180165267677	0.223038416899	0.0622936714828			LOC344887		STX8
TGFA	NM_003236+NM_001099691	0.000240378234904	0.0275943396226	32.9900694243	24.7379133601	23.9064164288	7.80829734218	6.41487073625	7.88794650987	5.92092163213			TGFA		SCAI
ZBED6CL	NM_138434	0.000242534837425	0.0275943396226	6.57466764455	5.30985523254	6.39702932683	0.474219724185	1.34152801916	0.504281064002	0.619711551218			ZBED6CL		CSTB
COL4A5	NM_000495+NM_033380	0.000242617783676	0.0275943396226	2.13357160998	1.49242992701	1.61611769554	0.124936572853	0.0623709064977	0.316382766637	0.170033864752			COL4A5		C8orf37
CSGALNACT1	NR_024040+NM_018371+NM_001130518	0.000246848042468	0.0276837209302	4.45445572362	3.56692536462	3.65717160451	0.627843685446	0.258722120107	0.502414280168	0.801484020126			CSGALNACT1		CDK5
G6PD	NM_000402+NM_001042351	0.000251493032515	0.0276842105263	78.4740779616	65.4749878114	65.2467347091	24.1755957072	18.1822806322	22.1857647466	21.8650808769			G6PD		IKBIP
PDE7B	NM_018945	0.000251658925017	0.0276842105263	2.26170594302	1.69970548494	2.12904861795	0.219709938075	0.133290860295	0.395643005769	0.355667145449			PDE7B		HVCN1
FLG	NM_002016	0.000254562043796	0.0276842105263	4.54729093903	2.88857078615	3.04966941938	0.133024500875	0.36940241638	0.427103506239	0.4952106852			FLG		RPL37
SHH	NM_000193	0.00025796284008	0.0276842105263	2.19718720082	1.76055865393	2.34403197261	0.0	0.336753577991	0.0540946414233	0.034245708739			SHH		ARRDC2
ZNF107	NM_001282360+NM_016220+NM_001282359+NM_001013746+NR_104148+NR_104149	0.000260119442601	0.0276842105263	5.13652965439	5.48734502172	5.3254676796	1.39687535076	1.6780098844	1.61754684491	1.85010051161			ZNF107		TMEM39B
ABHD12	NM_015600+NM_001042472	0.000261446582615	0.0276842105263	39.7095727746	42.0182284603	41.8833766916	12.8957621453	16.1683161823	12.6092761706	13.6262769242			ABHD12		LPIN2
RNF207	NM_207396	0.000274635036496	0.0280891719745	2.92082210892	3.41983085151	2.50130549319	0.665216278403	0.799866726137	0.739125510917	0.796159631231			RNF207		GLIPR1
PTPRJ	NM_001098503+NM_002843	0.000276791639018	0.0280891719745	29.781902093	42.8665863403	45.5772041324	3.88559572059	7.76796794493	6.87723989045	6.73523080834			PTPRJ		WDR19
PITPNM3	NM_001165966+NM_031220	0.00027894824154	0.0280891719745	9.3779751503	5.13621715626	5.80872731088	0.835158527754	0.88431042215	1.33756549767	0.980877255232			PITPNM3		RPL32
PTGFRN	NM_020440	0.000280524220305	0.0280891719745	0.687056950097	1.23304840919	1.23428044176	0.0	0.0	0.00461326595688	0.0788540799925			PTGFRN		LOC730102
WDR1	NM_017491+NM_005112	0.000286662242867	0.0280891719745	337.730741319	348.463234847	348.046801331	112.668985894	125.377760704	137.72150336	118.340050778			WDR1		HSCB
GYG2	NM_003918+NM_001184702+NM_001184704+NM_001184703+NM_001079855	0.000288818845388	0.0280891719745	0.957419100634	0.541370292566	0.830837376191	0.0	0.0211869953058	0.0	0.0327197556669			GYG2		RNFT1
SYAP1	NR_033181+NM_032796	0.000290643662906	0.0280891719745	53.4468585747	45.6438191298	44.7227227677	13.8105231638	16.2648971692	17.7439426853	16.4746243922			SYAP1		C14orf159
ASIC1	NM_001095+NM_020039+NR_046389+NM_001256830	0.000296532846715	0.0280891719745	1.80687715616	1.89785128224	1.92721596637	0.18292644891	0.352185719622	0.504827255661	0.342918907113			ASIC1		PLEKHH2
FAM69B	NM_152421	0.000297611147976	0.0280891719745	4.47048417847	6.0919001688	4.53086937515	0.887584395256	1.48392905117	1.24785828439	1.03837836157			FAM69B		ANKRD46
ID3	NM_002167	0.000300846051758	0.0280891719745	28.224109739	17.6634192569	21.7725667379	0.665793064726	1.3480375389	0.114680057685	0.740525446759			ID3		SERPINF2
BMPER	NM_133468	0.000302090245521	0.0280891719745	1.16413810401	2.32323054016	1.97232716188	0.104558619794	0.111696019976	0.220292389879	0.0536386771742			BMPER		SLC2A4
MED14	NM_004229	0.000303168546782	0.0280891719745	28.1229288874	34.8613817089	35.106630385	6.54459764902	8.30414204806	9.69108339157	10.8089434121			MED14		HMOX1
CPOX	NM_000097	0.000307315859323	0.0280891719745	92.1914832607	79.3394555092	81.297203257	24.7050292106	25.358985678	33.2641508717	29.5457159212			CPOX		HIST1H2BJ
SLC30A1	NM_021194	0.000308311214333	0.0280891719745	19.8074561761	18.8539430199	19.7323979444	6.03690726744	5.22895674087	6.766458692	7.62230056353			SLC30A1		AGMO
SRXN1	NM_080725	0.000311629064366	0.0280891719745	100.206238404	86.8042494967	86.6623044767	27.1517984011	36.0139288147	32.5815639649	29.9762151055			SRXN1		MMRN2
FAT4	NM_001291303+NM_001291285+NM_024582	0.00031204379562	0.0280891719745	8.51130605176	8.24555623821	9.36440654628	0.986258872391	1.83903579555	1.50671979018	2.42887317227			FAT4		IGBP1P1
SPINT1	NM_181642+NM_003710+NM_001032367	0.000315942269409	0.0280891719745	2.02649397869	3.91216275973	4.48849889964	0.198576016031	0.0545834793796	0.2125011271	0.306681400757			SPINT1		OR10A3
MMP17	NM_016155	0.000317269409423	0.0280891719745	0.532602286896	0.561726417697	0.535162982236	0.0297890223601	0.0194470749064	0.0472055121169	0.0			MMP17		C1QTNF3
HLA-DRB5	NM_002125	0.000320255474453	0.0280891719745	4.8679605825	5.13712324354	4.7074793104	0.0614143543178	0.133643140338	0.291962859189	0.76243613874			HLA-DRB5		HCG8
ADORA2B	NM_000676	0.000322412076974	0.0280891719745	68.763202871	89.8630232234	89.785490667	15.2216373142	17.9612977501	26.9478363136	22.3758735777			ADORA2B		STX16-NPEPL1
TSPAN2	NM_005725	0.00032398805574	0.0280891719745	1.09138145663	1.02580495667	1.08325518223	0.0744416415973	0.145792516733	0.265420781081	0.168030003028			TSPAN2		PLSCR3
ELF3	NM_001114309+NM_004433	0.000326725282017	0.0280891719745	1.03703031514	2.40223817098	2.57761921256	0.0	0.0298937480847	0.0136056742552	0.0689067819632			ELF3		FAM162A
UCA1	NR_015379	0.000328881884539	0.0280891719745	5.19136087906	2.35316847914	1.87490519423	0.0103330403116	0.0539654927971	0.085965439957	0.0699713530328			UCA1		TRIM52
VKORC1L1	NM_173517+NM_001284342	0.00033103848706	0.0280891719745	27.1381824653	24.792414755	24.5440212254	7.38684699149	9.37758178763	9.98009052878	9.2252944436			VKORC1L1		ACOT2
PCBP3	NM_001130141+NM_020528	0.000331950895819	0.0280891719745	0.604006109975	1.10709755068	1.21382021465	0.00601072279563	0.00816824635875	0.0297412017733	0.0564848110651			PCBP3		RAB33B
FOXF2	NM_001452	0.000338752488388	0.0280891719745	8.49274162025	7.67043969979	7.44374391196	2.59251480189	1.78586643906	2.87714093789	2.22188912381			FOXF2		RGS10
AP1S3	NM_001039569+NR_110905+NR_110906	0.000340909090909	0.0280891719745	9.86121029682	10.0703779037	11.6781245861	2.91743186243	3.41220184272	4.0546020223	3.67495304224			AP1S3		SPATS2
BAIAP2L1	NM_018842	0.000343065693431	0.0280891719745	14.9913308258	11.7269007842	12.0455893324	2.13015724552	0.816641573001	2.02619626038	2.25888607826			BAIAP2L1		FLJ46906
GLB1L2	NM_138342	0.000345222295952	0.0280891719745	2.57449760487	1.93477304752	1.59297071277	0.219780983566	0.47991230516	0.184647614908	0.213832159162			GLB1L2		KCTD2
MBTPS2	NM_015884	0.000346134704711	0.0280891719745	13.6233832737	18.2267834883	18.6347277668	4.11633200587	5.34000828855	5.517120004	5.37923321741			MBTPS2		PLOD1
NQO1	NM_001286137+NM_000903+NM_001025434+NM_001025433	0.000349452554745	0.0280891719745	175.059718457	87.1023993338	89.3598940691	14.1978167309	13.796139727	21.3873217577	16.112216055			NQO1		DBNDD2
MUSK	NM_005592+NM_001166281+NM_001166280	0.000351692103517	0.0280891719745	0.936135990399	1.25936839079	0.958056033623	0.0339639765916	0.0253401112056	0.219129988514	0.0876155866849			MUSK		EID1
PTGES	NM_004878	0.000351857996019	0.0280891719745	57.295329321	79.0896739456	75.4790436158	7.91446703903	2.88256362687	8.54757894977	7.62604215758			PTGES		GYPC
CLIC6	NM_053277	0.000355839416058	0.0280891719745	8.68504270953	8.77114954436	8.51202073071	1.92229083904	2.7070191799	1.86584755643	3.18856386851			CLIC6		TCP11
C4BPB	NM_001017365+NM_001017366+NM_000716+NM_001017364+NM_001017367	0.000358161911082	0.0280891719745	26.8442307162	19.4263369426	16.585868628	1.50861121613	1.74894733468	3.0796486927	3.77596588414			C4BPB		TOMM34
PXK	NM_017771+NM_001289095+NM_001289098+NM_001289096+NM_001289099+NM_001289101+NM_001289100	0.000360069674851	0.0280891719745	28.5746331247	37.3730390153	42.5620674928	9.56162295098	11.6511252392	11.6592165234	11.4670299739			PXK		DOCK4
SHISA2	NM_001007538	0.000362475116125	0.0280891719745	14.4720337844	16.3870898177	15.4039998827	1.60976893464	2.38276143547	4.39692629892	2.60608776659			SHISA2		MYL6B
CGNL1	NM_001252335+NM_032866	0.000362806901128	0.0280891719745	0.514848877333	0.643344786079	0.885992048368	0.0330989137335	0.00864314440285	0.0314703414113	0.0410910580495			CGNL1		DYNC2H1
MMP24-AS1	NR_102705+NR_102706	0.000365461181155	0.0280891719745	93.9439037789	83.1660646076	86.7352021326	36.6912824585	35.7238016121	34.4391174651	32.444840811			MMP24-AS1		GPR162
EHD1	NM_006795+NM_001282445+NM_001282444	0.000368364299934	0.0281075949367	220.501084335	204.939957662	169.464400378	36.1142727986	69.9830459847	44.7609380759	49.8715725994			EHD1		GPR108
AGRN	NM_198576	0.000373092236231	0.0281508379888	87.2393724968	62.7570189291	52.9822748186	16.0726210663	20.5633996529	19.0886693594	19.6480055973			AGRN		IFI6
PALM	NM_002579+NM_001040134	0.000376658925016	0.0281508379888	1.05611166535	1.11309432037	1.50392127772	0.248524325426	0.0341564962616	0.0593271780675	0.167306897982			PALM		DNAJC19
2015-09-04	NM_001198713+NM_004574+NM_080416+NM_001256782+NR_037155+NM_001256822+NM_080415+NR_104197+NR_104196	0.000378815527538	0.0281508379888	1.12881970777	1.74381866796	2.28774373763	0.195867638365	0.219201705859	0.217998956661	0.258952930562			2015-09-04		SIVA1
TDRP	NM_001256113+NM_175075	0.000380806237558	0.0281508379888	6.03223825306	6.13006670081	7.97476079262	2.2582826257	1.91718065133	1.44565221021	2.15491178492			TDRP		SNAP23
EGFL7	NR_046367+NM_016215+NR_045111+NR_045110+NM_201446	0.000382548108826	0.0281508379888	23.3875324441	12.6798084559	12.4710238183	2.19599411797	3.11545115296	3.11023414512	1.99559788368			EGFL7		SUCLG1
LHX4	NM_033343	0.000391091572661	0.0281508379888	1.29129825299	0.980753466468	1.10426100265	0.0998838527437	0.260827460903	0.173501510793	0.260144163093			LHX4		PCDH9
CABLES1	NM_001256438+NR_023359+NM_001100619+NM_138375	0.000393248175182	0.0281508379888	8.33650453202	12.5866488535	11.8181949991	1.19672710247	1.95235939331	2.22004552509	2.80370062195			CABLES1		APOE
ELOVL7	NM_024930+NM_001104558	0.000393911745189	0.0281508379888	1.7301000593	4.55497468916	3.99562620031	0.187909040472	0.134494548335	0.126136086424	0.253650722065			ELOVL7		SCAMP1
CMTM4	NM_181521+NM_178818	0.000397561380226	0.0281508379888	6.77830732583	5.92272824202	5.74719022993	1.98555109843	2.13522144247	2.60537396473	1.99981316924			CMTM4		REXO2
GALNT2	NM_001291866+NM_004481+NR_120373	0.000399717982747	0.0281508379888	98.5528985905	63.9627801152	60.9291867003	17.831448669	22.7339348337	20.6749380975	21.8768078342			GALNT2		MANSC1
SH2D4A	NM_001174160+NM_022071+NM_001174159	0.000400630391506	0.0281508379888	20.6181085187	16.4625900983	17.1140662244	4.63877050911	4.62666140999	7.16492488959	6.03978936687			SH2D4A		TNRC6B
SGK223	NM_001080826	0.00040403118779	0.0281508379888	30.0085798993	22.8890178311	23.4643727029	5.74180351678	6.0994343687	4.98545885224	9.49706004854			SGK223		C14orf93
HLA-DPA1	NM_001242525+NM_033554+NM_001242524	0.000406187790312	0.0281508379888	8.51256619414	13.1608662643	13.0723205757	0.0299444679676	0.185711262804	0.871927573996	0.591419374747			HLA-DPA1		LINC01311
ELFN2	NR_110512+NM_052906	0.000408344392834	0.0281508379888	5.81353773825	2.33128226651	2.65615621119	0.142989207517	0.0914802560443	0.290600994399	0.219473993191			ELFN2		DHRS4-AS1
VDR	NM_000376+NM_001017536+NM_001017535	0.000410500995355	0.0281508379888	4.70408549875	2.51196493607	2.94495676718	0.249229912128	0.530045985185	0.64433038471	0.411772815932			VDR		PHGDH
PLK2	NM_001252226+NM_006622	0.000412242866622	0.0281508379888	104.138665554	150.565933756	153.218065663	35.5367429729	45.2932884388	44.7406309921	44.4548512653			PLK2		CXCL3
SDK1	NM_152744+NM_001079653	0.000413570006636	0.0281508379888	1.36113116444	1.84157551234	1.80979395286	0.404797549968	0.183182117407	0.300687669525	0.441280794794			SDK1		TAF7
HRASLS5	NM_054108+NM_001146729+NM_001146728	0.00041697080292	0.0281508379888	0.479196418768	0.742484135824	1.06213311255	0.0	0.0	0.0	0.017793392701			HRASLS5		ACVR2B
LPGAT1	NM_014873	0.00041796615793	0.0281508379888	19.1941961626	21.3348171735	20.0151047048	5.45071992657	8.42657266042	6.39234334031	7.66707818983			LPGAT1		LRRC34
ARHGEF10L	NM_018125+NM_001011722	0.000421284007963	0.0281534246575	2.37779859753	2.62910367773	2.60093481445	0.664964255892	0.139207161248	0.446840442555	0.284992450571			ARHGEF10L		KPNA7
C1orf110	NM_178550	0.000422859986729	0.0281534246575	3.69106196558	4.26833379326	5.59088997352	0.901271478053	0.925306526303	1.23595102118	1.46056182529			C1orf110		C20orf194
SCG2	NM_003469	0.000425431320504	0.0281534246575	2.45996544081	5.09726907945	5.39452054141	0.488067419228	0.0971043159662	0.281746429434	0.293778117269			SCG2		REC8
ACKR3	NM_020311	0.000427753815528	0.0281684782609	0.407144859317	0.561534374477	0.654563789828	0.0113860263243	0.0148662083729	0.0270644936137	0.0257005890346			ACKR3		NRP2
LRP3	NM_002333	0.000429910418049	0.0281684782609	4.06212644413	1.73712820819	1.45070931525	0.034216736235	0.017870084478	0.0691329723819	0.0463405011213			LRP3		CITED2
POM121	NM_001257190+NM_172020	0.000434555408096	0.0282599469496	11.0897711688	10.834004225	11.2471760723	3.00140180872	4.76335576014	4.01046967182	3.84599562407			POM121		PDGFC
MPZL1	NM_003953+NM_001146191+NM_024569	0.000437624419376	0.0282599469496	43.8566473761	40.4929580228	39.6905182869	16.1003671891	19.0641635277	15.8696769459	16.5405287745			MPZL1		C19orf53
SLC41A1	NM_173854	0.000439781021898	0.0282599469496	21.8066585342	25.2512858209	25.4513253569	5.95057098877	9.82428510676	7.99724004741	8.47817638888			SLC41A1		ECH1
COL5A1	NM_001278074+NM_000093	0.000440776376908	0.0282599469496	54.4200753347	32.9124922565	33.6954294977	9.04278437545	6.33359327904	9.4004936125	10.9979745536			COL5A1		UXT
SLC12A8	NM_001195483+NM_024628	0.000447495023225	0.0283604060914	1.35300904611	1.6501600899	1.45633450033	0.142325030948	0.28553937982	0.462075752396	0.266407986867			SLC12A8		FAM228B
SLC7A5	NM_003486	0.000452057067021	0.0283604060914	273.693585237	164.51334827	172.333597767	17.3948319679	45.6843886016	22.9943958363	22.5365274522			SLC7A5		WDR52
TFRC	NM_003234+NM_001128148	0.000454213669542	0.0283604060914	94.0994718787	175.273947508	162.889902684	11.924751355	17.3132217276	25.5727679693	24.6122667573			TFRC		PAPOLG
RRBP1	NM_004587+NM_001042576	0.000455789648308	0.0283604060914	155.155074906	126.978081281	124.195884791	44.6932958335	54.1984354544	45.0361566467	58.8671497164			RRBP1		CCDC112
C10orf35	NM_145306	0.000458526874585	0.0283604060914	3.61549175721	2.9654614353	3.43326616063	0.26666158306	0.391688668561	1.01680497615	0.401273137343			C10orf35		CELSR1
JPH2	NM_020433+NM_175913	0.000460683477107	0.0283604060914	0.945318446473	0.55128484857	0.783588438615	0.0549670236346	0.114176208507	0.0829832811009	0.0834264114655			JPH2		PLAUR
TGFB2-AS1	NR_046268	0.000462840079628	0.0283604060914	1.00352616204	1.38406373747	0.806680807569	0.168384913184	0.109926199665	0.200124796733	0.190039585809			TGFB2-AS1		GCKR
VIPR1	NM_001251882+NM_004624+NM_001251885+NM_001251883+NM_001251884	0.000468231585932	0.0283840399003	5.22431233013	13.6848294103	17.031338491	0.0730879946997	0.209940757311	0.508078819347	0.274957575429			VIPR1		ZGLP1
TMEM201	NM_001010866+NM_001130924	0.000470554080956	0.0283840399003	10.4864820598	12.2589482118	11.2849190448	3.91831153383	4.75402464701	3.89018734805	4.98086748115			TMEM201		ARL2
TADA2B	NM_152293	0.000471715328467	0.0283840399003	14.174027036	13.6398376268	13.8534795067	4.86534728038	6.30537701479	5.98354569166	5.39086307197			TADA2B		CHN2
WWC3	NM_015691	0.000474867285999	0.02841191067	31.2644859432	29.1210422543	25.7175415255	6.70565324739	12.0300195955	6.74997864042	8.53387780146			WWC3		MDH1
GPRIN2	NM_014696	0.000480424684804	0.0284645476773	0.469009437501	0.513681375768	0.329885069613	0.0	0.0	0.0	0.0			GPRIN2		ZNF559-ZNF177
URB2	NM_014777	0.000482581287326	0.0284645476773	14.2196049343	14.0202635738	13.0022834588	2.72844730225	4.63863840091	5.02233681597	4.53846852861			URB2		KLHL42
CYP1B1	NM_000104	0.000487392169874	0.0285346062053	123.463735419	146.155921609	146.639739087	0.204166278356	0.239307584811	2.77393989949	0.125685007504			CYP1B1		TSSK3
ANKRD33B	NM_001164440	0.000492949568679	0.0285346062053	5.1760138817	8.27219224299	8.48252918331	1.26047813118	1.83306895913	1.94262340853	2.02977651102			ANKRD33B		LRIG3
MAL2	NM_052886	0.000493861977439	0.0285346062053	3.77609164485	8.05866214649	8.07610741928	0.462267014124	0.442980313347	1.0383203208	0.679666162656			MAL2		IGBP1
MEIS3P1	NR_002211	0.000495852687459	0.0285346062053	3.8319516171	3.50958984048	4.12110474295	0.619533785293	1.22427598366	1.21392214003	1.15274700817			MEIS3P1		CAMK2G
WNT3	NM_030753	0.000499419376244	0.028558685446	2.80329247399	1.93315112524	2.04856029603	0.448992930762	0.395472160144	0.758088163143	0.554994836231			WNT3		RIN2
HDHD1	NM_001135565+NM_001178136+NM_012080+NM_001178135	0.000501161247512	0.028558685446	21.8321582769	21.1177365656	23.3245700925	8.01976061652	10.3778859828	8.57179392214	9.29937112662			HDHD1		FAM220A
C4orf19	NM_001104629+NM_018302	0.000503732581287	0.028558685446	2.5756340415	1.98353443236	2.13444735419	0.191247591314	0.321310809828	0.683966890699	0.440494806047			C4orf19		EIF4A2
HIPK2	NM_022740+NM_001113239	0.000507299270073	0.0286410835214	24.1415625068	21.9059011405	20.8765406847	4.42246088782	8.80251554761	5.85843370148	4.24100465695			HIPK2		LOC113230
SERINC2	NM_001199038+NM_001199037+NM_178865+NM_018565+NM_001199039	0.000509704711347	0.0286410835214	82.6423354197	58.2406105665	62.1395145606	4.43166472318	11.5752081351	4.04726009936	2.92318667438			SERINC2		HIST1H1E
FOSL1	NM_005438	0.000512524883875	0.0286410835214	288.410141306	296.073929894	292.887128327	105.655566396	140.532460247	93.6268410592	117.520103528			FOSL1		DOCK11
ZNF702P	NR_003578	0.000518082282681	0.0286410835214	10.4129641196	15.0096289993	13.5302725325	2.533077428	3.32294727695	3.4799141188	4.86227360114			ZNF702P		INSIG2
FBXO2	NM_012168	0.000520238885202	0.0286410835214	1.38909848187	1.63295333919	1.42426236748	0.420180655379	0.310534224519	0.11306785598	0.107369845563			FBXO2		GDPD3
FAM105A	NM_019018	0.000522395487724	0.0286410835214	1.95311686911	3.06576509869	3.48619299953	0.34434329044	0.67992654214	0.616899957299	0.363739182208			FAM105A		VPS41
RHOD	NM_014578	0.000524552090245	0.0286410835214	29.9968377153	14.724206211	17.1747168265	4.03083420889	4.03670697787	5.10415328588	3.50122322815			RHOD		USP51
ARSI	NM_001012301	0.000525879230259	0.0286410835214	3.86061260666	1.58794941426	1.74969737394	0.056624538872	0.0295728174137	0.125623004775	0.221542810433			ARSI		ANKRD34A
SLFN12L	NM_001195790	0.000531104844061	0.0286785714286	1.04032769656	0.863640204429	1.09394945775	0.00676589000595	0.0883390989901	0.273401930393	0.0610879875185			SLFN12L		PNP
DAPK2	NM_014326	0.000532846715328	0.0286785714286	1.21626907852	0.520045116908	0.776209300708	0.0459643553866	0.0120027057221	0.0218513789268	0.0207501872251			DAPK2		PRR29
OTUB2	NM_023112	0.000538487060385	0.0287265306122	10.7620591202	16.0116741034	14.7844082177	3.42639134547	4.18752647158	4.10160199498	5.37900786766			OTUB2		ARAP3
GLI2	NM_005270	0.00054097544791	0.0287265306122	2.60202195509	0.93765548874	1.1740011096	0.00353237631571	0.0368964840693	0.0251892908504	0.0159465909212			GLI2		CHRDL1
EPB41L1	NM_001258331+NM_001258330+NM_177996+NM_001258329+NM_012156	0.000546532846715	0.0287265306122	4.7162338536	2.91929810152	3.18743806927	0.158459428561	0.727073380154	0.589552263598	0.396934415341			EPB41L1		DDTL
PAK6	NM_001128629+NM_001128628+NM_001276718+NM_020168+NM_001276717	0.000548689449237	0.0287265306122	2.31985500335	1.19062507771	1.31600500166	0.0857722267484	0.163675986037	0.270532941279	0.23083726731			PAK6		LRIT3
MAOB	NM_000898	0.000550846051758	0.0287265306122	0.971970097675	1.02912964245	1.05940960203	0.239567259078	0.0180456864642	0.120460462905	0.228779809904			MAOB		TUBG2
ENAH	NM_018212+NM_001008493	0.00055300265428	0.0287265306122	8.76266821098	8.84470921511	9.89270028688	2.53625495219	3.07093973327	3.7882342691	3.89067197644			ENAH		FBN1
ALDH1B1	NM_000692	0.000553417385534	0.0287265306122	24.7310662428	23.8713975845	23.2408790238	6.45665577459	10.1182222786	9.72404334474	9.25597923977			ALDH1B1		MGP
HCP5	NR_040662	0.000557149966822	0.0287265306122	2.08784012142	3.63358781344	3.50210318332	0.216599082893	0.510275722607	0.682741558077	0.467651521622			HCP5		KIAA0430
CA5BP1	NR_026551	0.000559472461845	0.0287265306122	11.4832053632	11.1655550849	9.89624391755	3.52405533065	4.56978870054	4.86017314893	3.50215773112			CA5BP1		HINT2
ALPP	NM_001632	0.0005600530856	0.0287265306122	1.80424675187	5.95187955958	6.59244137819	0.00833995649844	0.0	0.00991200498578	0.0188249867362			ALPP		ACAD10
LOC389906	NR_034031	0.000566522893165	0.0287265306122	3.84298372236	4.84129054752	3.8854446067	1.56867783111	1.61237352119	1.72156473196	1.4313979655			LOC389906		PAOX
LPCAT3	NM_005768	0.000568679495687	0.0287265306122	12.916258554	14.0272146683	15.3533607701	5.03820511799	6.50339986222	6.06211665836	5.07522298045			LPCAT3		ABCD4
ERCC6-PGBD3	NM_001277059	0.000570836098208	0.0287265306122	0.79897335663	0.97230389606	0.401407367919	0.0	0.0	0.0	0.0			ERCC6-PGBD3		LOC644762
ZNRF3	NM_001206998+NM_032173	0.00057299270073	0.0287265306122	3.31014807368	2.83094772921	3.04410125141	0.894085861769	1.27644110531	1.15552052073	1.13810933468			ZNRF3		VPS9D1
GKN2	NM_182536	0.000575149303252	0.0287265306122	0.320626576712	0.476891325383	0.590641544727	0.0	0.0	0.0	0.0			GKN2		MKS1
CENPV	NM_181716	0.000577305905773	0.0287265306122	10.9813684349	11.2630378628	11.4770084605	2.04390910693	2.50771478867	4.34566482508	3.61662928168			CENPV		LINC00839
PON2	NM_000305+NM_001018161	0.000579462508295	0.0287265306122	14.2941072079	14.1961273952	13.7385677547	5.77077357192	5.67268102048	6.21100674935	6.80350840918			PON2		PRKAB1
MMP16	NM_005941	0.000581619110816	0.0287265306122	1.21468632061	0.979993367218	0.915394802763	0.0981337075464	0.285825442749	0.181676020666	0.2555859683			MMP16		ITGA10
GSR	NM_001195102+NM_000637+NM_001195104+NM_001195103	0.000582614465826	0.0287265306122	21.7809615404	25.6281068991	25.9909466863	8.46171173171	5.85850926797	10.6115635548	7.98466876098			GSR		NDUFA7
FOSL2	NM_005253	0.000583775713338	0.0287265306122	46.2529256389	34.5526543693	35.0986460874	13.1984913184	16.5560259715	13.589381305	15.7748569843			FOSL2		GRB10
COBL	NM_015198+NM_001287436+NM_001287438	0.000586264100863	0.0287902240326	0.637257738067	0.391898367033	0.606380629752	0.00924746381231	0.0120739861334	0.0109905738034	0.0813125980755			COBL		LSP1
SMAD3	NM_005902+NM_001145102+NM_001145103+NM_001145104	0.000589416058394	0.0288275862069	54.402695277	90.0462966413	83.7273646029	18.4139761526	22.563441747	26.8934041419	22.1223179489			SMAD3		A1BG
SUSD2	NM_019601	0.00059397810219	0.028875502008	0.617816421771	0.762742816138	0.566805355235	0.127703782525	0.127504708948	0.111599584882	0.101736544718			SUSD2		DNMT3B
SCARB1	NM_005505+NM_001082959	0.000596383543464	0.028875502008	17.7839575639	15.1713276157	16.3899288778	5.10128859934	7.83164194411	6.37305168107	6.33797895886			SCARB1		TMEM141
ARHGEF25	NM_001111270+NM_182947+NR_046223	0.000599369608494	0.028904	0.462580035375	0.295288746367	0.467089705089	0.0	0.0	0.0	0.0			ARHGEF25		PRKG1
ARSD	NM_001669	0.000604927007299	0.0289060150376	1.6908726793	2.83727461403	3.33998972199	0.495928119373	0.545113428762	0.477009741773	0.656026997738			ARSD		SLC25A53
PDHA1	NM_000284+NM_001173455+NM_001173454+NM_001173456	0.000606254147313	0.0289060150376	57.2478581423	42.8428394435	41.0548987551	16.4289357553	15.9452089622	19.7031883725	19.6086585698			PDHA1		XDH
CLU	NM_001831+NR_045494+NR_038335	0.000608659588587	0.0289060150376	31.7338130735	25.3695296241	28.0113536151	2.05247078969	6.59856996719	2.02203015777	1.88710637656			CLU		SLC2A11
NTF3	NM_001102654+NM_002527	0.000611396814864	0.0289060150376	0.308321250936	0.571555146527	0.619607253656	0.0	0.0	0.0	0.0			NTF3		TSGA10IP
PFKFB2	NM_006212+NM_001018053	0.000613387524884	0.0289060150376	6.89920704377	5.24989255771	5.88463331301	1.73786274906	2.47332510139	2.50364857072	1.87861506707			PFKFB2		ZMAT1
KLF15	NM_014079	0.000615461181155	0.0289060150376	0.914261921713	0.961509062877	0.731523641354	0.0378782657918	0.0618198764022	0.270109005571	0.0641242419477			KLF15		LOC340113
ERVMER34-1	NM_024534+NM_001242690	0.000621267418713	0.0289060150376	0.744727280357	1.17425882436	0.869610270517	0.041728892288	0.0762768806568	0.128946016694	0.244895665146			ERVMER34-1		RNF19A
ACOT9	NM_001037171+NM_001033583	0.000623424021234	0.0289060150376	84.9471879822	79.1384629407	76.4107033629	26.3720475057	38.4636927974	34.1096224732	34.3352327495			ACOT9		SETDB2
COTL1	NM_021149	0.000623589913736	0.0289060150376	182.413168293	150.54813736	150.599433305	62.826597999	75.1491633964	73.9579530745	59.737270632			COTL1		UBXN1
LINC01085	NR_033931	0.000627737226277	0.0289060150376	1.27130161465	3.2340504104	3.20436028664	0.0482069662924	0.0157354020076	0.243498594256	0.108812977767			LINC01085		COL27A1
LDLRAP1	NM_015627	0.000629893828799	0.0289060150376	19.1684077207	10.9071257446	12.7915926304	4.2077865256	4.23345041161	4.85570212083	4.33976556236			LDLRAP1		GAB2
ANXA10	NM_007193	0.00063205043132	0.0289060150376	3.48619544363	1.10256962833	1.54367583468	0.0	0.0	0.0785562357827	0.0			ANXA10		LIN37
TMEM184A	NM_001097620	0.000634207033842	0.0289060150376	2.3771840514	1.85246727887	1.39859594558	0.358637996911	0.473967510246	0.475621270158	0.197443725516			TMEM184A		MOB3C
TRIO	NM_007118	0.000636363636364	0.0289060150376	57.2928895461	61.3998058334	51.4066107783	17.4589633628	26.9316475092	22.7505689386	22.7637558112			TRIO		POLR3GL
S100A2	NM_005978	0.000637276045123	0.0289060150376	112.163753239	127.122949409	143.334670843	35.3315971746	21.288657645	32.7749048312	48.5572823283			S100A2		HES7
EIF1AX	NM_001412	0.000640676841407	0.028921641791	24.0234786985	25.9320263267	27.405983692	10.9705184038	9.62076282615	12.4772446269	11.8393234794			EIF1AX		TSPAN5
TBX1	NM_005992+NM_080647+NM_080646	0.000642833443928	0.028921641791	3.72762363015	2.24024180759	2.37265473525	0.485676396863	0.892186712869	0.408140711013	0.544378470905			TBX1		DTNA
SUSD3	NM_001287008+NM_001287007+NM_001287005+NM_145006+NM_001287006	0.000650796284008	0.0289403254973	3.34312527884	3.89259346751	3.9532790853	0.724565384273	0.607036902597	1.54749952323	0.848032988975			SUSD3		CXorf57
STMN3	NR_075070+NM_015894+NM_001276310	0.00065295288653	0.0289403254973	19.2997672615	12.1198704834	12.5118956702	4.18754819035	5.08826896126	2.80568214213	3.28471303546			STMN3		FZD4
NSUN2	NM_017755+NM_001193455+NR_037947	0.000655109489051	0.0289403254973	74.9942480695	78.7082403112	75.9581809368	24.4667194784	33.9710648777	37.6030216354	28.7496089933			NSUN2		CHSY3
PIGX	NM_001166304+NM_017861	0.000657266091573	0.0289403254973	11.8305125912	12.0289199666	11.3078643276	3.20224972075	4.44812219862	5.35812857614	4.83059442467			PIGX		MPLKIP
MFNG	NM_001166343+NM_002405+NR_029413	0.00065900796284	0.0289403254973	2.36943391589	1.80827318391	1.85866237899	0.725450523291	0.630539509664	0.433807348317	0.713562082346			MFNG		VIPAS39
VSTM4	NM_001031746+NM_144984	0.000661579296616	0.0289403254973	0.346533270751	0.388812858182	0.308022516063	0.0	0.0121664215055	0.00442988593833	0.0			VSTM4		THAP2
CELSR2	NM_001408	0.000663735899137	0.0289403254973	3.8004693533	1.94803977662	2.14778743538	0.341418749506	0.616087269192	0.404426730945	0.558146568313			CELSR2		ETV2
IL6R	NM_000565+NM_181359+NM_001206866	0.000669293297943	0.0290089766607	0.426033022893	0.645101556148	0.649502729597	0.053408680181	0.0858255328745	0.0927726198614	0.018546816829			IL6R		POLD4
PPAP2B	NM_003713	0.000676094890511	0.0290519031142	12.4580419166	19.5432654834	19.6339456003	1.98050772279	2.65663817401	2.67597317071	5.28617919563			PPAP2B		TPRG1L
KRT18	NM_199187+NM_000224	0.000679246848043	0.0290519031142	187.54233223	181.382763026	203.060912804	65.0719843352	98.1535810144	80.6108255626	77.6978058422			KRT18		NES
KCNE1	NM_000219+NM_001127669+NM_001127670+NM_001127668+NM_001270405+NM_001270403+NM_001270402+NM_001270404	0.000681403450564	0.0290519031142	0.313454647021	0.625069282884	0.629923407474	0.00796902621396	0.0104047892436	0.0	0.0179877212556			KCNE1		ADCY10P1
NOP14-AS1	NR_015453	0.000683560053086	0.0290519031142	5.55213508314	5.36950253251	4.93843375981	1.20992863507	2.29578094634	2.04496789139	1.51639385099			NOP14-AS1		RGL2
STS	NM_000351	0.000684887193099	0.0290519031142	10.0289030111	14.3420237505	14.5161735087	3.13834380904	5.34351254853	4.22455652236	4.08360072751			STS		CHST6
AQP1	NM_198098+NM_001185060+NM_001185061+NM_001185062	0.000687873258129	0.0290519031142	7.8485189681	7.3747718505	8.34682573886	1.50021897641	1.77991828947	1.6890232234	3.5090632846			AQP1		GEMIN2
RPS6KA3	NM_004586	0.000689615129396	0.0290519031142	21.5469931189	25.4027149104	24.8931628048	7.80275080248	12.0928217565	9.35831215945	9.6112202806			RPS6KA3		CKB
TRIM16	NM_006470	0.000692186463172	0.0290519031142	18.5972993133	15.1954843048	15.9325700135	6.04978317004	8.09800957645	7.43993693367	6.28827235324			TRIM16		TPT1
POMK	NM_032237+NM_001277971	0.000694343065693	0.0290519031142	5.68949193425	4.40215596388	5.26046182888	0.892539244942	1.45157285052	1.47078763816	2.06766046788			POMK		OXR1
STIM1	NM_003156+NM_001277961+NM_001277962	0.000695338420703	0.0290519031142	26.7647881604	26.9542535453	29.1617251943	7.69333490906	13.3655039097	9.0142610784	11.3246873507			STIM1		LTN1
KIAA1804	NM_032435	0.000700895819509	0.029063464837	4.17272666542	4.5973341748	4.70302223756	1.50239097565	1.83799463822	1.8222757901	2.18337763618			KIAA1804		DYRK1B
VSTM2L	NM_080607	0.000702222959522	0.029063464837	19.2495847178	24.4249008522	28.0384285291	7.60849000274	10.9051712108	8.89049983355	7.92642337996			VSTM2L		LOC100507002
TXLNG	NM_001168683+NM_018360	0.000708360982084	0.0291311754685	19.1481264649	19.43115552	17.7646840651	7.87258373661	8.27304551069	9.4773096747	9.07391474664			TXLNG		KIF7
CHAF1A	NM_005483	0.000713835434638	0.0291728813559	28.5683427012	27.3583863168	26.4827394814	8.40413399795	13.8071633463	11.2421275633	11.2043190126			CHAF1A		IP6K2
RARRES3	NM_004585	0.000716323822163	0.0291756756757	31.9648662691	71.9955793643	78.7241381833	2.29729848222	2.550575221	5.38636544411	6.06735535138			RARRES3		TM7SF2
PANX2	NM_052839+NM_001160300+NR_027691	0.00072096881221	0.0291879936809	1.33069134066	0.713064865342	0.858551989238	0.070509796045	0.143206594418	0.1819806699	0.0			PANX2		SERTAD3
GPR55	NM_005683	0.00072403782349	0.0291879936809	0.312697462484	0.507379390547	0.527408617882	0.00624625268575	0.0489326607885	0.0148472927348	0.0140990692196			GPR55		ZNF185
SERPINB9	NM_004155	0.00072602853351	0.0291879936809	20.623701088	37.3203357345	35.9410389125	8.45010068832	6.85324491169	10.0145721331	8.92120012245			SERPINB9		MAN1A1
DHX37	NM_032656	0.00072801924353	0.0291879936809	16.6736152835	15.5086609881	14.0920529159	5.03326911871	7.60067977194	6.29735638318	6.67673179864			DHX37		SOGA3
SHANK2	NM_133266+NM_012309+NR_110766	0.000730507631055	0.0291879936809	2.26310273267	2.73256033274	2.70009904599	0.210962954359	0.868022649321	0.589551099679	0.409263004514			SHANK2		SNX9
SEMA3B	NM_004636+NM_001005914+NM_001290060+NM_001290061+NR_110697+NM_001290063+NM_001290062	0.000731917717319	0.0291879936809	17.3040188784	14.1874084029	12.4185436483	6.49573874962	3.28046318177	3.41235416873	3.44772794845			SEMA3B		CSAD
ZMIZ1	NM_020338	0.000734820836098	0.0291879936809	33.4079736846	29.9958647018	30.8337558227	9.95512457798	16.3595194959	12.2397425983	12.5659041476			ZMIZ1		LTA4H
THBS1	NM_003246	0.00073697743862	0.0291879936809	463.260179681	602.06462833	641.717339542	70.0718478081	152.798047763	86.3108437074	165.632972326			THBS1		BRICD5
PNPLA3	NM_025225	0.000739134041141	0.0291879936809	1.76792313243	1.60741201879	1.71516714982	0.507195718083	0.701176245182	0.511620240237	0.721540601238			PNPLA3		CASC15
ALS2CL	NM_001190707+NM_182775+NM_147129+NR_033815	0.000741290643663	0.0291879936809	9.44436437711	8.77419399552	6.78049735003	1.62214968427	3.55557379429	2.00255098024	2.18552986033			ALS2CL		ZNF839
CYP24A1	NM_000782+NM_001128915	0.000742203052422	0.0291879936809	2.03439729192	1.548752288	1.54013444935	0.33676979269	0.498609171532	0.662277383347	0.290262519572			CYP24A1		GAB1
WWC1	NM_001161661+NM_001161662+NM_015238	0.000746930988719	0.0291879936809	16.2217257899	22.2638544275	19.862014093	3.42038454972	3.95567823295	8.01844358759	4.70572040911			WWC1		COMMD3
RRP15	NM_016052	0.000750663570007	0.0291879936809	11.811182777	14.6703177224	15.0132304066	4.85689993065	5.7488666557	6.81096388151	5.59784030369			RRP15		CDIPT-AS1
MGMT	NM_002412	0.000753317850033	0.0291879936809	0.43933022369	0.274173956383	0.339571136027	0.0	0.0	0.0	0.0			MGMT		ETHE1
SLC4A4	NM_001134742+NM_001098484+NM_003759	0.000755474452555	0.0291879936809	0.635962843047	0.64406540855	0.804059250471	0.0361996492538	0.0842535901071	0.153118696189	0.198946107851			SLC4A4		PGM2L1
PLAT	NM_033011+NM_000930	0.000757631055076	0.0291879936809	133.195265779	113.580557822	105.649751942	54.8014931119	42.632237582	52.453401259	55.3760945263			PLAT		DGKA
SFMBT1	NM_016329	0.000759787657598	0.0291879936809	7.21257386255	6.14828179679	6.28597726807	2.03014997669	2.65752228659	2.72455965218	3.16746509218			SFMBT1		AIM2
C11orf86	NM_001136485	0.000761944260119	0.0291879936809	1.08228380325	0.643903899251	1.19623603996	0.0	0.10538071758	0.20384017342	0.0			C11orf86		HSD17B11
FOLR1	NM_016725+NM_016724+NM_000802+NM_016729	0.000764100862641	0.0291879936809	1.21530697974	1.78018971438	3.24950223383	0.077276096778	0.0840798569101	0.153070553923	0.290713246355			FOLR1		MSI2
LRRC8E	NM_001268285+NM_025061+NM_001268284	0.000766257465163	0.0291879936809	8.24353659255	6.3971551635	6.18443625196	2.05995258348	3.29429021606	2.43181424004	2.53550936256			LRRC8E		CNIH3
AKR1B1	NM_001628	0.00077098540146	0.0292295597484	125.957164471	205.319423013	190.3511182	50.9769013341	68.4451718113	62.7507127144	48.8366343136			AKR1B1		MYZAP
CHD7	NM_017780	0.00077596217651	0.029246105919	3.51083332703	4.04635063961	3.70576795844	0.872387897775	1.19969531299	1.28836805739	1.77573758952			CHD7		SCO2
SYT12	NM_001177880+NM_177963	0.000778118779031	0.029246105919	3.7867602908	2.6094099072	3.12243070062	0.939392970571	0.891180770427	1.35572993857	0.682975916284			SYT12		ARGLU1
CCDC96	NM_153376	0.000784920371599	0.0292973760933	2.06503590727	1.48204218461	1.75573909163	0.399806630838	0.667011552453	0.659956366376	0.451222648702			CCDC96		WDR45
FST	NM_006350+NM_013409	0.000790477770405	0.0292973760933	21.3517974291	25.303089409	25.6938173633	6.54479288517	7.46431262221	11.0943774992	10.3145694933			FST		FAM225A
HCCS	NM_005333+NM_001171991+NM_001122608	0.000795288652953	0.0292973760933	31.6634621597	32.6907732298	33.2094891987	13.0181421165	13.8145288048	17.5395532266	15.4561602741			HCCS		CALCOCO1
VIPR1-AS1	NR_046654	0.00079703052422	0.0292973760933	0.296876489606	0.722562686473	0.596607680598	0.0	0.0	0.0	0.0			VIPR1-AS1		RAB3IP
TNFRSF10A	NM_003844	0.000799601857996	0.0292973760933	16.9290832504	21.642195421	21.7969742013	7.20052304749	6.52923871738	9.59706943542	8.77418109641			TNFRSF10A		TRPT1
TAB3	NM_152787	0.000801758460518	0.0292973760933	12.4150087461	14.165506291	15.4367277291	4.75253778903	5.60489130618	6.72026489796	6.52076238656			TAB3		CCDC147
MEST	NM_001253901+NM_177524+NM_001253902+NM_177525+NM_002402+NM_001253900	0.000803915063039	0.0292973760933	9.79071403675	8.51580701643	9.69319249165	2.44811910572	3.64012696462	4.46967444493	3.45895000733			MEST		TRPC1
HENMT1	NM_144584+NM_001102592	0.00080598871931	0.0292973760933	0.303062021812	0.612773948453	0.498304001272	0.0	0.0402392689936	0.0167359942841	0.0			HENMT1		NPHP3
PLEKHS1	NM_024889+NM_001193435+NM_001193434+NM_182601	0.000808228268082	0.0292973760933	1.19119976262	4.58211822371	3.94050944976	0.0	0.0103329011354	0.0174985950088	0.0			PLEKHS1		GAS6-AS2
PTPRF	NM_002840+NM_130440	0.000809555408096	0.0292973760933	61.5012759107	53.4377532272	50.2135200975	23.854803826	27.1252356784	26.4374023427	25.7424450419			PTPRF		SLC22A18AS
AHRR	NM_001242412+NM_020731	0.000814946914399	0.0292973760933	0.453562786493	0.498946361456	0.556161520629	0.0666454223912	0.101050662235	0.120089272919	0.048526562102			AHRR		C1D
SPECC1	NM_001243439+NM_152904+NM_001033553+NM_001033555+NM_001243438+NM_001033554	0.000815112806901	0.0292973760933	17.0848134053	12.3954055751	15.206898337	3.04421004332	3.31686012563	5.59781925863	5.63090519583			SPECC1		PCGF1
VTN	NM_000638	0.000819260119443	0.0292973760933	0.407873204324	0.889307832882	0.947741623242	0.00712899680413	0.0837720149815	0.0169455684523	0.0321832063045			VTN		CALB1
LPCAT1	NM_024830	0.000820587259456	0.0292973760933	40.0742594106	35.3773687448	34.5409530839	12.2704199048	18.7227198278	13.7335511533	16.8369482249			LPCAT1		ISCA1
KLC3	NM_177417	0.000823573324486	0.0292973760933	7.84053843866	6.1732836136	6.63838155248	3.19192182995	2.76897685147	3.28948365526	2.77482935816			KLC3		TNFRSF10D
CERS2	NM_181746+NM_022075	0.000825729927007	0.0292973760933	153.740275161	144.895736616	141.750540734	69.9319830678	74.7124939581	69.324933416	75.4498070631			CERS2		PPIL3
SP6	NM_199262+NM_001258248	0.000827886529529	0.0292973760933	1.60664390608	1.33080651785	1.33213622799	0.146930162971	0.444340545463	0.460377403845	0.369860875405			SP6		SDC3
RAB3IL1	NM_013401+NM_001271686	0.00083004313205	0.0292973760933	1.42320548168	0.950019113508	0.778380612904	0.166256136594	0.296008573796	0.167656155129	0.193323014862			RAB3IL1		NLRP12
LLGL2	NM_004524+NM_001031803+NM_001015002	0.000832199734572	0.0292973760933	4.50066446997	2.95216112054	3.68053765701	0.310395097086	1.15791016839	0.567543622368	0.791010237479			LLGL2		ATP8B2
CD55	NM_000574+NM_001114752	0.000833360982084	0.0292973760933	68.8039876121	102.85818499	106.052767306	35.6308112101	22.8448328307	34.3685682764	31.1261167945			CD55		NR2F1
PRKX	NM_005044	0.000844558725946	0.0294207492795	3.75926404867	3.49452372793	3.66437106824	1.18099155662	1.74721931247	1.37324279727	1.68992778489			PRKX		ADAMTS17
CASZ1	NM_001079843+NM_017766	0.000845802919708	0.0294207492795	2.34867106696	0.964838611737	1.11591359717	0.0585824573414	0.131303113345	0.207706606832	0.0779833176511			CASZ1		DUSP1
UXS1	NM_025076+NR_045607+NM_001253876+NM_001253875	0.000849535500995	0.0294310344828	42.0989827344	47.7973112112	48.8714424901	18.4294184564	21.3700853573	23.278791712	23.0604399216			UXS1		FZD2
SH2D3A	NM_005490	0.000855507631055	0.0294382978723	4.79034613763	3.69500610191	4.13877544847	0.679971945598	1.70936156546	1.31474163586	1.01940579172			SH2D3A		ANGPTL4
ZNF37A	NM_001007094+NM_001178101+NM_003421	0.000857498341075	0.0294382978723	10.8978802368	9.7944690273	9.20714395897	2.76664284959	4.37685690388	4.12536278366	4.48593191451			ZNF37A		NPRL2
SLC3A2	NM_002394+NM_001012664+NM_001012662+NM_001013251+NR_037193	0.000859820836098	0.0294382978723	276.657696111	184.056228911	181.487193943	67.1930934223	95.2636989914	65.0088957169	58.9247380427			SLC3A2		MREG
CD74	NM_004355+NM_001025159+NM_001025158	0.000864382879894	0.0294507042253	195.74945331	341.030145881	341.078455858	17.0136598588	32.5818571904	42.2544185556	54.446851019			CD74		BRE
TNFRSF21	NM_014452	0.000866539482415	0.0294507042253	75.6169286904	148.531256592	157.858248407	14.5847118909	28.3131469349	26.1588139983	22.7918073761			TNFRSF21		BBC3
RSAD2	NM_080657	0.000870603848706	0.0294532775453	0.973808889026	0.661663259488	0.587094515364	0.0204248194314	0.0533354856203	0.161832108738	0.153676642861			RSAD2		P4HA3
TXNRD3NB	NM_001039783	0.000872760451228	0.0294532775453	0.453583177754	0.689980284165	0.797586925786	0.0317117475758	0.103511408173	0.0376892853265	0.143159794084			TXNRD3NB		ZNF18
PRR7-AS1	NR_038916+NR_038915	0.000874917053749	0.0294532775453	1.19004879774	1.47402788041	1.20813055321	0.358659865082	0.32194635727	0.515071195592	0.489114383975			PRR7-AS1		MAF1
COBLL1	NM_014900+NM_001278461+NM_001278458+NM_001278460	0.000881303915063	0.029455801105	1.16379870746	1.06346319747	1.04622704824	0.0974943343206	0.212156411129	0.43781606224	0.2259330336			COBLL1		NECAP2
ADAM10	NM_001110	0.000884289980093	0.029455801105	56.4482868103	65.5353160785	68.0260752761	19.4909383706	27.4546442948	29.216510874	29.4997761979			ADAM10		PFDN5
C11orf44	NM_001271983	0.000884455872595	0.029455801105	0.349522440547	0.557353062446	0.617632699205	0.0202232776553	0.0704122640724	0.0721058541442	0.0			C11orf44		RPS29
EIF2S3	NM_001415	0.000890842733908	0.0295863013699	67.4750071394	91.7373002154	89.3950660691	31.1597587075	35.1428156112	41.4537827183	31.9154587466			EIF2S3		PLIN2
CALCR	NM_001164738+NM_001742+NM_001164737	0.000892833443928	0.0295863013699	0.269503429275	0.465413548547	0.348170365537	0.00717791356775	0.0	0.0170618432085	0.0			CALCR		RPL22L1
VPS9D1-AS1	NR_036480	0.000895570670206	0.0295863013699	7.38616176079	6.77057894034	5.10842469881	1.52906579516	2.8487079105	2.0829740567	1.5137781067			VPS9D1-AS1		GPRASP1
HIF1A	NM_001530+NM_181054+NM_001243084	0.000897727272727	0.0295879265092	175.385097899	186.743744296	194.542753216	54.1622592252	64.1131934802	90.6788807261	86.728870732			HIF1A		LOC100506746
FAM20B	NM_014864	0.000904777704048	0.0295879265092	28.3203965841	31.2823677097	31.9531242067	11.2777384352	15.4415051349	15.1790570641	14.223499552			FAM20B		ARG2
ABHD17C	NM_021214	0.000908095554081	0.0295879265092	23.4945011297	27.7464043859	28.6857033741	1.98580018436	3.11528955544	7.27300925839	4.9854786695			ABHD17C		TMTC2
LRP5	NM_002335+NM_001291902	0.000909837425348	0.0295879265092	34.8887333017	42.004151629	44.3212735743	3.36482568987	2.57788525109	9.01445938917	7.17564014556			LRP5		COA1
TBL1X	NM_001139467+NM_001139468+NM_001139466+NM_005647	0.000912408759124	0.0295879265092	10.7302796614	12.1423970867	11.6017628815	3.62111498613	5.97612169975	5.1377108432	4.08371652108			TBL1X		STAM-AS1
PRPS2	NM_002765+NM_001039091	0.000914565361646	0.0295879265092	49.5909209314	49.2084846716	52.3920970176	20.4577339838	25.0455385311	24.5609483961	26.8789987162			PRPS2		PSENEN
C11orf24	NM_022338	0.000914731254147	0.0295879265092	57.8612502851	51.4305081297	52.2539721432	16.0845226296	27.2535366151	23.7264964827	22.2226953377			C11orf24		RPS28
OXTR	NM_000916	0.000918878566689	0.0295879265092	2.30419711092	3.47625536601	3.59606611885	0.170006952686	0.630109015439	0.319373439547	0.829374513112			OXTR		MARCH8
CXorf38	NM_144970	0.00091904445919	0.0295879265092	12.7345332116	15.4808615059	15.4741767697	5.22940096088	7.5182788156	6.72329782235	5.94318562428			CXorf38		SS18L2
PLEKHG4	NM_015432+NM_001129727+NM_001129728+NM_001129729+NM_001129731	0.000922362309224	0.0295879265092	12.2646887412	7.57039447101	7.50388582448	2.97044376448	2.4556767372	3.63185154161	2.36657249642			PLEKHG4		SEC31B
RASGRP3	NM_170672+NM_001139488+NM_015376	0.000925348374254	0.0295879265092	1.30548644495	1.57419204971	1.98198682788	0.330078069138	0.61380245405	0.424987838956	0.553145913336			RASGRP3		ZNF564
SAFB	NM_001201340+NM_002967+NM_001201339+NM_001201338+NR_037699	0.000926260783013	0.0295879265092	46.056706254	49.1770642754	48.216209855	17.2958430975	26.9824564293	20.0186642867	21.1961677471			SAFB		TMEM91
FUS	NM_004960+NM_001170634+NM_001170937+NR_028388	0.000929495686795	0.0295879265092	95.1855580322	111.20022348	108.251517366	37.4508190544	58.6052315804	43.0856460361	43.8681426813			FUS		COL13A1
AKR1B10	NM_020299	0.000931818181818	0.0295879265092	0.589288612168	0.521548954622	0.40371944274	0.0599264543385	0.058682401472	0.0356111758075	0.135266258077			AKR1B10		MMP10
FBXO6	NM_018438	0.000932564698076	0.0295879265092	2.31828125189	1.43299699863	0.998325986742	0.123489504357	0.362777712393	0.110075087002	0.139370528012			FBXO6		CCDC24
IL1RN	NM_173843+NM_000577+NM_173841+NM_173842	0.000934887193099	0.0295879265092	0.530852795077	0.256850981364	0.371135576828	0.0	0.0	0.0	0.0			IL1RN		TRAPPC5
ABCB10	NM_012089	0.000937707365627	0.0295942408377	12.6466139151	11.9596570629	13.1083526649	4.14112463773	4.82005104505	5.97530970618	6.54875263241			ABCB10		ASNA1
SIMC1	NM_198567	0.000943845388188	0.0296384615385	6.52262682783	7.46577814806	7.76459597627	2.14940292857	2.82154567077	2.69954515381	3.81575071891			SIMC1		EIF2B2
SERPINA1	NM_001127704+NM_001127703+NM_001127702+NM_001127705+NM_001127707+NM_001127706+NM_000295+NM_001127700+NM_001127701+NM_001002236+NM_001002235	0.000945836098208	0.0296384615385	13.5718740495	23.0573916999	21.4295433384	1.58644098581	1.72092520838	4.16628155526	4.03749362609			SERPINA1		INTU
TOR3A	NM_022371	0.000951559389516	0.0296384615385	29.3328492423	22.5880836836	23.9070401618	8.87916887912	12.4979134905	10.8340877004	11.7505709149			TOR3A		CARD18
NOP2	NM_001258310+NM_001258309+NM_006170+NM_001258308+NM_001033714	0.000953715992037	0.0296384615385	53.310155548	48.3232669481	46.0332073782	16.5322569652	24.9810570122	23.7998414518	21.4978735933			NOP2		DCUN1D4
PHLPP2	NM_015020+NM_001289003	0.000955872594559	0.0296384615385	6.65234097455	6.09831823643	5.84280839304	1.70092033659	2.85756967499	2.15482518155	2.93060895889			PHLPP2		TBCK
TAF5L	NM_014409+NM_001025247	0.00095802919708	0.0296384615385	21.442944649	21.244746136	19.4891467495	8.6959046175	11.3797320444	10.1673667473	9.56169681169			TAF5L		CYP27B1
LYN	NM_001111097+NM_002350	0.000963171864632	0.0296543837357	12.892921427	13.8816731121	13.4479303705	5.12371207367	7.64656786489	5.12143528359	5.8056977206			LYN		IFT43
ALOX5	NM_001256153+NM_001256154+NM_000698	0.000965743198407	0.0296543837357	1.75293766582	0.786162910538	0.704467569587	0.0	0.033977248101	0.0832318192272	0.109475125705			ALOX5		HACL1
P2RX6	NM_001159554+NM_005446	0.000967899800929	0.0296543837357	0.848093810553	0.75176242596	0.438627403339	0.108513414164	0.0590337291621	0.139715072571	0.0612342397328			P2RX6		FBXW9
HSPG2	NM_005529+NM_001291860	0.000974784339748	0.0297142857143	9.69234266634	14.1617495898	12.2440167178	2.90769598112	3.32466030866	2.88012897141	5.67658698064			HSPG2		SLC17A5
FAM83G	NM_001039999	0.000979844061048	0.0297383647799	17.2293055933	13.9905192636	13.5869402265	4.57305309562	7.95360950671	5.34302241584	5.55443516292			FAM83G		LMBRD1
CHAF1B	NM_005441	0.000985816191108	0.0297425	17.8391618811	14.9598044709	17.943779188	5.45045433019	7.98626542824	8.36071966493	7.23484550028			CHAF1B		LOC100507420
HS3ST1	NM_005114	0.000986562707366	0.0297425	8.81111203177	9.54885799795	10.3399842945	3.52879899822	5.21906048145	4.29519711625	4.16114117118			HS3ST1		PRKG2
NMT2	NM_004808	0.00098996350365	0.0297487562189	17.1974783763	18.3257127289	19.6150850912	6.24047140683	9.34574799682	8.9671426207	8.29414176306			NMT2		GSDMD
MYL9	NM_181526+NM_006097	0.000991871267419	0.0297487562189	161.542114901	121.491943634	136.005799605	35.7966802541	67.7619081583	31.1633946758	40.3611029896			MYL9		CCDC121
MID2	NM_012216+NM_052817	0.000994442601195	0.0297493796526	1.56151713899	1.43416990837	1.51573711492	0.46305270888	0.574464773827	0.54446081846	0.736478703598			MID2		RTN4
SHROOM3	NM_020859	0.00100481088255	0.0297963190184	8.62841161154	10.1131224808	10.6658434036	1.85422043177	4.56995259294	2.46678895985	2.9755446466			SHROOM3		C11orf1
TNFRSF6B	NM_003823	0.00100696748507	0.0297963190184	6.66742700405	4.77286412295	5.12313075283	1.42585723951	2.7209081181	1.43391389441	1.48543920765			TNFRSF6B		ADAMTS1
ADCY9	NM_001116	0.00100713337757	0.0297963190184	6.34033142508	6.35578306756	6.69324724262	1.66170853965	3.39583293498	2.47510345699	2.08495072296			ADCY9		PPP1CB
BDNF	NM_001143808+NM_001143807+NM_001143806+NM_001143805+NM_001709+NM_001143816+NM_001143814+NM_001143813+NM_001143812+NM_170735+NM_170734+NM_170733+NM_170732+NM_001143810+NM_001143811+NM_170731+NM_001143809	0.00101128069011	0.0298092909535	12.1831322236	12.8467520689	13.6058944248	2.7567299458	5.91188302031	4.22667245449	5.08671885658			BDNF		IDI2-AS1
IL1R1	NM_001288706+NM_000877	0.00101343729263	0.0298177399757	3.26614292412	7.77026891656	8.36941038274	0.236647277184	0.548286998112	0.719397878249	0.862801797572			IL1R1		TMEM150A
GATA6-AS1	NR_102763	0.00101559389516	0.0298177399757	1.17156616397	0.640122584407	0.76878297463	0.180533471082	0.139682494779	0.238403676966	0.12074102231			GATA6-AS1		MAPT
APCS	NM_001639	0.00101775049768	0.0298177399757	1.01020904943	0.372534967588	1.10734475723	0.025682766145	0.0	0.0	0.0			APCS		YIPF2
LHFPL4	NM_198560	0.0010199071002	0.0298181818182	1.64693432846	1.83365069968	2.08617058272	0.783955910854	0.489396798178	0.553213778271	0.829475978063			LHFPL4		COMMD6
USP9X	NM_001039591+NM_001039590	0.00102944591904	0.0298823529412	28.6547201728	32.2347285016	29.6722588666	8.53703161687	14.2523895824	13.7556671283	13.4480270766			USP9X		PVRL3-AS1
ATP9A	NM_006045	0.00103160252157	0.0298823529412	0.86853989118	2.30609957297	2.19879030323	0.0536254801818	0.137973319134	0.157459652819	0.231407018682			ATP9A		TRIM36
DNAJC11	NM_018198	0.00104338088918	0.0299834515366	34.3096705512	36.0155471814	35.1852085697	11.9106717913	18.35826193	13.2307693123	18.0288141534			DNAJC11		LIPT1
LRRK1	NM_024652	0.00104578633046	0.0299834515366	4.5657739924	4.23140847912	4.18805884397	0.882040291129	2.08031458669	1.35925398735	1.5489058966			LRRK1		ZNHIT3
PSMG3-AS1	NR_021487+NR_027328+NR_027329	0.00104794293298	0.0299834515366	0.728696765254	0.728907463853	0.670265575457	0.24187858623	0.229883912992	0.23122095401	0.189372761307			PSMG3-AS1		NME3
TMEM177	NM_030577+NM_001105198+NM_001105199	0.0010500995355	0.0299834515366	8.92482189852	6.72530857067	6.28698613788	2.10506161526	3.0036149861	3.28302796186	2.98726415791			TMEM177		C19orf60
OSGIN1	NM_182981	0.00105175846052	0.0299834515366	11.2604935189	8.04502704488	7.28476356946	2.81628078954	4.11962557797	3.14938630582	3.39406747972			OSGIN1		CYP2J2
MID1	NM_000381+NM_001193277+NM_001098624+NM_033289+NM_033290+NM_001193278+NM_001193280+NM_001193279+NM_001193281	0.00105358327804	0.0299835873388	18.2038538915	11.3723857015	12.1309903028	3.50242706117	5.10401023961	5.17642009882	5.45322862151			MID1		MAPK3
FLVCR1	NM_014053	0.00105997013935	0.0299835873388	4.32612836289	4.05287183108	4.0069851463	1.59028604748	1.78199254769	2.00967194539	2.19465461001			FLVCR1		GFAP
PKDCC	NM_138370	0.00106071665561	0.0299835873388	0.59826363774	0.624044480891	0.618315455206	0.0669230655607	0.193480640759	0.0624939826546	0.194218765595			PKDCC		CCDC7
MCM7	NM_182776+NM_005916+NM_001278595	0.00107498341075	0.0300668202765	180.015896063	168.136035136	170.693400969	63.6065645203	92.948982631	86.0090530225	84.7004251207			MCM7		ARPC3
YY2	NM_206923	0.00107714001327	0.0300668202765	2.30829323111	1.99923947983	2.42909219827	0.510315021459	0.808665410455	0.850147075215	1.04358841503			YY2		AP1G2
ZNF518B	NM_053042	0.00107730590577	0.0300668202765	6.72440590528	6.35555074512	6.56474821654	1.88051650171	2.74561893392	2.8085850477	3.40043693153			ZNF518B		TMBIM4
GSTM3	NM_000849+NR_024537	0.00108145321831	0.0300668202765	15.9834200102	14.7572952816	15.1130959834	5.04053067471	6.08570771399	5.71177546042	8.84045461437			GSTM3		PPP1R3B
GABPB2	NM_144618	0.00108236562707	0.0300668202765	3.65554793042	3.19659036705	3.05727038932	0.68561018727	1.25483586803	0.938526794668	1.54756235047			GABPB2		CACNB3
FNBP1	NM_015033	0.00108385865959	0.0300736478711	34.1292461748	27.1390522161	29.6137327495	12.2947046832	14.1938721103	16.5634700916	13.9628813071			FNBP1		SUFU
LOC101448202	NR_103451	0.00108717650962	0.0300809898763	0.831716235471	0.494828921475	0.501429023381	0.0930375784908	0.101229055464	0.129003922148	0.105002417062			LOC101448202		ATP7A
TYW1B	NM_001145440	0.00109231917717	0.0300809898763	1.21872629729	0.823954834077	1.15655325947	0.382479598255	0.321386988106	0.364560529275	0.256436032496			TYW1B		PXDN
SNHG18	NR_045196	0.00109447577969	0.0300809898763	2.50118916601	4.54820851988	4.96865418808	0.321595901561	0.755807231333	0.267550837866	0.907384706956			SNHG18		CREBL2
LRRC61	NM_001142928+NM_023942	0.00109663238222	0.0300809898763	17.7078654409	11.0296046636	12.3288291623	1.55327905513	4.730410497	2.39978617826	2.82389216397			LRRC61		VPS28
NRG1	NM_013962+NM_004495+NM_001160008+NM_001160004+NM_001160002+NM_001160007+NM_001160005+NM_013960+NM_013958+NM_013957+NM_013956+NM_013964+NM_001159999+NM_001160001+NM_001159995+NM_013959+NM_001159996	0.00109795952223	0.0300809898763	28.4829988683	24.8261969248	22.7338161092	8.49212626132	6.33633771009	12.1152620525	10.8671441231			NRG1		C2orf43
LOC101927746	NR_110115	0.00110094558726	0.0300809898763	8.89902424353	8.06910820485	7.07162736512	2.45612878128	3.54665292363	3.47972095544	4.00194926416			LOC101927746		STAMBP
CDK15	NM_139158+NM_001261436+NM_001261435	0.00110310218978	0.0300809898763	1.63570085596	0.8836933173	1.0213583322	0.0865373646515	0.12654637828	0.337843876962	0.0156266018131			CDK15		GPR132
PKP4	NM_003628+NM_001005476	0.00110401459854	0.0300809898763	33.1766933073	27.8257067787	27.4816652969	8.60001051204	13.5695393667	13.6196105682	13.5563263545			PKP4		SERGEF
CREB3L2	NM_194071+NM_001253775	0.00110658593232	0.0300809898763	22.2064866167	20.7186322246	23.1716766767	10.4865679436	12.2284333773	11.4913397566	10.3621010899			CREB3L2		ATXN3
POM121C	NM_001099415	0.00110824485733	0.0300809898763	7.15790367558	7.28266154116	6.48776450618	2.69827257687	3.95505188497	3.14376805666	3.09829787053			POM121C		PIGF
DNAJC6	NM_014787+NM_001256865+NM_001256864	0.00111853019244	0.0300876232202	3.3814142571	5.19378461499	5.38141436529	1.16943934939	1.12075355211	1.95092404889	1.6136497938			DNAJC6		TAOK3
SLC6A9	NM_006934+NR_048548+NR_048549+NM_001024845+NM_201649+NM_001261380	0.00112259455873	0.0300876232202	8.96494255562	11.0465667746	11.2794312486	3.27507059564	4.11776432979	2.46685006074	5.03830750334			SLC6A9		FSD1L
PRRC2C	NM_015172	0.00112475116125	0.0300876232202	50.864680987	62.8495872652	59.515057459	16.4420294717	28.5868854834	23.8365106263	25.8473576141			PRRC2C		HSD11B1
MUC1	NM_001204292+NM_001044393+NM_001204291+NM_001204294+NM_001204295+NM_001204296+NM_001204285+NM_001204287+NM_001204290+NM_002456+NM_001204293+NM_001044392+NM_001044391+NM_001204289+NM_001204288+NM_001204286+NM_001204297+NM_001018016+NM_001018017+NM_001044390	0.00112599535501	0.0300876232202	11.1050417695	30.0073678549	31.5326164704	2.58317946482	2.34935532545	3.73303545007	2.02739126531			MUC1		FAM198A
LZTS1	NM_021020	0.00112906436629	0.0300876232202	0.234934293249	0.330374846142	0.456390076027	0.0	0.0	0.0	0.00988665267867			LZTS1		SLC25A27
ARHGEF26	NM_001251962+NM_001251963+NM_015595	0.0011303915063	0.0300876232202	5.99872666202	4.92178743124	5.23992200307	1.68785439595	2.22426511026	2.68780073732	2.54770426745			ARHGEF26		TMEM14C
NOP14	NM_003703+NM_001291979+NM_001291978	0.00113213337757	0.0300876232202	54.9645615042	70.7458121092	67.8436793361	15.8943178305	29.666556764	25.7558080171	26.1072465351			NOP14		LRRC75B
DOT1L	NM_032482	0.00113553417386	0.0300876232202	18.0578819697	14.3470851081	12.8994334136	5.98087934679	7.92441278081	5.25475560177	6.33269288039			DOT1L		FKBP9P1
RAB11FIP1	NM_025151+NM_001002814	0.00113769077638	0.0300876232202	13.7929395467	14.481350395	16.8749590652	5.12227810897	3.3819753535	5.94223426512	7.12485665143			RAB11FIP1		CORO7
UBIAD1	NM_013319	0.00113901791639	0.0300876232202	14.9637435364	20.4737938767	19.4911415865	6.06927552632	8.21913359468	8.06879658741	8.92135389476			UBIAD1		WDR48
NFIC	NM_205843+NM_001245005+NM_001245002+NM_005597+NM_001245004	0.00114200398142	0.030093989071	22.5285749408	24.4047514614	23.1183336344	8.51807606111	13.6515206347	10.4721003406	8.57800463287			NFIC		COL9A3
SRM	NM_003132	0.00114756138023	0.0301037837838	117.873713983	122.684661184	116.517046573	51.2398017334	65.7242896486	53.5650550254	66.2875326054			SRM		ZNF503
GPC1	NM_002081	0.00114971798275	0.0301037837838	32.4511937547	38.1268416209	38.3175572094	0.840051592113	4.94202665528	1.01381723532	3.03094063227			GPC1		GLTSCR2
SCML1	NM_006746+NM_001037540+NM_001037536+NM_001037535	0.00115187458527	0.0301037837838	24.960054495	27.5692184396	27.8473629562	13.5974713734	12.5234470935	14.4982063503	14.3870080104			SCML1		AGO4
LEPREL1	NM_018192+NM_001134418	0.00115394824154	0.0301037837838	22.016531626	25.7004914916	26.0475113141	0.989005206269	1.70907140053	5.35473091408	2.9619251434			LEPREL1		ASB12
ZNF124	NM_001243740+NM_003431	0.0011548606503	0.0301037837838	4.79428672074	6.10286394435	6.87664558633	1.495746103	2.76920800073	2.335352306	2.07307742476			ZNF124		C16orf52
DDAH1	NM_001134445+NM_012137	0.00115734903782	0.0301206896552	62.5606862614	94.1870790176	97.624344458	29.4460069962	20.5116130932	32.8653574849	34.7080284622			DDAH1		ANKRD10
MAP3K14	NM_003954	0.00116323822163	0.0301243301179	18.347898382	14.2232662303	13.6708465434	6.32145822973	7.70008161371	5.66222606082	7.58222951592			MAP3K14		HSDL1
PBX4	NM_025245+NR_038198	0.00116539482415	0.0301243301179	4.80250980464	3.55559356388	3.03248076749	1.59991498011	1.42775833328	1.26475419051	0.911116646254			PBX4		PLEKHA8
E2F1	NM_005225	0.0011702057067	0.0301300639659	40.549366072	39.8212285169	38.723811983	15.6570513099	22.5355200924	19.2503728742	20.1992351707			E2F1		CCDC114
BCOR	NM_001123384+NM_001123383+NM_001123385+NM_017745	0.00117128400796	0.0301300639659	6.50620190469	7.93961553453	8.73034197364	2.30746718748	2.78199548718	3.99066454828	3.26166943895			BCOR		C7orf31
ANKRD20A5P	NR_040113	0.00117791970803	0.0301827842721	0.495888599896	0.701706342374	0.602562431288	0.196729157289	0.0800056263931	0.0881585541908	0.160152038495			ANKRD20A5P		ACBD4
TNIK	NM_001161566+NM_001161564+NM_001161562+NM_001161563+NM_001161560+NM_015028+NM_001161561+NM_001161565+NR_027767	0.00118007631055	0.0302059447983	3.98125856118	2.6404243395	3.47219196969	0.624790193166	1.46780299879	1.07658450516	0.909787313323			TNIK		MSN
VWA2	NM_001272046	0.00118223291307	0.0302290562036	0.45253765309	0.479652286849	0.513386103726	0.0224532361355	0.101273982257	0.0970384780414	0.142829805887			VWA2		SHC4
TRIM56	NM_030961	0.00118438951559	0.0302521186441	17.5509794189	14.2193438978	12.922044054	2.54224432389	6.12962390879	4.06888226217	5.14922632302			TRIM56		SUPT3H
TMC5	NM_001105248+NM_001105249+NM_001261841+NM_024780	0.00118654611812	0.0302751322751	1.17604766384	0.932759950358	0.731949731619	0.319270068919	0.221116156152	0.293645785023	0.288263125295			TMC5		VAT1
CDC25A	NM_001789+NM_201567	0.00119110816191	0.0302953586498	14.3176261757	17.4382219639	17.3515261238	4.50408492339	6.51168808736	8.36582046928	6.97592596595			CDC25A		IL1RL1
ZBTB18	NM_001278196+NM_205768+NM_006352	0.00119948573324	0.0303329886246	15.2380906528	13.9701362627	13.2734667503	6.22187151252	7.20967060522	7.11343117663	7.88544317567			ZBTB18		PI3
RBBP7	NM_002893+NM_001198719	0.00120222295952	0.0303329886246	151.014174241	126.727762749	132.351665456	55.7112850454	62.9310890204	71.6657589731	75.8327614564			RBBP7		TPM4
MFSD6	NM_017694	0.00120778035833	0.0303329886246	12.735053245	13.7300453223	14.1394886823	6.00632470578	8.10575595367	5.96849096968	6.28370561793			MFSD6		RPL35A
TAP1	NM_000593+NM_001292022	0.00120993696085	0.0303329886246	52.8547387994	79.4549567176	62.9846906053	23.6533099955	34.5210543662	23.3683382185	23.8502723903			TAP1		F11R
CLDN23	NM_194284	0.00121126410086	0.0303329886246	5.23427266626	4.37091155157	3.63099310283	0.416476577641	1.00758164331	0.626005064887	1.60365355759			CLDN23		TMOD2
SOAT1	NM_001252511+NM_001252512+NM_003101+NR_045530	0.00121425016589	0.0303329886246	34.2458705165	37.508953921	36.495631053	13.7619258364	17.8848733799	17.6964135665	20.4555822303			SOAT1		ARHGAP27
EEF2	NM_001961	0.00121640676841	0.0303329886246	508.372867416	431.253190715	417.288302358	255.135323307	233.777011008	197.335782163	197.461580742			EEF2		VPS8
DEGS1	NM_003676	0.00121798274718	0.0303388429752	112.252975669	115.077640585	115.4162458	49.345426495	65.8883614333	60.6786471579	57.712335803			DEGS1		GPR35
SH2D5	NM_001103161+NM_001103160	0.00122412076974	0.0304012282497	5.6538741229	5.48197739236	5.07816951601	0.700217570309	2.08126929318	1.80630854196	1.47856435632			SH2D5		FES
POLA1	NM_016937	0.00122627737226	0.0304012282497	15.0046242555	12.6259157942	11.9255709778	3.07950271747	4.88748124692	6.17310795455	5.50726907884			POLA1		LOC101929555
FARP2	NM_014808+NM_001282984+NM_001282983	0.00122843397478	0.0304012282497	7.65969935493	6.05804975178	7.28975378214	1.89843090713	3.65498659365	2.44632231135	2.90066148033			FARP2		KIAA1407
PAXIP1	NM_007349	0.00123059057731	0.0304012282497	16.7113288918	16.2037493755	16.6605926356	6.82223525279	9.59816402511	8.34233986359	8.1442720024			PAXIP1		TRADD
OGFRL1	NM_024576	0.00123158593232	0.0304012282497	80.6603104478	123.682786793	122.621381512	38.8548148317	38.4137698078	54.2468111005	36.368549052			OGFRL1		HOXB5
PPFIA1	NR_045286+NM_177423+NM_003626	0.00123830457863	0.0304623217923	42.7061485365	36.0842219461	35.5679444143	15.0251029929	18.8835345047	19.8471262164	20.2480657546			PPFIA1		ST20
ANKRD7	NM_019644	0.00124709688122	0.0305025227043	0.252027768478	0.230027302388	0.348204300502	0.0	0.0	0.0	0.0			ANKRD7		MED30
ELF4	NM_001127197+NM_001421	0.00124842402123	0.0305025227043	19.5435379454	25.4006213693	25.8783196497	10.6764527508	11.2806900063	9.95289267938	12.7177316418			ELF4		MRPL42
TRAF2	NM_021138	0.0012501658925	0.0305025227043	29.0446114104	24.5994966421	22.3550997884	11.482785046	13.9916689689	11.7439942556	12.4676638769			TRAF2		MYH15
UCK2	NM_012474	0.00125356668879	0.0305025227043	31.5968350679	29.2067414589	28.6401095926	12.8180579041	17.400248949	15.7162134482	13.9532957428			UCK2		ZNF32-AS2
SYT2	NM_177402+NM_001136504	0.00125796284008	0.0305150905433	0.527849699389	1.26815802868	1.91133597362	0.0176783576056	0.0482619758362	0.0324710159833	0.0253932426771			SYT2		PLGRKT
PPL	NM_002705	0.00126169542137	0.0305275827482	3.13876182823	3.00793619205	3.91821433385	0.967848742938	1.24866141022	1.39856356466	1.73040195488			PPL		SELT
MBP	NM_001025090+NM_002385+NM_001025081+NM_001025092+NM_001025101+NM_001025100	0.00126509621765	0.0305345345345	27.5604281331	33.7121412805	36.4567865219	10.0924419973	17.1948677864	13.6798032935	14.3978692447			MBP		ATP6V1G2
GALNT12	NM_024642	0.00127065361646	0.0305522682446	2.03200267996	1.31884189037	1.75906539496	0.183591868703	0.599268545928	0.467567577056	0.513072088222			GALNT12		NPHP1
DDX51	NM_175066	0.00127281021898	0.0305522682446	8.7004879837	9.83065048334	9.24318103415	4.1794223615	5.59586522716	4.21114799402	4.02181254948			DDX51		RAD51B
ABCF2	NM_005692+NM_007189	0.0012749668215	0.0305522682446	67.6589533561	65.9971175722	67.4679795492	23.1279609566	40.4259511627	30.2662821852	26.2015495931			ABCF2		PRDM1
LRRC59	NM_018509	0.00127604512276	0.0305522682446	185.775764736	195.014507917	186.189538035	101.678114777	101.113455498	106.640458743	100.694114763			LRRC59		TGFBI
FLNB	NM_001164318+NM_001164319+NM_001164317+NM_001457	0.00127928002654	0.0305522682446	248.219694549	197.248292981	194.610807418	77.9889489583	119.604305158	100.975913351	90.5878074065			FLNB		FAHD2CP
SPOCD1	NM_001281988+NM_144569+NM_001281987	0.00128143662906	0.0305522682446	2.25630880225	1.92760425596	1.99234999934	0.936923011544	0.324548204051	0.471545552639	0.744505342566			SPOCD1		RPS3A
SDE2	NM_152608	0.00128483742535	0.0305522682446	14.8969926886	17.415038672	16.9722888383	8.0368191547	9.01762173141	8.70819828502	8.46119292524			SDE2		EPHA7
ZFX	NM_001178086+NM_001178095+NM_001178084+NM_001178085+NM_003410	0.00128873589914	0.0305545722714	8.37126109881	11.0699180212	9.82943322264	3.49037711244	4.67423396557	4.92190146453	4.76968370233			ZFX		FAM131A
PDXDC2P	NR_003610	0.00129404445919	0.0305708699902	2.35115954719	1.88260216272	1.91051393103	0.694678291881	1.07124148569	0.87998434221	0.754977848613			PDXDC2P		ETV4
HLA-DRB6	NR_001298	0.00129620106171	0.0305708699902	1.38462219363	2.02200517792	1.32171534484	0.0580825634357	0.0631964323545	0.19558753482	0.546267580695			HLA-DRB6		LINC01341
PDIA4	NM_004911	0.00129943596549	0.0305834146341	123.370271319	163.73386328	164.067095757	67.6537087516	81.8706569952	73.2343468578	66.8698506868			PDIA4		STX16
POP1	NM_001145860+NM_001145861+NM_015029	0.00130847710683	0.0306608357629	12.044884135	8.93540858967	9.10460245233	2.94481296705	3.89155150517	4.23687881048	5.20305595864			POP1		BTN2A2
PPFIBP2	NM_003621+NM_001256568+NM_001256569	0.00131668878567	0.0307635658915	0.921376914826	0.913427914475	1.10356673766	0.077001550191	0.393407082397	0.131102308902	0.294718320069			PPFIBP2		C7orf60
PLEKHA2	NM_021623	0.00132149966821	0.03081352657	14.1136332349	11.1735852769	10.8912625269	6.32742074591	4.21512360276	5.59032951199	5.71769753389			PLEKHA2		ACSM3
LTBP3	NM_001164266+NM_021070+NM_001130144	0.00132664233577	0.0308466730955	7.83365647233	7.27681659183	6.80815522165	4.3298704572	3.48097969748	3.41025559047	3.14954797662			LTBP3		ACTR6
HSPD1	NM_002156+NM_199440	0.00132913072329	0.0308469682387	171.861336369	170.733693761	166.1636974	72.4484167497	69.9215105602	101.53550233	90.1783902934			HSPD1		PTGES3L
PARD6B	NM_032521	0.00133269741208	0.0308683957733	1.43581421134	2.92344293231	3.30428836211	0.173565970079	0.18264659041	0.603453172882	0.409315990041			PARD6B		LOC101928767
LONRF2	NM_198461	0.00133667883212	0.0308716475096	1.08780724704	0.44625201131	0.558869358543	0.0567173392952	0.0639550439274	0.0541309326337	0.0989265772572			LONRF2		LOC102724050
ZNF703	NM_025069	0.00133941605839	0.0308748806113	8.82927524953	5.10513420164	5.05826663712	1.3803069171	2.1468473407	1.43787903053	2.39568738172			ZNF703		SPPL3
LHX6	NM_001242333+NM_014368+NM_001242334+NM_001242335+NM_199160	0.00134289980093	0.0308761904762	1.43784503188	1.74574773269	1.61361571252	0.195166721507	0.756788085279	0.193295724125	0.203895512769			LHX6		S1PR5
DNAJC2	NM_014377+NM_001129887	0.00134439283344	0.0308761904762	24.9659440289	25.8973818821	28.295707993	11.5181705479	14.8650281258	14.5477046197	13.3569529341			DNAJC2		BEND5
CAPN2	NM_001146068+NM_001748	0.00134870603849	0.0309070208729	448.340716071	513.565849212	522.076184061	181.197934552	286.200113152	207.11204609	251.303572154			CAPN2		AGTRAP
TMEM200B	NM_001171868+NM_001003682	0.00136438287989	0.0310187969925	17.4514656987	10.7267037992	11.1596389245	4.6281083313	6.16450155977	4.29927894509	5.03546127264			TMEM200B		EPB41L4A-AS1
NBPF10	NM_001039703	0.00136653948242	0.0310187969925	1.03993780473	0.874190726582	0.868683161074	0.112125006313	0.379715763674	0.208218940973	0.332179392315			NBPF10		ZNF577
BMP1	NM_001199+NR_033404+NM_006129+NR_033403	0.00136695421367	0.0310187969925	24.6154094529	25.3316005941	22.2712498104	10.7866679978	7.71500291828	7.59836027303	13.7185124198			BMP1		MYRF
FBLN7	NM_001128165+NM_153214	0.00137425348374	0.03104	2.88826057139	2.76051688883	3.75688877352	1.05667173373	1.24962834268	0.88764281273	1.63587044041			FBLN7		CLIC1
PBX1	NM_002585+NM_001204961+NM_001204963	0.00137906436629	0.03104	3.87207353319	2.18109622106	2.87215168088	0.397924012777	0.866684622153	0.696840956703	1.0849887845			PBX1		ZNF133
HNRNPAB	NM_004499+NM_031266	0.00138122096881	0.03104	158.494825113	179.751164598	177.618833014	75.5790907731	77.7680282637	97.3158498133	98.2759935688			HNRNPAB		TMCC1
ANAPC15	NM_001278493+NM_001278492+NM_014042+NM_001278491+NM_001278490+NM_001278489+NM_001278488+NM_001278494+NM_001278487+NM_001278486+NM_001278485	0.00138337757133	0.03104	48.1096998264	41.9332086811	43.1442293538	14.8303568888	19.5641935943	25.1666625991	21.7104044253			ANAPC15		SIX4
PDAP1	NM_014891	0.00138893497014	0.0310805008945	60.032568661	46.6069736559	47.8007623533	24.8976673783	26.1429214896	28.6214916172	23.7954605409			PDAP1		CRTC1
PFKP	NM_002627+NM_001242339	0.00139109157266	0.0310805008945	171.657634842	163.339595836	161.392951593	88.5527912278	95.2886724843	92.5223043017	84.4061104487			PFKP		LOC643770
GAS7	NM_003644+NM_001130831+NM_201432+NM_201433	0.00139814200398	0.0310805008945	1.35272620052	0.586193050574	0.857024515898	0.126134241062	0.0595090571687	0.144451313771	0.229762674992			GAS7		ANXA6
LPAR2	NM_004720	0.0014002986065	0.0310805008945	2.31146621635	2.53259404582	3.04090305788	0.819679654283	1.45305999899	0.696978598078	0.767149689411			LPAR2		ZDHHC21
ATP1B1	NM_001677	0.00140245520902	0.0310805008945	68.3321814282	154.820666263	148.022913687	33.3402967092	29.2357683134	33.3522382343	30.3873960528			ATP1B1		PRORSD1P
GPATCH4	NM_015590+NM_182679	0.00140369940279	0.0310805008945	56.7606148559	58.732782597	59.0151342487	11.5819037965	22.3153876274	27.5232653039	20.4499391581			GPATCH4		EHD3
S100A10	NM_002966	0.00140552422031	0.0310805008945	669.496657243	729.197862185	764.734476041	417.416581648	369.213205615	320.945131258	397.238535633			S100A10		ZNF709
FAM86FP	NR_024254	0.00141232581287	0.0310805008945	0.578284464723	0.642921508605	0.925399396003	0.113803230403	0.258073232281	0.142373352385	0.0405595468231			FAM86FP		HAS2-AS1
TNS4	NM_032865	0.00141448241539	0.0310805008945	9.56420469497	7.30796137129	10.1587391958	0.208454877819	0.433171813224	1.83891669218	1.07359287691			TNS4		SERPINB5
CHST15	NM_001270764+NM_015892+NM_014863+NM_001270765	0.00141622428666	0.0310805008945	36.8705117855	38.0735327371	39.8738514388	5.3848581551	13.0845662905	10.9632621697	14.6218140025			CHST15		RPLP1
TGM2	NM_004613+NM_198951	0.00141746848042	0.0310805008945	229.821902933	290.785290036	278.429062331	65.9265733852	144.721457952	90.9896057962	94.2879299318			TGM2		UTS2B
IBA57	NM_001010867	0.00142095222296	0.0310805008945	1.81190794869	2.12380752195	2.1358311288	0.614102102992	1.02694202576	0.952770160426	0.809158853904			IBA57		HMGA2
AIFM2	NM_001198696+NM_032797	0.00142310882548	0.0310805008945	20.8063389275	17.5346647975	16.3343503839	7.25687349602	10.3499483043	9.23641942842	8.18252127512			AIFM2		JMY
MED14OS	NM_001289773	0.00142767086928	0.0310805008945	3.3192937633	3.52865954518	2.99022644733	0.896249551299	1.08660650379	1.86408077065	1.26438653477			MED14OS		NUP50-AS1
HPCAL1	NM_002149+NM_134421+NM_001258357+NM_001258358+NM_001258359	0.00143165228932	0.0310805008945	203.72327968	159.378485009	152.876077708	98.9925135996	75.5472017666	77.9604434481	65.8167323795			HPCAL1		RPL13A
TUB	NM_003320+NM_177972	0.00143480424685	0.0310805008945	0.772939376725	0.351634416269	0.312113927613	0.0	0.00527524835498	0.0144056831943	0.00911980961291			TUB		ATG16L2
F3	NM_001993+NM_001178096	0.00143604844061	0.0310805008945	285.317011096	405.32592199	395.128266004	83.8971237219	21.1671075966	64.7978603733	40.7885424425			F3		LINC01355
GAL	NM_015973	0.00143845388188	0.0310805008945	1.53856797737	1.29281125834	0.552130446111	0.0614669801569	0.160509190659	0.127843205694	0.0			GAL		DUSP22
CREG1	NM_003851	0.00144102521566	0.0310805008945	49.9702457334	45.3533819839	49.8286685006	24.6722539308	18.9318410627	24.8391908054	28.2516104647			CREG1		SVIP
LOC653653	NR_027408	0.00144741207697	0.0311607142857	11.2035033702	9.38833079437	9.40582773422	3.7308867292	5.38259268675	5.36506922971	4.65269284247			LOC653653		ESAM
LINC00996	NR_034033	0.00145413072329	0.0312217275156	0.209252130339	0.458365711221	0.420516384801	0.0	0.0152809777695	0.0	0.0264176392426			LINC00996		PUS10
UHRF1	NM_001290050+NM_001048201+NM_001290051+NM_013282+NM_001290052	0.00145753151958	0.0312220248668	26.8314117288	19.6287388596	21.0604043761	5.0047438466	10.9432791154	7.63003633172	8.61602100107			UHRF1		FAM225B
NEK6	NM_001166167+NM_001145001+NM_014397+NM_001166168+NM_001166170+NM_001166171+NM_001166169	0.00146466489715	0.031303214596	49.5439944999	45.5496172948	52.9824139653	23.5676556925	27.9165887519	28.5460155423	22.8989526057			NEK6		LOXL1-AS1
ACSL1	NM_001286712+NM_001995+NM_001286711+NM_001286708+NM_001286710	0.00147105175846	0.031303214596	17.6408332513	17.720047977	19.8539404334	4.16347519269	9.39665082239	6.28655262028	7.65167373853			ACSL1		TRIQK
EARS2	NM_001083614+NR_003501	0.00147478433975	0.031303214596	10.1426546226	11.2054173529	11.1671936317	4.97585443695	5.507851406	6.40510409815	5.74176587177			EARS2		DLGAP1-AS1
FBXO44	NM_183412+NM_183413+NM_033182+NM_001014765	0.00147694094227	0.031303214596	2.57096999579	1.75513576648	1.59095381493	0.701449436659	0.755576342696	0.646094136575	0.356245824223			FBXO44		ZNF443
BAZ1B	NM_032408	0.00147909754479	0.031303214596	49.1889581628	47.7281261054	49.6853655941	14.5692725392	26.3536667218	21.6304611286	24.3025022084			BAZ1B		RTKN
KREMEN1	NM_032045+NM_001039570	0.00148125414731	0.031303214596	1.42082810143	0.864532394723	0.727826305893	0.140238447396	0.34077476671	0.173617536012	0.21103122961			KREMEN1		LYPD3
SDC2	NM_002998	0.00148341074983	0.031303214596	17.1368848461	25.2683359884	29.1014412334	6.74438282389	7.64575281985	6.01786975645	11.3749995857			SDC2		ADAMTS6
POLE	NM_006231	0.00148473788985	0.031303214596	19.5193027338	16.0265380736	15.3524543476	5.03602308605	9.70500624929	6.33319293406	6.97816742869			POLE		EXTL2
CIITA	NM_000246+NR_104444+NM_001286403+NM_001286402	0.00148647976111	0.031303214596	1.48207108933	3.8254649586	3.3832941887	0.0744960252632	0.318630056983	0.403001591626	0.463129566734			CIITA		ZFYVE19
COLEC12	NM_130386	0.0014898805574	0.031303214596	0.218252509142	0.420534208147	0.342659131361	0.0	0.00996140318542	0.0181351105899	0.0344423975575			COLEC12		ALMS1-IT1
DMBT1	NM_007329+NM_004406+NM_017579	0.00149203715992	0.031303214596	7.00714477638	3.12039480735	3.57594427791	0.350294019671	0.156041396147	1.01876697627	0.469760037862			DMBT1		FRY
UBE3C	NM_014671	0.00149419376244	0.031303214596	73.8907802728	73.9315021323	76.5343594516	30.8494065289	47.0665706546	38.0493556858	33.9494810449			UBE3C		SCAMP5
SFT2D2	NM_199344	0.00149751161248	0.0313269731136	7.64110065995	9.56213702552	8.7818411493	2.1648081592	4.44944227236	3.56881392131	3.59387909747			SFT2D2		TMLHE
EGF	NM_001178130+NM_001178131+NM_001963	0.00150447909754	0.0313996539792	0.735992630303	0.447282177097	0.479908582748	0.0613430775031	0.111836065138	0.179661231938	0.0741363145229			EGF		ZHX2
RAPH1	NM_213589+NM_203365	0.00151924353019	0.0314754371357	27.465022558	24.1637172687	21.2064494543	12.5080757591	13.6881992075	11.8862150597	12.2659381674			RAPH1		FCHSD1
LUC7L2	NM_001244585	0.00152140013271	0.0314754371357	0.508931125038	0.412892963699	0.767067017911	0.0711626716432	0.0	0.169153102001	0.0			LUC7L2		CEP83
AP3D1	NM_001261826+NM_003938	0.00152140013271	0.0314754371357	54.7325604028	53.2921855154	49.8357274028	22.2143253554	33.882593263	22.331542605	24.569658455			AP3D1		ZHX1-C8orf76
ADAMTSL4	NM_019032+NM_001288607+NM_025008+NM_001288608	0.00152753815528	0.0314754371357	3.76551034679	3.21289320126	2.65672689959	0.70108409841	1.28596950672	1.54502804848	1.04431534975			ADAMTSL4		ZMYM3
AHCTF1P1	NR_077058	0.00153367617784	0.0314754371357	3.99634151749	4.29416115864	4.27321221298	0.944411350509	1.85844429252	1.74635819759	2.00345922669			AHCTF1P1		SOCS5
CYP1B1-AS1	NR_027252	0.00153583278036	0.0314754371357	0.292642625635	0.257204261992	0.294049620359	0.0	0.0178089204696	0.0567381711524	0.0			CYP1B1-AS1		UBE2B
PVR	NM_001135768+NM_006505+NM_001135770+NM_001135769	0.00153798938288	0.0314754371357	40.7550244156	38.043787454	40.8883857697	17.8024132061	22.8243228659	23.2840062957	20.6860788837			PVR		HILPDA
ACTG1	NM_001199954+NM_001614+NR_037688	0.0015401459854	0.0314754371357	1992.25452257	2149.1588192	2163.53356859	1181.42235586	1249.79114756	1123.30118733	1081.09606202			ACTG1		TXNDC9
MOV10	NM_001286072+NM_020963+NM_001130079	0.00154197080292	0.0314754371357	14.1270138888	16.2832434078	14.14547537	5.48554811879	8.57759768363	6.89174728186	7.73681021881			MOV10		GAS6
THOP1	NM_003249	0.00154255142668	0.0314754371357	52.7923184347	34.1797618734	33.2022669421	13.783789515	17.7826086626	17.3069476514	18.1597338519			THOP1		MPG
TGFBR3	NM_001195683+NM_003243+NM_001195684+NR_036634	0.0015504313205	0.0314754371357	3.98799145539	4.54999824397	4.42582435631	1.63497987332	1.51168916515	2.63778325752	1.88281465615			TGFBR3		COX6C
EFNB2	NM_004093	0.00155258792303	0.0314754371357	31.8555817725	29.3465503421	30.3833344516	17.6945389492	16.9722827982	16.6315230729	16.3808301867			EFNB2		RFX3
CNGA1	NM_001142564+NM_000087	0.00155714996682	0.0314754371357	0.322585129283	0.395100880055	0.756317530242	0.0601417847529	0.0177820074299	0.0431637545097	0.0204942669846			CNGA1		ACOT8
ACTR3C	NM_001164459+NM_001164458	0.00155930656934	0.0314754371357	0.472025116525	0.351038715727	0.750966391813	0.0770025539979	0.0656413807927	0.104591117546	0.0248300722627			ACTR3C		DAB2
EPHX2	NM_001256483+NM_001979+NM_001256482+NM_001256484	0.00156088254811	0.0314754371357	0.371454264438	0.29091845994	0.211946830778	0.0117976935827	0.0308074065744	0.0	0.0			EPHX2		MMAB
UCKL1-AS1	NR_027287	0.00156361977439	0.0314754371357	1.8748884787	1.84543581969	1.38522260571	0.485769568959	0.906066966608	0.600245319064	0.591751770581			UCKL1-AS1		PRR5L
PADI1	NM_013358	0.00156436629064	0.0314754371357	0.700094422765	0.694201045527	1.03844154661	0.130523462673	0.186648782014	0.325027191306	0.2455151149			PADI1		FLJ37453
AJUBA	NM_032876+NM_198086+NM_001289097	0.00156718646317	0.0314754371357	50.3832451275	76.3118613582	79.6126692212	23.0927090417	30.4821137988	32.3750189879	29.4659022051			AJUBA		LPCAT4
CLIC5	NR_045673+NM_016929+NM_001114086+NR_045672+NR_045674+NM_001256023	0.00157863304579	0.0315268817204	0.227266298984	0.418261624112	0.281562937564	0.0	0.0187312759895	0.0	0.0323824888112			CLIC5		RAB11B
PLEKHA7	NM_175058	0.00158078964831	0.0315268817204	10.9009479492	5.5039794474	6.26289098252	1.87485795361	2.25312105685	1.62834471507	2.92419035594			PLEKHA7		BAI3
TRIM24	NM_015905+NM_003852	0.00158634704711	0.0315456790123	18.4827286283	15.2260353282	15.6542995382	7.13275324413	10.0649795273	7.53411838951	8.20218963034			TRIM24		RPL13
ECHDC3	NM_024693	0.0015895819509	0.0315456790123	14.603306396	12.6653780601	12.1543472763	6.51254546802	8.02182041887	6.04778527183	6.47720105143			ECHDC3		SMG6
SH3GL1	NM_001199943+NM_003025+NM_001199944	0.00160152621102	0.0316524590164	81.8828039393	62.1864141378	59.3328781243	31.5363951736	39.4712075155	29.3421374515	28.9254429079			SH3GL1		PRG2
LARS2	NM_015340	0.00161280690113	0.0317147514262	17.5455894941	13.7147644805	14.5945313558	5.70032809599	8.46026346966	7.92423645991	7.4029077388			LARS2		OGT
RIMS2	NM_001100117+NM_014677+NM_001282881+NM_001282882	0.00162251161248	0.0317548701299	0.872077893297	0.8203036492	0.876270751368	0.102500837182	0.0738375757745	0.428476800967	0.175518536482			RIMS2		FAM134C
TINAGL1	NM_022164+NM_001204414+NM_001204415	0.00162707365627	0.0317668016194	148.287285172	55.2787063298	51.1253134136	8.37623008442	6.18776887165	7.70962679121	14.6752068571			TINAGL1		CCDC153
HLA-F	NM_001098479+NM_001098478+NM_018950	0.00163163570007	0.0317740112994	4.66520197952	5.94559280496	5.96489962804	0.23277509416	1.75645368877	0.668988220496	0.831632492368			HLA-F		GNPTAB
PIR	NM_003662+NM_001018109	0.00163719309887	0.0318020917136	2.87396383847	3.44887049701	3.30891654785	0.786975384024	0.218620711367	0.835815327534	1.13384962961			PIR		COLQ
EGFR	NM_201284+NM_201283+NM_005228+NM_201282	0.00163934970139	0.0318020917136	72.9217271772	83.5364678089	73.1374457299	19.8033596235	39.8858708084	34.6508286074	32.5532124046			EGFR		LRRC29
BCAS4	NM_198799+NM_001010974+NM_017843	0.00164275049768	0.0318393574297	9.2775631877	6.79581137867	5.66707379512	2.00655384385	3.22913542526	3.2832336657	2.56669515171			BCAS4		DHRS4L2
HNRNPU	NM_004501+NM_031844	0.00165079628401	0.031868694956	104.573981687	114.251103509	109.651367789	43.4294145983	61.1206137042	61.1468599366	60.2754341774			HNRNPU		KIAA1324L
ERV3-1	NM_001007253	0.00165262110153	0.0318784	1.22427084878	1.67777713578	1.32989947378	0.421027447399	0.332245982735	0.450900374064	0.751921333325			ERV3-1		PECAM1
IDH2	NM_002168+NM_001289910+NM_001290114	0.00165544127405	0.0318961661342	9.80610590409	10.5007110521	10.379128464	5.66953738617	4.97855191655	5.56635774832	6.03351195306			IDH2		TMEM178A
MYO1B	NM_012223+NM_001130158+NM_001161819	0.00166099867286	0.0318964968153	31.9608720367	35.425304013	35.0050716602	15.2665521687	18.2951537136	19.9386511413	19.5425351358			MYO1B		PLAU
NAT8L	NM_178557	0.00166655607167	0.0319160063391	0.553400779653	0.578936218238	0.556061471941	0.126252821276	0.23396996315	0.154891327784	0.193049902304			NAT8L		SWI5
THRIL	NR_110375	0.00166771731918	0.0319160063391	11.6639474139	9.52712282905	9.36011161115	1.71212116664	3.11226856411	4.34159628469	4.04784317773			THRIL		SPAG4
SCMH1	NM_001172221+NM_001172220+NM_012236+NM_001172222+NM_001172219+NM_001172218+NM_001031694	0.00167045454545	0.0319160063391	16.9017066348	13.5195790936	13.523062696	8.11795129339	7.72976635546	7.70003816978	7.38193465447			SCMH1		GSTA4
RNPEP	NM_020216	0.00168314532183	0.0320472813239	36.2304967505	30.7446979467	31.4735894361	12.148556281	19.917825597	16.0342840145	15.7910058488			RNPEP		DSCR3
KIAA0930	NM_001009880+NM_015264	0.00168530192435	0.0320472813239	11.5829456476	8.72795182212	8.00366162562	2.82965196447	5.36977492782	3.07725252005	3.31213083989			KIAA0930		MYPOP
LOC90246	NR_026954	0.00169318181818	0.0320517647059	0.295150433988	0.226851053301	0.234133804728	0.0	0.0113441270287	0.0103262057756	0.0196116413418			LOC90246		LRAT
EVI5	NM_005665	0.00169475779695	0.0320517647059	15.9786345672	15.4651629201	15.829161485	9.33429606401	6.8316683621	8.7406652109	8.66470554396			EVI5		RNF182
SCARF2	NM_153334+NM_182895	0.00171217650962	0.0321526479751	2.55916309804	1.80713054618	1.37733863591	0.207889106634	0.663004076381	0.581696781576	0.430785243796			SCARF2		SIRT4
ABHD11	NM_001145364+NM_148912+NM_148913+NR_026912+NR_026910	0.00171773390843	0.0321542020046	11.0530641946	8.49633537865	8.76407697797	4.62115953801	5.17791915712	4.86910983868	4.89137413562			ABHD11		TMEM62
CTPS1	NM_001905	0.00171989051095	0.0321542020046	51.3430158477	56.6810730422	53.1340724087	15.6962726134	21.7528086192	28.3688600728	28.8498953496			CTPS1		RPL15
RCN1	NM_002901	0.00172121765096	0.0321542020046	72.3491236692	110.445246393	115.106382268	29.1280438937	45.6373689311	42.8750630546	42.001463431			RCN1		UBE2D1
CLN6	NM_017882	0.00172420371599	0.0321542020046	29.5933658672	21.6266019913	21.3437573863	10.926166965	13.520823146	10.9640170939	12.0123315118			CLN6		GRN
KLHL22	NM_032775+NR_033825	0.00172636031851	0.0321542020046	6.57829824776	6.52295057238	5.87850077877	2.70824784831	3.73991360687	2.42788992308	3.44755068708			KLHL22		PHF21A
LINC01123	NR_046111+NR_046110	0.00172851692104	0.0321542020046	1.10234224601	0.614847800655	1.10764230145	0.154137987307	0.251563583441	0.343485751041	0.130470355292			LINC01123		RHBDL1
LGALS9	NM_002308+NM_009587+NR_024043	0.00173647976111	0.032189085319	0.768888673169	1.49851442346	1.13312535513	0.0973195111623	0.195485520245	0.124561069543	0.439340101024			LGALS9		ATP5E
MARCH3	NM_178450	0.0017454379562	0.032277607362	5.19604557111	4.81065519322	4.77058600993	1.82350087939	2.70078899968	2.86479857925	2.12231985236			MARCH3		PDGFB
PRKAG2	NM_024429+NM_016203+NM_001040633	0.00175837757133	0.0323896103896	43.505365733	33.257909495	35.8126227427	20.137378282	19.2575585779	20.3589448701	20.3986439908			PRKAG2		RBMS3
ATP2B4	NM_001684+NM_001001396	0.00176136363636	0.0323917682927	23.8348828059	38.9598659226	38.2287529585	11.3686397408	15.4756020241	11.6830576256	15.5949849263			ATP2B4		AZIN2
CCNK	NM_001099402	0.0017697412077	0.0324479878512	37.9961583913	39.9090141194	37.5224701529	19.9830581309	24.6598619491	20.6679818195	19.3801659783			CCNK		L3MBTL3
CALU	NR_074086+NM_001199673+NM_001130674+NM_001219+NM_001199672+NM_001199671	0.00177189781022	0.0324479878512	155.857168105	157.996657939	166.106624438	72.0937228277	95.100603784	95.7794678448	83.7869629505			CALU		DGUOK-AS1
SLCO3A1	NM_001145044+NM_013272	0.00178044127405	0.0324916792738	6.95253706945	8.16470281822	7.67838859787	0.255215572428	1.17136439273	0.865443633916	2.10346184049			SLCO3A1		TMEM55B
CA5B	NM_007220	0.00178143662906	0.0324916792738	2.62176613954	2.64418295765	2.9029738785	1.34849655204	1.50539130241	1.26095936154	1.48622093155			CA5B		EPB41L4A-AS2
PTPRM	NM_002845+NM_001105244	0.00178757465163	0.0325789871504	34.4784558305	31.2964105223	30.1331401663	11.4307637232	12.6257176336	16.9070348816	19.2165166707			PTPRM		TMEM74
NCLN	NM_020170	0.00179163901792	0.0325791855204	62.5392172667	43.6301617319	41.2527080408	20.7785067591	26.0298029674	20.7061863811	23.7325972383			NCLN		LOH12CR1
TYRO3	NM_006293	0.00180184140677	0.03264162284	9.02157546493	4.25349374715	5.08416063775	1.55350014166	2.30742571912	1.79623452326	1.75328369919			TYRO3		MRPL53
KAL1	NM_000216	0.00180831121433	0.0326896035901	9.1065937214	8.60208846776	8.45644530303	2.71333299159	4.51425107909	3.10551561976	5.00905050142			KAL1		CLIP4
LPAR1	NM_001401+NM_057159	0.00181220968812	0.0326896035901	26.0790143168	44.178744654	42.969654429	7.02617364332	8.54384645977	15.4320174573	12.7941535954			LPAR1		NANOS3
UBAP2L	NM_001127320+NM_001287815+NM_014847+NM_001287816	0.00181776708693	0.0327333831217	65.3259529322	67.4172806481	62.1702438266	20.4011861597	37.9634257423	27.9236269742	33.3060426593			UBAP2L		SMIM7
SLC7A11	NM_014331	0.00182257796948	0.0327460908414	11.0159803697	26.1195771632	25.1629410997	2.34590799504	5.76446328852	3.00490414489	3.17308520547			SLC7A11		ERICH6-AS1
SLFN13	NM_144682	0.00182896483079	0.0327741935484	2.46839683571	3.41137602632	3.59105798617	0.765118382472	1.15748940856	1.2180460197	1.61869101323			SLFN13		RNF215
RANBP3	NM_007320+NM_003624+NM_007322	0.00183244857332	0.0327741935484	34.0360107789	28.3790252438	28.4666777094	14.0003633765	19.1929379455	14.9441785368	15.2328434464			RANBP3		LAGE3
GBP3	NM_018284	0.00183377571334	0.0327741935484	35.9579893268	75.4811724577	62.9216937481	14.5902189297	15.4452080674	19.1165243131	22.6448397233			GBP3		ARHGAP22
MAP3K8	NM_001244134+NM_005204	0.00183933311214	0.0327741935484	1.41885862025	1.74969028654	1.66804600025	0.702320940051	0.756385577022	0.822295666838	0.788162770261			MAP3K8		KCNIP2-AS1
MFI2	NM_005929+NM_033316	0.00184571997346	0.0327741935484	72.4352345679	69.5918085613	62.9282690925	28.6088877584	43.6192079901	22.6808635195	23.746313487			MFI2		ZMYM6NB
GPR126	NM_020455+NM_198569+NM_001032395+NM_001032394	0.00184771068348	0.0327741935484	18.201632404	16.8606939452	15.6781937975	6.6339292642	7.37236009256	10.3628375567	9.21248259451			GPR126		LINC-PINT
ADAMTSL2	NM_001145320+NM_014694	0.00185227272727	0.0327741935484	0.326860982733	0.186167501247	0.281513567734	0.0195875234328	0.0085248413733	0.00387994889345	0.0			ADAMTSL2		BBS10
PDE9A	NM_002606+NM_001001585+NM_001001583+NM_001001582+NM_001001579+NM_001001578+NM_001001577+NM_001001574+NM_001001572+NM_001001571+NM_001001570+NM_001001584+NM_001001581+NM_001001580+NM_001001576+NM_001001575+NM_001001573+NM_001001569+NM_001001568+NM_001001567	0.00185401459854	0.0327741935484	0.259322588347	0.244985911581	0.44082296279	0.0309122886633	0.0	0.0183695658012	0.0330706108901			PDE9A		HOMER3
PMM2	NM_000303	0.00186338752488	0.0328075526507	24.6600437821	30.2785773217	30.3630389056	12.1920668017	15.8581422075	16.6983148824	14.0329862813			PMM2		IFT46
SLC7A1	NM_003045	0.00186479761115	0.0328075526507	45.9755427171	59.0362093864	59.4641407614	17.6016678635	32.3010537979	24.9946661588	22.5572281451			SLC7A1		CSGALNACT2
FAM86C1	NM_018172+NM_152563+NM_001099653	0.00186770072993	0.0328075526507	4.18502068566	3.52306354078	4.65730795717	1.28991694127	2.48930754745	1.63027979149	1.44870176887			FAM86C1		PDCD4
FUBP1	NM_003902	0.00186985733245	0.0328075526507	45.9372057896	33.1075985066	34.3765145689	9.58001462455	11.1442438252	17.889170445	18.2087425709			FUBP1		ANKDD1A
NCL	NM_005381	0.00187118447246	0.0328075526507	451.827441912	563.442521927	574.756455101	203.302192938	270.756523803	284.349788615	298.30185744			NCL		PCSK5
TFAP2C	NM_003222	0.00187358991374	0.0328075526507	4.23771717446	3.66804560599	3.47844108207	1.73592191918	2.27196137385	1.88955509077	1.47879305492			TFAP2C		CNOT8
EMC1	NM_015047+NM_001271428+NM_001271427+NM_001271429	0.00187632714001	0.0328185104845	24.6384309999	27.7047779127	28.2807058023	11.8584646638	15.1223810874	13.7632993184	16.4795198674			EMC1		SPATA7
MRTO4	NM_016183	0.00187723954877	0.0328185104845	47.6402474739	46.4321978368	45.8471827383	19.1295761675	24.9834709035	26.6111365551	28.0185040157			MRTO4		ZNF250
PITRM1	NM_001242307+NM_014889+NM_001242309	0.00188064034506	0.0328185104845	73.1659909466	63.4511817146	64.8252522131	33.1731512839	42.1127774172	33.9092394059	37.7721504083			PITRM1		ASB3
UCP2	NM_003355	0.00188130391506	0.0328185104845	36.4129980194	27.0342017217	29.4635724731	9.16623540843	18.0846612002	13.2506675522	11.5418441156			UCP2		B3GNT3
EML1	NM_004434+NM_001008707	0.00188470471135	0.0328352601156	3.46752769496	0.948090223807	1.44372895051	0.0883992408999	0.0734483295144	0.101878443358	0.211628197853			EML1		LGALS1
FAM86B3P	NR_024361+NR_024363+NR_024362	0.0018954047777	0.0329028077754	0.550696953635	0.524044103671	0.370118457922	0.158403922712	0.13342706981	0.0856043078024	0.11533385653			FAM86B3P		H6PD
KAZN	NM_015209+NM_201628+NM_001018000+NM_001018001+NM_001017999	0.00189797611148	0.032908045977	6.83192876597	5.92904955707	7.12045408141	3.03980279694	3.30638297103	2.79921773697	4.18295528966			KAZN		CCDC50
QSOX2	NM_181701	0.00190386529529	0.0329547738693	27.6974523082	31.7716862681	29.7568429306	13.1754207198	18.6507371644	16.842221821	13.448101459			QSOX2		ERC2
KRT7	NM_005556	0.00191182813537	0.0330207587688	349.687677319	245.756196308	252.787766777	119.040503833	116.933821735	94.1107339402	164.291996918			KRT7		CXorf28
RRP12	NM_015179+NM_001145114+NM_001284337	0.0019197080292	0.0331101573677	35.5253667463	35.9446331107	31.7849247666	12.4247334098	15.7230162205	22.2155500545	16.0108581339			RRP12		CLSTN3
HLA-B	NM_005514	0.00192319177173	0.0331122159091	360.358201261	443.642458003	405.920935662	200.236547662	262.571594581	192.922340944	189.380008213			HLA-B		GSTZ1
RAB17	NR_033308+NM_022449	0.00192534837425	0.0331122159091	0.534644950328	0.544562619919	0.386795135935	0.071767849768	0.101415390091	0.200016425461	0.0292210270561			RAB17		NR1H3
ABCA11P	NR_002451	0.00193090577306	0.0331122159091	6.89129588994	7.00329988428	6.46279994276	2.98207014519	3.41678980567	4.36392041203	3.44951945011			ABCA11P		CCDC146
CX3CL1	NM_002996	0.00193281353683	0.0331122159091	0.927364780386	4.32345439561	2.78234608188	0.0657488229543	0.0381534220386	0.0868246816205	0.0989390228649			CX3CL1		TRHDE-AS1
RRS1	NM_015169	0.00193762441938	0.0331481218994	29.8199004523	36.0044564533	29.1323571246	13.4269682059	17.7871656101	18.414881345	16.4824234834			RRS1		ILVBL
ADAMTS14	NM_139155+NM_080722	0.00193944923689	0.0331481218994	0.902486370356	1.33674769564	1.2336093676	0.102318323283	0.513588199113	0.167544554417	0.333599315635			ADAMTS14		ZNF219
TPRA1	NM_001136053+NM_001142646+NR_073377	0.00194135700066	0.0331515580737	18.9585997515	20.1931393325	19.0718245604	11.6445537098	11.5435922395	10.8319006028	9.81295315814			TPRA1		N4BP2L1
ATP13A3	NM_024524	0.00194409422694	0.0331555869873	58.2623293599	74.1368173958	65.9752936275	29.0530123666	37.181243246	39.9313926416	31.353105321			ATP13A3		LEAP2
GXYLT1	NM_173601+NM_001099650	0.00194625082946	0.033164664311	10.9491412029	10.3322058024	10.531274252	4.29874459675	5.30660317677	6.08896217947	6.41524236632			GXYLT1		EFEMP2
IFNLR1	NM_173064+NM_170743+NM_173065	0.00195686794957	0.033211952745	0.974226361248	0.633872618248	0.614201947559	0.0728325465465	0.105660100123	0.336626852539	0.0974210053658			IFNLR1		RPS11
COPZ2	NM_016429	0.00195769741208	0.033211952745	3.62841827835	3.32111477959	2.57080106519	1.41798771797	1.61360640392	0.803983324977	1.23329268382			COPZ2		ZNF804A
ERCC2	NM_000400+NM_001130867	0.00196308891838	0.033211952745	33.1585954165	32.2503614812	29.3889237116	16.0009179623	18.9836865649	18.9529181982	14.0130420099			ERCC2		ZNF235
AHCTF1	NM_015446	0.00196673855342	0.033211952745	10.3816986026	11.6172597439	11.989386935	3.98372405215	5.86329045559	6.37102130688	6.12499439401			AHCTF1		ALKBH2
SLC12A4	NM_005072+NM_001145961+NM_001145963+NM_001145962+NM_001145964	0.00196889515594	0.033211952745	20.4119226186	14.6316578572	14.7046488403	5.48273238075	9.81961835272	5.2482894529	6.33894466878			SLC12A4		NAT6
PPME1	NM_001271593+NM_016147	0.00197105175846	0.033211952745	51.5744347191	37.3292955851	39.1399238127	18.0541753523	23.1582432155	23.2746669811	21.6143566788			PPME1		ZNF284
HS6ST1	NM_004807	0.00197196416722	0.033211952745	5.37622836119	5.52892040838	5.67381093757	1.3310587454	3.19931938794	1.59274407951	2.30798052844			HS6ST1		ATG10
LOXL4	NM_032211	0.00197561380226	0.033211952745	10.532660491	16.4168122751	15.8455851808	4.88739809204	2.17688120965	5.7931115637	3.40917575627			LOXL4		HTR7
ALG11	NR_036571+NM_001004127	0.0019799270073	0.033211952745	11.8125592706	9.54482000357	9.69968616198	3.13345312235	5.34009906797	5.07050064627	5.30463319663			ALG11		COMMD5
MTSS1L	NM_138383	0.00198208360982	0.033211952745	16.6379660864	13.8815645812	12.9808008953	6.91568982862	8.66881855331	7.36850822963	7.86741660109			MTSS1L		NAPSA
CLCF1	NM_013246+NM_001166212	0.00198764100863	0.0332211538462	28.6929315015	26.5571615449	25.0415572955	13.8188411614	16.6747340348	12.658213699	15.4642863064			CLCF1		DHH
ABCG2	NM_001257386+NM_004827	0.00198979761115	0.0332211538462	2.13220412107	1.91770172493	2.02612310536	0.194263956244	0.362848213841	0.974834841064	0.58520064193			ABCG2		TMEM14A
AGPAT3	NM_020132+NM_001037553	0.00199137358991	0.0332211538462	26.9740456909	26.3601423819	23.4208765645	11.6671595601	17.1216537164	10.9097159554	12.1404407195			AGPAT3		ENO2
HSPA12A	NM_025015	0.00199626741871	0.0332211538462	0.69482166222	0.575827598886	0.375356070495	0.0250723403856	0.0491036942062	0.171340664306	0.141483494336			HSPA12A		UGT2B7
VSTM5	NM_001144871	0.00199784339748	0.0332211538462	0.354479355126	0.230069688109	0.641130577723	0.0396528279951	0.0	0.0	0.0			VSTM5		COX7A2L
LOC100506990	NR_040092+NR_040091	0.00200306901128	0.0332211538462	0.893732618011	0.725080326495	0.935447582819	0.25514418745	0.271942836089	0.235164068635	0.458379408086			LOC100506990		HPS4
WWC2	NM_024949	0.0020053915063	0.0332211538462	22.1740434692	21.7536358977	19.7314767014	7.29862953004	13.1657334726	9.64106032951	10.7146177006			WWC2		HSPA13
TSPAN33	NM_178562	0.00201360318514	0.0332775873886	0.645634242929	0.473913775021	0.401599951957	0.107473279761	0.19083913661	0.112403776066	0.0679249656254			TSPAN33		HAVCR1P1
DDR1	NM_001954+NM_013993+NM_001202523+NM_001202522+NM_001202521+NM_013994	0.00201575978766	0.0332904109589	20.7083852538	19.1663708222	20.5131808632	13.2206738589	10.9712900045	9.2262522241	9.59563573012			DDR1		PLCH2
ZRSR2	NM_005089	0.00202106834771	0.03330334015	5.46048350367	3.3741904738	4.00844511432	1.85145378417	1.64256352605	2.03118039431	2.08955483977			ZRSR2		ECSCR
TBC1D4	NM_014832+NM_001286658+NM_001286659	0.00202612806901	0.03330334015	16.2759170108	20.4294850343	21.3285053943	5.85874862539	8.2301522525	10.5319750076	9.82009406343			TBC1D4		STK32A
MYH9	NM_002473	0.00203774054413	0.0334043419267	275.344412657	297.626884691	290.135912197	116.082177992	194.105056693	132.923366646	141.479441735			MYH9		SNHG15
GBP1	NM_002053	0.00204205374917	0.0334043419267	18.7540266509	37.2415878541	32.5196143494	8.96453584057	8.09136039654	10.9338335798	12.3337548098			GBP1		DCAF4L1
MYBL2	NM_002466+NM_001278610	0.00204703052422	0.0334434664861	30.5424620427	32.3599809884	32.9830307332	14.2314812896	20.0009598782	18.8628525248	16.3709436119			MYBL2		PRDX5
DDX3X	NM_001193416+NM_001356+NM_001193417	0.00205706702057	0.0334976367319	93.3243554799	95.7914682682	96.3059443017	37.996351526	49.7461171812	55.8711416791	57.5039383924			DDX3X		NFKBIL1
CTTN	NM_001184740+NM_138565+NM_005231	0.0020603848706	0.0334996628456	112.71700632	106.475472602	109.38972693	43.3597504677	68.5740494016	63.1958095497	51.3407804749			CTTN		C14orf1
ALS2	NM_020919+NM_001135745	0.00206254147313	0.0335121293801	11.9576996963	9.6187886959	9.93546105117	4.64829271364	6.23544592244	5.82400254446	5.47174800739			ALS2		GALC
SPEN	NM_015001	0.00206809887193	0.0335572005384	15.4345568076	16.5403830329	16.238381397	4.94811509387	9.48841608036	6.33551721727	8.46082370948			SPEN		TMEM261
RSBN1L	NM_198467	0.00207025547445	0.033569603228	9.2928072453	10.3111648232	10.7472308672	3.43427206719	5.53866764631	5.65611399448	5.11580695049			RSBN1L		TAZ
C6orf132	NM_001164446	0.00207921366954	0.0336018766756	5.44681557194	7.59816064929	6.74090509232	2.86204372765	3.90585259587	3.29615184014	2.98194686626			C6orf132		HSPBAP1
FAM208B	NM_017782	0.00208551758461	0.0336138944556	34.1763795193	39.254600339	38.030727206	8.30469779991	17.7556919062	16.5116628903	16.6180854856			FAM208B		LMBR1L
SSB	NM_003142+NM_001294145	0.00209878898474	0.0337298735862	127.841126008	121.820264273	127.42649023	57.5724744274	63.3193229899	81.8430240291	72.7646282169			SSB		CAMK1G
CCDC86	NM_024098	0.00210185799602	0.0337298735862	63.7442356725	63.707309796	61.8924869038	24.4338244121	39.8375873286	33.9139632575	33.1816714299			CCDC86		ZNF397
FAM46B	NM_052943	0.00211089913736	0.0337559681698	4.28582562524	1.81158074129	2.22559270894	0.780571097001	0.670670141845	0.478815809509	0.795700629336			FAM46B		MBOAT2
CD83	NM_001251901+NM_004233+NM_001040280	0.00211562707366	0.0337604235606	9.91860172636	12.3086818163	11.1854896715	5.29470909231	5.62800758369	6.88931765675	4.1072176703			CD83		C11orf74
VWA1	NM_022834+NM_199121	0.00211985733245	0.0337858559154	8.93726223702	6.52865331789	7.37596028461	4.33666102435	3.45426354885	4.1232834443	3.77648062955			VWA1		PJA2
BCL2L11	NM_001204109+NM_001204112+NM_138626+NM_001204111+NM_001204110+NM_138627+NM_138623+NM_138621+NM_138625+NM_001204106+NM_207003+NM_138624+NM_001204113+NM_001204108+NM_001204107+NM_006538+NM_138622+NM_207002	0.00212267750498	0.0337955145119	5.79955290987	5.26457744341	5.79978265364	2.67627047952	3.10315574339	3.49733425776	2.97513276127			BCL2L11		CCDC28B
SBNO2	NM_014963+NM_001100122	0.0021248341075	0.0337955145119	29.5215157332	31.1478105222	24.5013959225	11.9647154472	18.7867269512	12.249550918	12.0936108195			SBNO2		RNF7
GLIS3	NM_001042413+NM_152629	0.00212699071002	0.033802890933	2.64305123644	3.38742778959	2.7816780642	1.3158030138	1.69926424091	1.44076506476	1.48142236061			GLIS3		VKORC1
PEA15	NM_003768	0.00212898142004	0.033802890933	176.558887686	178.724940767	181.426710216	90.1273849223	116.385431929	99.5598474065	102.444796304			PEA15		FOXP1
MAP2K3	NM_145109+NM_002756	0.00213370935634	0.033802890933	78.1188784751	78.7526839015	66.6759205562	29.1404664231	49.5176072792	34.1981126757	28.3826306599			MAP2K3		ACP6
PARP1	NM_001618	0.00213827140013	0.033843832021	66.3835133983	59.7400626427	61.3776745646	18.471506219	33.2950839971	30.7923983927	33.0396066738			PARP1		MTRF1
TBC1D14	NM_001113361+NM_020773+NM_001113363+NM_001286805	0.00214722959522	0.0338979057592	30.6035574329	29.4910884011	28.1516458759	12.4740175511	15.7111497793	19.6078096215	13.0461058196			TBC1D14		LTBP4
AMOTL2	NM_016201+NM_001278683+NM_001278685	0.00214814200398	0.0338979057592	49.8823767153	49.5650718336	46.7967655245	17.0875824234	31.5906216058	23.2051957619	23.4983814801			AMOTL2		NEDD8
LMNA	NM_001282625+NM_170708+NM_170707+NM_001282626+NM_005572+NM_001282624+NM_001257374	0.00215660252157	0.0339647289353	812.696873833	525.133798586	482.551239066	208.684980305	322.735523092	203.171082541	241.327363598			LMNA		AARD
SLC12A7	NM_006598	0.00216456536165	0.0340143229167	9.51885337095	13.8954348888	11.5488117755	0.290768715239	2.7104763965	1.16799822552	0.554568705695			SLC12A7		CITED4
STIP1	NM_001282652+NM_001282653+NM_006819	0.00216556071666	0.0340143229167	226.496985412	192.200763529	186.699209117	79.7385018018	114.950982745	115.465197348	109.917040693			STIP1		RPS27A
KRT80	NM_001081492+NM_182507	0.00217070338421	0.0340403120936	75.8182034984	35.9592410094	41.3528404228	11.2427792341	14.4405247502	18.4358020074	17.8808575147			KRT80		S100Z
PTGR1	NM_001146109+NM_001146108+NM_012212	0.00217327471798	0.0340493827161	47.2888657638	35.0898312226	38.1890516356	11.8127279003	17.5737971531	23.3455394124	17.4941739274			PTGR1		ISYNA1
TNRC6C	NM_001142640+NM_018996	0.00217617783676	0.0340506164828	3.6190173015	2.69822808596	2.84929394651	1.14531332827	1.82824750807	1.33074840726	1.39959715533			TNRC6C		PKN1
C19orf10	NM_019107	0.00218389183809	0.0340815006468	160.018389189	122.79301941	115.46145585	72.2665999051	70.5473018648	71.3282025314	71.0201909925			C19orf10		ZNF558
NOMO2	NM_173614+NM_001004060	0.00218878566689	0.0341150614092	2.93212813651	3.24545206834	3.25289580982	1.20711620236	1.78701528236	1.48537283282	1.83023317628			NOMO2		PTPRU
FLNA	NM_001456+NM_001110556	0.00219069343066	0.0341227390181	464.867015994	374.59365786	356.407207919	167.994480881	211.490047007	197.773735901	246.562581755			FLNA		TTC32
CYP2S1	NM_030622	0.00219309887193	0.0341380645161	3.88193438929	0.926291638217	1.2455692109	0.00912272235064	0.0	0.0975808716709	0.0			CYP2S1		TRMT1
ID1	NM_181353+NM_002165	0.0021945089582	0.0341380645161	124.376001712	70.9377554671	64.3687416601	15.3986561745	26.9118820176	7.59809160286	14.1586189701			ID1		SLC25A26
NCS1	NM_014286+NM_001128826	0.00219931984074	0.0341468126207	17.9189420552	14.3916057612	15.3112155781	5.30576051368	9.5452316874	5.46034699345	3.80101979481			NCS1		MRPS18B
PTPRS	NM_002850+NM_130853+NM_130855+NM_130854	0.00220296947578	0.034158974359	11.3032535184	10.9431072197	10.2132559588	3.61088353457	7.10563247482	3.15358160793	3.55854345295			PTPRS		TMEM254-AS1
EIF4G1	NM_198241+NM_198244+NM_001194946+NM_001194947+NM_198242+NM_001291157+NM_182917+NM_004953	0.00220379893829	0.034158974359	245.932060075	252.725068255	242.243551054	115.946735532	167.566483816	128.746734293	134.619669072			EIF4G1		ZNF449
RNF126P1	NR_002818	0.00220728268082	0.034158974359	1.10281270695	0.578927253879	0.782198762503	0.326549161653	0.165806724645	0.23717367317	0.122848035598			RNF126P1		TMEM116
GABRE	NM_004961	0.00220894160584	0.034158974359	3.8247332755	4.30236521054	3.31162656597	1.21753178065	0.341705836491	1.09992437561	1.39551263111			GABRE		ARHGDIB
SLFNL1-AS1	NR_037868	0.00221159588587	0.0341614349776	0.747780212183	0.544974644052	0.598553332683	0.138232382035	0.259155985692	0.235901628168	0.224013457805			SLFNL1-AS1		RSRP1
ZMYND19	NM_138462	0.00222528201725	0.0342206632653	43.6239371525	38.2778863426	37.6881824426	18.8841817621	26.0234605255	22.0289173932	20.9975688368			ZMYND19		BTG3
CTNNA1	NM_001903+NM_001290310+NM_001290307+NM_001290309+NM_001290312	0.00223739216987	0.0342857142857	248.374979044	229.246967159	236.431291079	116.190825411	151.144782497	137.678355441	139.325418809			CTNNA1		ZNF358
ZNF790-AS1	NR_040027+NR_040028	0.0022395487724	0.0342857142857	1.656570812	1.95091925348	1.44975666386	0.851817179571	0.455408541471	0.852531634084	0.640908503141			ZNF790-AS1		DNAJB1
RASD1	NM_016084+NM_001199989	0.00224651625747	0.0343500317058	6.61085725179	7.11140662239	6.65403109017	2.9717137434	3.82769334257	4.08525045355	2.34926346502			RASD1		KHK
NUCKS1	NM_022731	0.00225066357001	0.0343620253165	147.152255195	139.1237081	149.401476244	54.6608528911	79.4409560158	84.3475159647	84.9145235167			NUCKS1		LOC728730
PPRC1	NM_015062+NM_001288727+NM_001288728	0.00226410086264	0.034421185372	24.2037477337	28.8158051998	28.0292287751	12.1913931683	15.8614296906	15.3257138331	16.0225241314			PPRC1		LSM2
MSTO1	NR_046295+NR_046294+NM_018116+NM_001256533+NR_046293+NR_046292+NM_001256532	0.00226924353019	0.0344233668342	12.2532456219	11.5978209421	11.6281491096	4.98773251559	7.10879394932	6.83292304402	4.12519030294			MSTO1		PARP3
TCF7	NM_003202+NM_201632+NM_001134851+NM_213648+NM_201634+NR_033449	0.00227140013271	0.0344233668342	1.62290389226	0.967157679881	0.825820008718	0.324165051122	0.300091450676	0.452047194888	0.22439008188			TCF7		NBR1
GON4L	NM_001282856+NM_001282860+NM_001282858+NM_032292+NM_001282861	0.00227222959522	0.0344233668342	8.51912253155	8.74386068558	8.34402096906	2.98005044247	5.4005758411	4.21196970973	4.35188294329			GON4L		MEX3B
DDX31	NM_022779+NM_138620	0.00227488387525	0.0344331450094	15.0766110081	14.4369100533	13.3770397069	5.87754224725	8.71015109	8.33404321781	7.65039012499			DDX31		SLC2A13
SNX22	NM_024798+NR_073534	0.0022850862641	0.034544200627	3.38082716375	3.75042220739	3.41094746247	1.90251036674	1.89450602084	1.98593822659	2.02958351713			SNX22		SLC25A19
MCM6	NM_005915	0.00228881884539	0.0345782227785	34.0014875118	44.3451577887	45.1789667552	11.1787206694	17.8765468706	20.4597066093	21.2493040206			MCM6		ST3GAL6-AS1
FZD7	NM_003507	0.00230681818182	0.0347457838851	19.0827347136	13.8966184002	15.2815828952	7.07199074659	9.60242794526	8.35337759264	8.42994002572			FZD7		TMEM219
AEN	NM_022767	0.00231785003318	0.0348276291226	20.7577240293	22.8622892365	21.0780936372	10.3822582141	13.7810610384	12.5353510255	12.0811738731			AEN		VASH2
LBR	NM_194442+NM_002296	0.00232058725946	0.0348276291226	60.6979181582	41.5415856929	46.0756748155	17.5123815817	17.0957507665	24.615556927	28.2703118069			LBR		STEAP3
SLC25A22	NM_001191061+NM_001191060+NM_024698	0.00234298274718	0.0349919504644	27.1609126037	29.6455539048	23.271174483	8.09248071222	15.9611131905	12.6693372027	11.8422335435			SLC25A22		RHOBTB1
IGSF3	NM_001542+NM_001007237	0.00235335102853	0.0350487955528	0.869464355482	0.608096162829	0.425597069897	0.0427739808247	0.107283052109	0.0637756234498	0.243992933873			IGSF3		PDLIM3
SLC1A7	NM_001287595+NM_001287597+NM_006671+NR_109858+NM_001287596	0.00235899137359	0.0350894509562	0.174287189683	0.377702722708	0.402508910613	0.0	0.0251751769253	0.0	0.0375713449166			SLC1A7		GSX2
LIG3	NM_013975+NM_002311	0.00236687126742	0.0351112476951	13.2973752373	11.9468751127	11.3616317872	4.86628731203	7.65271548077	6.45544890325	6.6122740622			LIG3		GALK2
XYLB	NM_005108	0.00236919376244	0.0351112476951	2.27505870343	3.39955606276	3.16074067329	0.486912610936	1.25452553958	1.09951801709	1.15767790411			XYLB		SIRT5
CPE	NM_001873	0.00237458526875	0.0351346389229	11.5326967461	16.3844346328	15.2680441246	6.80488583163	5.99822118308	7.32680948568	8.59138512765			CPE		SAMSN1
NFX1	NM_147133+NM_147134+NM_002504	0.00237715660252	0.0351346389229	17.4909499503	17.8578547941	17.4766058222	6.49454012497	10.4784977395	10.4128357865	8.99788741274			NFX1		TCAIM
SGTA	NM_003021	0.00237806901128	0.0351346389229	71.9089929282	57.6801603055	55.610530832	29.3538152522	39.1283099557	33.2358411585	31.275340993			SGTA		WDFY2
NOL6	NM_022917+NM_139235	0.00238097213006	0.0351346389229	38.4778347993	40.025693416	38.1122227669	12.7904514959	23.3033117919	21.9910877927	16.9428515697			NOL6		KLHL26
LIMA1	NM_016357+NM_001113547+NM_001113546+NM_001243775	0.00239631718646	0.0351771150335	60.7712622102	61.7275001788	66.1113937301	22.3905389245	27.2092491632	43.4958805314	25.9006617535			LIMA1		LANCL3
IGFBPL1	NM_001007563	0.0024046947578	0.0352046144505	5.59752682393	4.16118104551	5.28649000671	0.987599417336	1.63156532466	1.99219463738	2.64624356609			IGFBPL1		MPV17L2
PDXDC1	NM_001285447+NM_001285448+NM_015027+NM_001285450+NM_001285445+NM_001285444+NM_001285449	0.0024046947578	0.0352046144505	19.392157288	15.7640409508	16.7488485901	8.37184872015	8.49976672066	9.84417764456	11.0756151403			PDXDC1		HMGA1
CUL1	NM_003592	0.00241746848042	0.0352757996379	55.0996788731	48.9171962646	47.0652578546	22.0329721614	33.8262990578	25.4510820748	26.7669752702			CUL1		GTPBP3
SMG7	NM_201568+NM_173156+NM_001174061+NM_201569	0.00241962508295	0.0352757996379	23.1732949063	25.7399711363	25.841344959	11.1948916647	16.243748345	14.1320748237	13.4316512998			SMG7		PCDHB9
ITGAV	NM_002210+NM_001145000+NM_001144999	0.00242178168547	0.0352757996379	47.2505594854	49.097114718	43.9482302079	19.7413970154	24.3440879502	30.7301215376	26.1205207336			ITGAV		MC1R
TAF4	NM_003185	0.00242393828799	0.0352757996379	9.33890720413	9.63749893055	8.44635508292	4.70411660186	5.84513743858	4.98292532322	5.17788012443			TAF4		RIC8B
TRRAP	NM_003496+NM_001244580	0.00242767086928	0.0353051869723	15.485890187	13.7584344515	11.9689677059	4.86966315632	8.50532333494	6.08853820684	7.12656801176			TRRAP		UQCRBP1
MYCBP2-AS1	NR_046716	0.00243065693431	0.0353060240964	1.3358724614	1.19216440857	1.07383615567	0.336225566822	0.731656973545	0.444003047968	0.337302150302			MYCBP2-AS1		OOEP
ANXA8L1	NM_001278923+NM_001098845+NM_001278924	0.00243621433311	0.0353441636582	2.10646790237	1.38516156638	1.0066236125	0.124017928563	0.22669426541	0.611688454922	0.191184682119			ANXA8L1		RPS15A
PANDAR	NR_109836	0.00244442601194	0.0353781512605	5.16636006742	5.9877698708	5.41938396708	1.82584685081	2.25954521684	3.28332203401	3.08202282845			PANDAR		USE1
FAM222A	NM_032829	0.00245280358328	0.0354355901738	2.70932861001	1.84460570559	2.13410747404	0.567307005277	1.19805554298	0.963849458915	0.859414687417			FAM222A		LAPTM5
SECTM1	NM_003004	0.00245802919708	0.0354473684211	3.35332499161	2.81172480905	3.16238640791	0.550091762601	1.71006998155	0.803217716909	0.449366127292			SECTM1		PAX8-AS1
HGSNAT	NM_152419	0.00246549435965	0.0354476190476	13.2743748292	17.9135661228	17.9188249786	7.58042063283	7.64608956533	7.60312946311	10.3874446303			HGSNAT		COL6A2
GTF2I	NM_001163636+NM_001518+NM_032999+NM_033000+NM_033001+NM_001280800	0.0024696416722	0.0354476190476	34.5506099636	28.7457700324	30.1220617408	6.57682187419	16.4464025846	11.3325120819	13.324568955			GTF2I		ERBB3
ITM2C	NM_001287240+NM_001287241+NM_030926+NM_001012516+NM_001012514	0.00247403782349	0.0354661117717	47.0659961132	31.5512285575	32.2884436754	16.5349640548	19.5578622925	10.7240805755	16.2628029645			ITM2C		DHX40
CYR61	NM_001554	0.0024795952223	0.0354824925816	427.800402921	477.106865212	479.407137014	309.14923555	188.24004083	244.326693116	235.679893505			CYR61		CARF
LOC102724927	NR_120311	0.00248556735236	0.0355047393365	0.868654489398	1.61082173504	1.34041886387	0.06940683681	0.192570260853	0.412448741572	0.430829903265			LOC102724927		FGD6
ACTBL2	NM_001017992	0.00249071001991	0.0355150798344	0.306014389608	0.620669389449	1.19919412998	0.0342314320416	0.0111735997077	0.0	0.0193168349937			ACTBL2		TBC1D7
UHMK1	NM_001184763+NM_144624+NM_175866	0.00250008294625	0.0355646017699	47.9231619358	51.7461501832	50.6359446685	21.5807405159	27.7833192459	31.652818263	29.7653369223			UHMK1		USP30
PCGF5	NM_001257101+NR_046435+NM_001256549+NM_032373+NR_046310	0.00250564034506	0.0355830388693	53.1585978699	48.9635849399	46.2252220646	24.9438889204	23.8444284827	30.5794932339	31.4550566509			PCGF5		MRPL15
LYST	NM_000081+NR_102436	0.00251078301261	0.0355908289242	4.38057995458	4.59696442342	4.91202124588	2.2796521078	1.96469338904	2.61627673876	2.95460064981			LYST		DYX1C1
KIAA1324	NM_020775+NM_001267048+NM_001284352+NM_001284353	0.00252015593895	0.0356504398827	0.533106941788	0.259797793876	0.520994171305	0.073688719422	0.0564651434298	0.104924377103	0.0737573970251			KIAA1324		RBKS
PSORS1C3	NR_026816	0.00252090245521	0.0356504398827	0.504639918377	0.409411531833	0.507066173612	0.161286038995	0.15793779553	0.119804883197	0.182027780683			PSORS1C3		SWSAP1
IRF5	NM_001098630+NM_001098629+NM_001242452+NM_032643+NM_001098627	0.00253915063039	0.0358203033839	0.620983515266	0.251235099474	0.400900523713	0.0192957111783	0.0965412835968	0.0294687711314	0.0435543647097			IRF5		VAMP8
PMS2P3	NR_028059	0.00254188785667	0.0358203033839	1.36709533042	1.36328935607	1.17334157029	0.732771580898	0.675961839741	0.425981786558	0.44946066766			PMS2P3		NAPG
ARF1	NM_001024226+NM_001658+NM_001024228+NM_001024227	0.00254404445919	0.0358203033839	297.898597358	281.802851465	287.80757072	167.530888274	195.753948333	158.166409105	153.138463679			ARF1		AMN1
SSH1	NM_018984+NM_001161331+NM_001161330	0.00256279031188	0.0359454123113	21.2223363488	37.9501567897	39.115650727	8.55572832197	14.5871730383	11.8432131193	12.6090974251			SSH1		DHRS1
LOC102467080	NR_104658+NR_104659	0.0025649469144	0.0359454123113	0.181032292783	0.293740964995	0.181902676857	0.0	0.0	0.0	0.0			LOC102467080		MAPK13
GCNT1	NM_001097634+NM_001490+NM_001097633+NM_001097635+NM_001097636	0.00256710351692	0.0359454123113	14.6825907045	7.03408349746	7.236702269	2.12996225965	1.85855675397	2.56664157966	3.82057827599			GCNT1		C3orf62
MFHAS1	NM_004225	0.00257431984074	0.0359837681159	7.93177068934	5.59020088366	5.59936971734	2.33418956407	2.16246045295	2.50108367481	3.96953055945			MFHAS1		LINC01420
F2RL1	NM_005242	0.00257987723955	0.0360011527378	120.791957169	205.824329101	233.3437324	43.9440190797	60.4835013598	83.656321597	66.3829366302			F2RL1		DUSP11
VAV2	NM_001134398+NM_003371	0.00258725945587	0.0360011527378	26.16125036	16.8579627705	16.4237231011	6.21757852719	11.0064583283	8.15493670478	7.83232779894			VAV2		MMP19
CTNNAL1	NM_001286974+NM_003798	0.00258966489715	0.0360011527378	157.207759007	123.336950908	128.497667391	48.0130079308	61.2965115888	85.8255115641	70.7198407659			CTNNAL1		BTBD3
PODXL2	NM_015720	0.00259240212342	0.0360069124424	4.76077488282	4.17640536818	5.19202576047	1.80764120957	1.32846968439	1.04202588585	2.80972940328			PODXL2		SEPT7P2
TBC1D30	NM_015279	0.00260642003981	0.0361044176707	0.300519115868	0.664934921058	0.927852956488	0.0733455683467	0.0319213063222	0.0835387935545	0.0896761350517			TBC1D30		FN3K
[truncated: 23,383 more rows]

## Sheet: (C) MCF7cellsVMDA231cells
#symbols	IDs	p	FDR	MCF7WT_Fc_noDAPT_1_human.sam	MCF7WT_Fc_noDAPT_human.sam	MDA231_Fc_noDAPT_human.sam	MDA_WT_Fc_noDAPT_2_human.sam	MDA_WT_Fc_noDAPT_3_human.sam		FDR<0,05:	MCF7cells	0	MDA231cells	1
[truncated: 24,112 more rows]

[truncated: 5 more sheets: (D)MCF7tumorsVMDA231tumors_no1R, (E) MGVMCF7stroma_no1R, (F) MGVMDA231stroma, (G) MCF7stromaVMDA231stroma, (H) Estrogen]
