# Supplementary material for: Decoding breast cancer tissue–stroma interactions using species-specific sequencing
Source: Breast Cancer Res. 2015 Aug 13;17(1):109. doi: 10.1186/s13058-015-0616-x (PMC4534116; doi:10.1186/s13058-015-0616-x)
Supplement: Additional file 5: Table S4. — Gene lists from in vitro comparisons. (XLSX 53 kb) [file 13058_2015_616_MOESM5_ESM.xlsx]

## Sheet: Figure Legend
Table S8:	Gene lists from in vitro comparisons
	The figures to which the gene list is associated are indicated above each comparison group.
	The number of genes in each list are indicated below the comparison group name, and the genes are listed in reverse alphabetical order.
	Gene List	Comparison Groups
A	Co-culture (human)	Downregulated by DLL4 vs. GFP	Upregulated by DLL4 vs. GFP only	"Notch Signature" in co-culture	Downregulated by DLL4 +DAPT vs. DLL4 -DAPT only
B	Notch Signature (human)	"Notch Signature" in co-culture only	Shared "Notch Signature"	"Notch Signature" on immobilized ligand only
C	Immob.Lig. (human)	Downregulated by Fc-DLL4 vs. Fc	Upregulated by Fc-DLL4 vs. Fc only	"Notch Signature" on immobilized ligand	Downregulated by Fc-DLL4 +DAPT vs. Fc-DLL4 -DAPT only
D	Co-culture (mouse)	Downregulated in 3T3DLL4 vs. 3T3GFP	Upregulated in 3T3DLL4 vs. 3T3GFP only	Shared genes	Downregulated in 3T3DLL4 +DAPT vs. 3T3DLL4 -DAPT only
E	Co-culture vs. Immob.Lig. (human)	Upregulated by DLL4 only	Common "Notch Signature" gene	Downregulated by DAPT only
F	GFP vs. Fc (human)	Upregulated in MDA-MB-231 by 3T3GFP vs. Fc	Downregulated in MDA-MB-231 by 3T3GFP vs. Fc

## Sheet: (A) Co-culture (human)
	Figure 3E
Figure S4
Downregulated by DLL4 vs. GFP	Upregulated by DLL4 vs. GFP only	"NOTCH SIGNATURE" in co-culture	Downregulated by DLL4 +DAPT vs. DLL4 -DAPT only
415	101	63	101
ZSCAN31	ZNF660	ZNF664-FAM101A	ZNF826P
ZSCAN2	ZNF32-AS1	ZNF559-ZNF177	ZNF726
ZNF836	TNKS2-AS1	ZNF20	ZNF296
ZNF829	TNFRSF6B	WFDC21P	ZCWPW2
ZNF695	TNFRSF13C	VIPR1-AS1	YTHDF3-AS1
ZNF610	TMOD4	USP2-AS1	VPS13A-AS1
ZNF571	TM4SF19-AS1	TMEM256-PLSCR3	UXT-AS1
ZNF547	THEM5	STAG3L5P	TTLL3
ZNF425	TGFBR3L	SH3BGR	TRIM34
ZFP36	SPATA45	SGK3	TOLLIP-AS1
ZCCHC12	SMKR1	SEPT7P9	TNFRSF25
ZBTB26	SMCO2	SCARNA9	TERC
ZBED9	SLC38A5	SCARNA8	TCTEX1D4
YJEFN3	SLC25A18	SCARNA4	STARD5
WNT2B	SLC22A20	SCARNA27	ST20
WFDC2	SLC10A5	SCARNA2	SPTY2D1-AS1
WDR31	RTN4R	RUSC1-AS1	SPATA17
WBP1	RPL13AP6	RTP3	SNHG4
WASH3P	ROPN1L	RNU4ATAC	SMG1P5
VSTM5	RNF5	PRH1	SLC25A45
VPS53	RNF103-CHMP3	PRAC2	SGPP2
VMAC	RNASE1	PMS2P4	SGOL1-AS1
VLDLR-AS1	RGS9	PLA2G4B	SCGB2B2
VAX2	RCAN3AS	NME2	SCARNA22
VAMP1	RAB37	NME2	SCARNA12
USP30-AS1	PTCD1	NAPA-AS1	SCARNA10
URAHP	PRR34-AS1	MYO16-AS1	RPL7
UPK2	PRKAG2-AS1	MTHFS	RNU86
UFSP1	PRG2	MRPL42P5	RNASEK-C17orf49
TTC9B	PHKA2-AS1	MMP23B	PYCARDOS
TROAP	PCDHB12	LOC283352	PDE1C
TRNP1	OGFR-AS1	LOC101928891	PCAT6
TRIM34	NPHP3-ACAD11	LOC101928784	PANO
TRAM1L1	NPB	LOC101927701	OSGEPL1-AS1
TRAF1	NIM1K	LOC101927354	OPA1-AS1
TP53TG1	NEURL2	LOC101927230	OCLM
TNXB	NBPF8	LOC101927217	NPY4R
TNNI3K	MYLK2	LOC101059948	NEURL3
TNFRSF9	MYL1	LOC100422556	MYZAP
TNFRSF18	MYCBP2-AS1	LOC100289561	MSH5-SAPCD1
TNFAIP3	LY96	LINC00473	MSH5
TNFAIP2	LOC728739	ITIH4-AS1	MGC16142
TNF	LOC646903	IFITM4P	LRRC46
TMEM9B-AS1	LOC645166	HIST2H2AC	LOC728024
TMEM88	LOC389247	HCG23	LOC646626
TMEM262	LOC101929162	HCG2040054	LOC102723439
TMEM190	LOC101928794	GUSBP4	LOC101929225
TMEM185A	LOC101928545	GPR1	LOC101928837
TM4SF19	LOC101928100	GNRH2	LOC101928571
TLDC2	LOC101927755	GJA9-MYCBP	LOC101928525
TIPRL	LOC101927492	FLJ42351	LOC101448202
TICAM2	LOC101927322	FAM81A	LOC100506895
TIAF1	LOC100507420	FAM222A-AS1	LOC100506476
TEKT2	LOC100506603	EGLN2	LOC100505592
TCTE3	LOC100505984	DMC1	LOC100505478
TARSL2	LOC100131626	CST5	LOC100499484-C9ORF174
TAPBPL	LOC100129083	CEP63	LOC100289092
SYNPR-AS1	LMLN-AS1	CD52	LOC100288846
SYNE1-AS1	LINC00982	CD302	LOC100268168
SYCP2L	LINC00173	C8G	KCTD21-AS1
SYCE2	LINC00035	C4orf47	JMJD1C-AS1
SUN3	LIN7B	BLOC1S5	INSL4
STX16-NPEPL1	LIMD1-AS1	ADORA2A	HSD3B1
ST3GAL4-AS1	LHB		HOXD3
SRP14-AS1	LENG9		HIST2H2BA
SRD5A3-AS1	KANSL1-AS1		HIST1H3J
SPATA4	IGFBP2		HIST1H2AJ
SPATA25	IDH1-AS1		HIF1A-AS1
SPATA24	HSD11B1		HES4
SOD2	HRASLS2		HES1
SOCS2-AS1	HNRNPH2		GTF2H2C_2
SLIT2-IT1	HIST2H2BC		GPRASP2
SLCO1B7	HIST1H2AB		GNG3
SLC45A2	HIGD1B		GLYCTK-AS1
SLC2A1-AS1	GTF3C2-AS1		FRMD8P1
SLC27A5	GCSH		FOXD3-AS1
SLC25A21-AS1	GABRR2		FLJ27354
SH3TC1	FUT8-AS1		FANK1
SGK3	FOXD2-AS1		FAM212A
SERINC4	FAM45B		FAM155A
SEMA3B-AS1	FAM45B		ERICH6-AS1
SEBOX	EPN2-IT1		EDRF1-AS1
SDCBP2-AS1	EGFL8		ECSCR
SDC4	DYRK4		EBI3
SCLY	DNAH14		DDT
SCARNA6	DLEU2L		CTB-118N6,3
SCARNA16	DERL3		COX7B2
SCARNA1	DEPTOR		CNIH2
RPS27	CRHR1-IT1		CLEC3B
RPS26	CLDN3		CFI
RNU6ATAC	CHKB		CD38
RNU6-78P	CETN4P		C2orf27A
RNF216-IT1	CELSR3-AS1		C21orf140
RND1	C1QTNF9B-AS1		C21orf119
RNASEK-C17orf49	C1QTNF5+MFRP		C10orf10
RNASEH2B-AS1	C16orf74		BTBD8
RFPL4A	C12orf61		BHLHE40-AS1
RFPL1	C11orf48		B4GALT1-AS1
RDH5	C11orf42		ARIH2OS
RBPMS2	B4GALNT3		APCS
RBP7	ANXA2R		ABCA1
RBP5
RBP1
RASAL2-AS1
RALGAPA1P
RAET1L
RABL2B
RAB43
QRFP
PTTG2
PTPRCAP
PTGS2
PSMD6-AS2
PSMC1
PRSS3P2
PRSS37
PRR22
PRPS1L1
PROZ
PRKG1-AS1
PPP4R4
PPP1R2P3
PPP1R15A
PMF1
PMCH
PLSCR3
PLEKHA4
PLA2G4C
PLA2G4A
PLA2G1B
PLA2G10
PILRB
PFKFB1
PDZD7
PCDHGC3
PCBP2-OT1
PATL2
PARD6G-AS1
PALM2-AKAP2
P2RX5
OVOL1-AS1
OVGP1
OTUD1
OR2AG2
OPA1-AS1
OMP
NUDT8
NUCB1-AS1
NUAK2
NTMT1
NR4A1
NPY4R
NPPA-AS1
NPIPB6
NOXRED1
NOSTRIN
NNAT
NMRK1
NLRC4
NGF
NFKBIA
NEURL3
NCOA7
NBL1
NAPSA
MYCBP
MTHFS
MSH5-SAPCD1
MSH5
MPP4
MILR1
MIA2
MEIS3
MBLAC1
MAP3K8
MAK
LYG1
LY6G5C
LUC7L2
LST1
LSP1P3
LSMEM1
LRRC75B
LRRC69
LRRC39
LRP5L
LOH12CR2
LOC731157
LOC728989
LOC728819
LOC648987
LOC643339
LOC553103
LOC441461
LOC441242
LOC286059
LOC284009
LOC254896
LOC148709
LOC102724084
LOC102723513
LOC102723385
LOC102606465
LOC101929767
LOC101929512
LOC101929395
LOC101929340
LOC101929127
LOC101929089
LOC101928943
LOC101928674
LOC101928483
LOC101928370
LOC101928290
LOC101927795
LOC101927571
LOC101927178
LOC101927100
LOC101926933
LOC100507506
LOC100507316
LOC100507291
LOC100507144
LOC100506136
LOC100505841
LOC100505812
LOC100505666
LOC100499484-C9ORF174
LOC100288911
LOC100132831
LOC100132111
LOC100128573
LOC100128568
LOC100126784
LINC01433
LINC01431
LINC01426
LINC01341
LINC01271
LINC01204
LINC01176
LINC01012
LINC00886
LINC00881
LINC00618
LINC00592
LINC00565
LINC00539
LINC00515
LAT2
LAMTOR5-AS1
KRT34
KRT20
KRT17
KLRC4
KLRC2
KLK14
KLHL23
KCNIP2
KCNE1L
KCNC4-AS1
KCNAB1-AS2
JUN
JARID2-AS1
ITGB7
ITGB1BP2
ITGA9-AS1
IQCD
INTS6-AS1
IL7
IL24
IL1RN
IL1A
IFNL3
IFNL2
IFNL1
ICOSLG
ICAM1
IBA57-AS1
HSD17B14
HPGD
HOXC6
HOXA13
HIST2H2BF
HIST2H2BA
HIST1H4H
HIST1H4B
HIST1H3A
HIST1H2BB
HIST1H2AH
HIST1H2AC
HCG14
HBD
HARBI1
HAND1
GUSBP1
GRK4
GNRHR2
GNG8
GLIDR
GKN2
GEMIN8P4
GBP7
GBP5
GBP4
GAL3ST2
GAGE10
FXYD7
FOS
FOCAD-AS1
FNDC8
FLJ46906
FLJ31104
FILIP1L
FGF14-AS2
FERMT3
FCER1G
FAM86C2P
FAM45A
FAM43A
FAM188B
FAM156A
FAM133B
FAM122C
F2RL3
ESR1
ERAS
EIF4EBP3
EGR4
EGR3
EGR2
EGR1
EEF1E1
EEF1DP3
EDN1
DYX1C1
DPYD-AS1
DIP2A-IT1
DHRS2
CYP1A1
CXCR6
CXCL8
CXCL3
CXCL2
CXCL11
CXCL10
CXCL1
CTRC
CTB-178M22,2
CSF3
CRYBB2
CREB5
CPT1B
CPLX1
CNFN
CMTM1
CLPSL2
CITED4
CH25H
CFB
CEBPD
CDKL3
CDIPT-AS1
CD83
CD24
CCT6P1
CCRN4L
CCL5
CCL24
CCL20
CCDC173
CCDC116
CBWD6
C9orf24
C9orf173
C5AR1
C1orf195
C1orf189
C18orf32
C16orf93
C15orf40
C14orf79
C11orf96
C11orf94
BSCL2
BLID
BIRC3
BEX2
BEST3
BBC3
BATF2
AXIN2
ATRNL1
ATP6V1G2
ATP5L2
ATP2C2
ATP2A1
ATF3
ARMCX5-GPRASP2
ARC
APOE
APOBEC3F
APOBEC3D
APCS
ANKRD7
ANKHD1-EIF4EBP3
ANG
AKR7L
ADA
ACTN1-AS1
ABLIM2
ABHD12B
ABCC9
AARSD1
A1BG-AS1

## Sheet: (B) Notch Signature (human)
Figure 3E
"NOTCH SIGNATURE" in co-culture only	Shared "Notch Signature"	"NOTCH SIGNATURE" on immobilized ligand only
62	1	28
ZNF664-FAM101A	SCARNA4	TNFSF10
ZNF559-ZNF177		TMEM190
ZNF20		SNAI1
WFDC21P		SCLY
VIPR1-AS1		SCARNA5
USP2-AS1		SCARNA23
TMEM256-PLSCR3		SAA4
STAG3L5P		RNF103-CHMP3
SH3BGR		RNASEH2B-AS1
SGK3		PRSS22
SEPT7P9		PRH1-PRR4
SCARNA9		MOB4
SCARNA8		MAGEA8-AS1
SCARNA27		LRRC48
SCARNA2		LOC100505942
RUSC1-AS1		LILRA6
RTP3		HES1
RNU4ATAC		GTF2H2C_2
PRH1		FOXS1
PRAC2		FBXO22-AS1
PMS2P4		FAM183A
PLA2G4B		EIF4EBP3
NME2		DIAPH3-AS1
NME2		COL1A1
NAPA-AS1		C9orf135
MYO16-AS1		ARL9
MTHFS		ADAMTSL4-AS1
MRPL42P5		ABCA1
MMP23B
LOC283352
LOC101928891
LOC101928784
LOC101927701
LOC101927354
LOC101927230
LOC101927217
LOC101059948
LOC100422556
LOC100289561
LINC00473
ITIH4-AS1
IFITM4P
HIST2H2AC
HCG23
HCG2040054
GUSBP4
GPR1
GNRH2
GJA9-MYCBP
FLJ42351
FAM81A
FAM222A-AS1
EGLN2
DMC1
CST5
CEP63
CD52
CD302
C8G
C4orf47
BLOC1S5
ADORA2A

## Sheet: (C) Immob.Lig. (human)
	Figure 3E
Figure S4
Downregulated by Fc-DLL4 vs. Fc	Upregulated by Fc-DLL4 vs. Fc only	"NOTCH SIGNATURE" on immobilized ligand	Downregulated by Fc-DLL4 +DAPT vs. Fc-DLL4 -DAPT only
127	47	29	55
ZNF559-ZNF177	ZFAT-AS1	TNFSF10	ZRANB2-AS1
ZNF321P	WFDC2	TMEM190	TRIM34
ZNF32-AS1	UXT-AS1	SNAI1	TNFRSF6B
ZNF20	TP53TG5	SCLY	TMEM52
WWOX	TMEM121	SCARNA5	TGFB2-AS1
WBP1	TESC	SCARNA4	SYCP3
VTRNA2-1	SP140	SCARNA23	SMG1P5
URAHP	SCARNA10	SAA4	SGK3
UCN	SAMD13	RNF103-CHMP3	SERPINB9
TXNDC5	RPL36A	RNASEH2B-AS1	SCO2
TUBA8	RNU86	PRSS22	SCARNA27
TSSK6	RASSF1-AS1	PRH1-PRR4	RNASEK-C17orf49
TRIM34	PLA2G4B	MOB4	RDM1
TMEM37	PITX2	MAGEA8-AS1	PSORS1C3
TMEM30C	P2RY11	LRRC48	PRAC2
TMED6	NMBR	LOC100505942	NTF3
STARD13-AS	NBPF25P	LILRA6	LOC102724050
STAG3L5P	NBPF25P	HES1	LOC102546298
ST3GAL4-AS1	NBPF25P	GTF2H2C_2	LOC101929231
SPATA25	NBL1	FOXS1	LOC101928837
SOST	MED4-AS1	FBXO22-AS1	LOC101928571
SMARCA5-AS1	LOC400927	FAM183A	LOC101927730
SHH	LOC101927919	EIF4EBP3	LOC100996693
SERPIND1	LOC101927018	DIAPH3-AS1	LOC100507420
SEPT5-GP1BB	LINC01176	COL1A1	LOC100289561
SDHAP3	LINC00568	C9orf135	LOC100270804
SDCBP2	LAIR2	ARL9	LINC01186
SCARNA9	IQCH	ADAMTSL4-AS1	LHB
SCARNA8	HIST2H2BA	ABCA1	LCN2
SCARNA21	HIST1H2BN		KLHL23
SCARNA1	HIST1H2AG		ITIH4-AS1
S100P	HCRT		INSL4
RPPH1	FXN		IL6
RNU6ATAC	FAM45B		HYPK
RNU4ATAC	FAM45B		HS1BP3-IT1
RDH5	FAM188B		HIST1H4B
PRR7-AS1	DYRK4		HIST1H3H
PRH1	DIP2A-IT1		HIST1H2AI
PMCH	DHRS2		HES4
OVCA2	CYP24A1		FRMD8P1
OAZ3	CYB5R2		F2RL1
NUDT9P1	CEP63		EP300-AS1
NUDT8	CDC37L1-AS1		ECSCR
NUDT7	C2orf61		CSF2
NPY4R	BSCL2		COX7B2
NPEPL1	ASIP		CD52
NME2	ANP32C		CD14
NME1-NME2			C2orf70
NAV2-AS2			C1orf204
MYCBP2-AS1			BOK-AS1
MTHFS			BLOC1S5
MSH5			ATP6AP1L
MNX1			ANKRD33B
MIA			AARSD1
MANSC1			AADACP1
LYRM9
LUC7L2
LRRC73
LRRC26
LRRC2-AS1
LOH12CR2
LOC388692
LOC102724323
LOC101929395
LOC101929225
LOC101928794
LOC101928290
LOC101927755
LOC100996348
LOC100505549
LOC100499484-C9ORF174
LOC100133445
LINC01012
LINC00618
LINC00035
LBX2
KLRC3
INTS6-AS1
IHH
IER5L
ICAM1
HOXB-AS3
HIST4H4
HIST2H2AC
HIST2H2AB
HIST1H4A
HIST1H3C
HIST1H2AK
HIST1H2AB
HCST
G0S2
FUT8-AS1
FOCAD-AS1
FAM45A
FAM156A
FAM133B
F8
F2RL3
EZR-AS1
ERCC6-PGBD3
EIF1AX-AS1
EGLN2
EGLN2
DIO1
DGCR6
DEAR
CYTH4
CXCL3
CXCL1
CORT
CMTM1
CLEC3B
CHKB
CFD
CELSR3-AS1
CDNF
CD37
CCDC169
CBWD5
C4orf48
C3orf55
C19orf73
AURKC
ARL2-SNX15
APOM
ALOX5AP
ADORA2A

## Sheet: (D) Co-culture (mouse)
Figure S4
Downregulated in 3T3DLL4 vs. 3T3GFP	Upregulated in 3T3DLL4 vs. 3T3GFP only	Shared genes	Downregulated in 3T3DLL4 +DAPT vs. 3T3DLL4 -DAPT only
371	147	98	157
Zmynd15	Vill	Timp4	Zfp133-ps
Zfp572	Ulk4	Thrsp	Zbtb32
Zbtb7c	Ugt1a6a	Terc	Vax2
Ypel4	Ucn2	Tdg	Tsacc
Wnt11	Txndc2	Syngr1	Trnp1
Wnt10a	Tspyl3	Stx19	Trem3
Wisp3	Trim10	Stfa3	Tnk1
Vwf	Trem2	Sstr2	Tmem91
Vmn1r44	Trat1	Spink6	Tmem88
Vgf	Tnp2	Scgb3a1	Tmem182
Vaultrc5	Tnni1	Scarna8	Tigd3
Usp43	Tnfsf12Tnfsf13	Scarna17	Themis2
Ulbp1	Tmem37	Scarna13	Tas1r1
Ugt1a1	Tll2	Saa1	Sprr2j-ps
Ubd	Tepp	Rnf151	Spink4
Tssk1	Tcea3	Rmrp	Spink2
Traf1	Tbxa2r	Retnla	Spin2c
Tpsab1	Syngr3	Rec114	Spdef
Tnnt3	Stmn1	Rbp2	Snx32
Tnmd	Stc2	Rab25	Smc2os
Tnfaip3	Sox15	Prm1	Slc35g3
Tmem86a	Smim24	Pon3	Sh2d4b
Tmem223	Smco3	Pin4	Sh2d1b1
Tmem202	Slc27a5	Phospho1	Serpinb9g
Tex12	Slc25a29	Pax5	Serpinb1c
Tbc1d21	Slc22a17	Olfr857	Scgb1a1
Tbata	Slamf9	Nr1i3	Rusc1
Tac4	Sgca	Ndufa4l2	Rrh
Sync	Scx	Msx1os	Rps15a-ps6
Syce1l	Scgb1b30	Lin7b	Rprl3
Svopl	Scg5	Lce1e	Rnf39
Sugct	Rpl28	Kcnrg	Rgs11
Stx11	Rpl21	Ifna5	Resp18
Sprr2h	Rbp7	Ifitm6	Prss50
Spi1	Rasd2	Hypm	Prn
Spata45	Rarres2	Hist2h2ac	Prl7a1
Spata13	R74862	Hist2h2ab	Pet117
Sox5os3	Pygm	Hist1h2ba	Pde8a
Snhg9	Pvalb	Hist1h2ak	Pde6h
Slfn5	Ptprcap	Hist1h2af	P2rx2
Slfn4	Ptpn18	Guca2b	Olfr458
Slc6a12	Ptges3l	Gstt1	Olfr456
Slc2a6	Ppp1r42	Gpr182	Odf3l1
Slc25a2	Pip5k1b	Gng13	Ntn3
Slc18a1	Pin1rt1	Gm9961	Nrep
Shpk	Phgr1	Gm8817	Nmnat3
Sh3d21	Pck1	Gm6568	Mylpf
Sgpp2	Pcdhga9	Gm19395	Mylk3
Serpinb9e	Pcdhga1	Gm12169	Ms4a6d
Serpinb9d	Oxt	Gap43	Mogat2
Serpinb9c	Otoa	Entpd2	Mettl7b
Serpinb6c	Olfr461	Eda	Matk
Serpina3i	Olfr1314	Dok3	Ltb
Selp	Nubpl	Dennd2d	Lsm7
Sectm1a	Ntf5	Defb25	LOC171588
Sec14l5	Nov	D630033O11Rik	Lmcd1
Scn1b	Ngb	Cst11	Krt79
Scarna3a	Myl7	Crygs	Krt20
Samd7	Mkln1os	Crip2	Krt17
S100a5	Mia	Cort	Klra17
Rtn4rl2	Mettl7a1	Cmbl	Kcnk4
Rps13	Mest	Cldn22	Itgb1bp2
Rora	Mab21l1	Cited1	Iqcf1
Rnu73b	Ly6f	Cfi	Ino80dos
Rnu11	Lgals2	Cd27	Inca1
Rnf113a2	Lat	Casp1	Ifitm5
Rnase2a	Kpna2	Calb2	Hspb2
Rhof	Klra18	C330013E15Rik	Hsh2d
Rgcc	Kank4os	Bglap3	Hpx
Rasgef1b	Jmjd7-pla2g4b	Bcl2l15	Hist1h4j
Rad9b	Isoc2b	Awat2	Hist1h4b
Psors1c2	Irg1	Ass1	Hist1h2an
Prss46	Il18	Arl9	Hes1
Prss22	Il17f	Apobec2	Hbb-b2+Hbb-bt
Prr32	Il17d	Apoa1	H2-T22
Proz	Ifna4	Anxa13	H2-M9
Prn	Ifitm1	AI463170	H2-M2
Prm3	Hyal1	Adig	Gpr4
Prl3d2	Hvcn1	A630023A22Rik	Gpr162
Prl2c5	Hist1h3h	A330102I10Rik	Gpbar1
Prl2c1	H2-L	9230102O04Rik	Gngt2
Ppp2r3d	H2-DMb2	5430440P10Rik	Gm8267
Ppp1r32	H19	4930529L06Rik	Gm7904
Ppp1r27	Gsta1	4930486F22Rik	Gm6981
Ppp1r14d	Gm6654	4930448H16Rik	Gm6578
Ppp1r14a	Gm5886	4930443O20Rik	Gm6525
Plek2	Gm20753	2310020H05Rik	Gm5741
Plcxd2	Gm15787	1700065D16Rik	Gm2176
Phlda2	Gm1123	1700045H11Rik	Gm16845
Pglyrp2	Gm10767	1700034E13Rik	Gm16675
Pglyrp1	Fmr1nb	1700025N23Rik	Gm16325
Pf4	Fdx1l	1700020N18Rik	Gm15987
Pet117	Fbxo15	1700020D05Rik	Gm11696
Pde6g	Fam229a	1700019B21Rik	Gm10373
Pate4	Dll4	1700010D01Rik	Glrp1
P4htm	Dkk3	1700008O03Rik	Gja4
P2rx7	Dear1	1700007K09Rik	Ghrl
Otogl	Cyp4f40	1500015O10Rik	G630090E17Rik
Orm1	Cyp3a57		Fxyd4
Olfr90	Cox7a1		Fetub
Olfr1390	Clec4a1		Fam131a
Olfr1372-ps1	Cd6		Fa2h
Oaz3	Cd37		Elmo3
Oacyl	Ccl4		E330013P04Rik
Nxph4	Ccl17		Dnase1l2
Nupr1l	Calml4		Dhrs3
Npff	Bco2		D930015M05Rik
Npb	BC033916		D4Ertd617e
Neurl3	B930041F14Rik		Cstl1
Ndrg1	Atad3aos		Cpt1b
Mylpf	Asb17os		Cnksr1
Myl10	Arhgap40		Cnfn
Myl1	Arhgap20os		Clec2f
Msmb	Apol8		Chil1
Mslnl	Ankrd66		Ces1a
Msi1	Aldh1a1		Cd53
Mroh6	AI506816		Ccl20
Mreg	AF357399		Car14
Mrap	Adam11		Bik
Mmp1b	Actl10		Baat
Mlana	Abi3		B230216N24Rik
Mettl7a2Higd1c	AA413626		B230209E15Rik
Mep1a	A930019D19Rik		Avil
Mcpt8	A930006K02Rik		Asprv1
Mcpt-ps1	A730008H23Rik		Amh
Mc5r	A230057D06Rik		Airn
Marcksl1-ps4	5830432E09Rik		AI662270
Map3k19	4930592A05Rik		Agt
Macrod2	4930550C14Rik		Adipoq
Lyzl6	4930487H11Rik		Acp5
Lyz1	4930415O20Rik		AB124611
Lrit3	4930405A21Rik		9930111J21Rik1
Lpcat2	4632427E13Rik		9430069I07Rik
Lpar3	3110039M20Rik		4933405L10Rik
LOC381967	3110009E18Rik		4932441J04Rik
LOC100503676	2410012E07Rik		4931403G20Rik
LOC100503496	1700124L16Rik		4930503B20Rik
Lmo2	1700109H08Rik		4930451G09Rik
Lincpint	1700105P06Rik		4930414N06Rik
Lincenc1	1700088E04Rik		4921504A21Rik
Lect2	1700084E18Rik		4732471J01Rik
Lce1l	1700018A04Rik		3300002I08Rik
Krt85	1700013F07Rik		2900092C05Rik
Krt81	1700006H21Rik		2310043L19Rik
Kctd19	1600027J07Rik		2310015B20Rik
Kcne4	1190007I07Rik		2010310C07Rik
Kazald1	1110006O24Rik		1810024B03Rik
Islr2			1810012K16Rik
Iqcf5			1700125H03Rik
Il2rb			1700101E01Rik
Il10			1700092M07Rik
Ifna13			1700022I11Rik
Icam1			1700013G24Rik
Htr1d			1700007J10Rik
Htatip2			1600010M07Rik
Hsd17b1			0610040B10Rik
Hsd11b1			40789
Hnf1b
Hist3h2ba
Hist2h4
Hist2h2bb
Hist1h4i
Hist1h4f
Hist1h4c
Hist1h4a
Hist1h3i
Hist1h3g
Hist1h3b
Hist1h2bn
Hist1h2bm
Hist1h2bj
Hist1h2bh
Hist1h2bg
Hist1h2be
Hist1h2bc
Hist1h2ai
Hist1h2ah
Hist1h2ae
Hist1h2ac
Hist1h1e
Hist1h1d
Hist1h1c
Hist1h1b
Hist1h1a
Higd1b
H2-K2
Gzmm
Gpx3
Gpr87
Gpha2
Gpa33
Gm9079
Gm6994
Gm6484
Gm6034
Gm5129
Gm5082
Gm5069
Gm4925
Gm4432
Gm4262
Gm21283
Gm20744
Gm19345
Gm16740
Gm1647
Gm16287
Gm15708
Gm15545
Gm15471
Gm13271
Gm128
Gm12359
Gm12238
Gm11944
Gm11744
Gm11563
Gm1110
Gm10941
Gm10638
Gm1045
Gabrr1
Fscn2
Foxq1
Fndc7
Fmn2
Fgf21
Fcgr3
Fbxl13
Fas
Fam83f
Fam83c
Fam71e1
Fam3b
Fam187a
Fam166a
F420014N23Rik
Esm1
Erp27
Enthd1
Enkur
Elf3
Elavl2
Egr2
Egr1
Efr3b
Efna3
Efcab6
E130102H24Rik
Dynlt1b
Dreh
Defb47
D7Ertd443e
D630003M21Rik
Cyp26a1
Cyp1a1
Cxcl2
Cxcl11
Cxcl1
Cstad
Csf2
Crct1
Cpm
Cox8b
Cox6b2
Col10a1
Clps
Clic3
Cldn9
Cldn6
Cldn20
Ciart
Chrna1
Chkb
Cdnf
Cd69
Cd40
Cd34
Ccdc64b
Ccdc42b
Ccdc181
Ccdc159
Ccdc103
Cbx7
Cabp4
C430002N11Rik
C3
C230037L18Rik
C1s2
C1qtnf3
C1ql4
C130060C02Rik
Blnk
Best3
BC049730
BC039771
BC037032
Bach2os
B3gnt4
B230216G23Rik
B130034C11Rik
B130024G19Rik
AW549542
Atp6v1g2
Atp13a4
Asb4
Asb17
Apoo
Apod
Apoa2
Ano3
Ang2
Allc
Agrp
Adap1
Adam1a
Acsm3
Acpt
Acbd7
Acap1
A930001C03Rik
A830052D11Rik
A630095N17Rik
A530072M11Rik
A530046M15Rik
A330076H08Rik
A230056P14Rik
A230050P20Rik
9430060I03Rik
9330188P03Rik
8430429K09Rik
6330418K02Rik
5830428M24Rik
5430421N21Rik
5430402O13Rik
4933433G15Rik
4933432I03Rik
4933427D06Rik
4933412O06Rik
4933411E08Rik
4933405D12Rik
4930596I21Rik
4930564D02Rik
4930549G23Rik
4930426L09Rik
4732416N19Rik
3110045C21Rik
2900060B14Rik
2310007B03Rik
2010109A12Rik
1810007C17Rik
1700112E06Rik
1700102P08Rik
1700101I11Rik
1700096K18Rik
1700069L16Rik
1700065O20Rik
1700057G04Rik
1700055C04Rik
1700048M11Rik
1700030J22Rik
1700026L06Rik
1700016P04Rik
1700016G22Rik
1700015G11Rik
1700012L04Rik
1700011A15Rik
1700001J11Rik
1110020A21Rik
0610038B21Rik
40799

## Sheet: (E) Co-culture vs. Immob.Lig.
Table S4
Upregulated by DLL4 only	Common "Notch Signature" gene	Downregulated by DAPT only
3	1	10
FAM45B	SCARNA4	TRIM34
FAM45B		SMG1P5
DYRK4		RNASEK-C17orf49
		LOC101928837
		LOC101928571
		INSL4
		HES4
		FRMD8P1
		ECSCR
		COX7B2

## Sheet: (F) GFP vs. Fc
Table S4
Upregulated in MDA-MB-231 by 3T3GFP vs. Fc	Downregulated in MDA-MB-231 by 3T3GFP vs. Fc
352	97
ZNFX1	ZNF32-AS1
ZNF625	ZNF20
ZFP36L2	ZNF197-AS1
ZFP36	WFDC10B
ZFAS1	VTRNA2-1
ZCCHC12	TNKS2-AS1
ZC3HAV1	TMEM256-PLSCR3
ZC3H12C	TM4SF19-TCTEX1D2
XBP1	TGFBR3L
XAF1	SMKR1
WFDC21P	SLC25A21
WARS	SGK3
USP18	SEMA7A
UBN2	SDCBP2
TTC39B	SCLY
TSKU	SCARNA8
TSC22D3	SCARNA22
TRIML2	SCARNA21
TRIM26	RPPH1
TRANK1	RPL13AP20
TRAF1	QRFP
TPH1	PRKAG2-AS1
TNXB	PMEPA1
TNNI3K	PLAT
TNIP1	PDF
TNFSF9	PCSK1N
TNFSF10	PALM2-AKAP2
TNFRSF9	OAZ3
TNFAIP3	NUDT3
TNF	NPHP3-ACAD11
TMEM27	NPEPL1
TMEM229B	NPB
TIPARP	NOG
THEMIS2	NME2
TCF7L1	NME1-NME2
TCEB3-AS1	NEURL2
TAPBPL	NDUFC1
TAL2	NBL1
TAF1D	MYLK-AS1
STX16-NPEPL1	MYCBP2-AS1
STX11	MTHFS
ST8SIA4	MT1M
ST3GAL6-AS1	MRPL42P5
SSTR2	MMP1
SRD5A3-AS1	MIA
SQRDL	LOC646903
SPECC1L-ADORA2A	LOC644656
SPAG9	LOC400927
SOD2	LOC388692
SMG1P5	LOC102723703
SLIT2-IT1	LOC101928794
SLC26A5	LOC101928545
SLC26A11	LOC101927780
SESN2	LOC101927701
SEPT7P2	LOC101927354
SEMA3B-AS1	LOC101927322
SEMA3A	LOC101927275
SDPR	LOC101060091
SDC4	LOC100131496
SCN3A	LOC100129083
SCARNA16	LIPT2
SCARNA10	LINC01186
SAT1	LINC00173
SAMD9L	LINC00035
SAMD9	LAMC2
RTP4	KRTAP2-3
RSAD2	KLRK1
RRAD	KLHL23
RPL32P3	KANTR
RPL31P11	ITIH4-AS1
RNU86	IL10RB-AS1
RNU6-78P	IFT74-AS1
RNU4ATAC	HYPK
RNF216-IT1	HOXD4
RNF149	HIST1H4A
RND1	HIST1H2AB
RIPK2	HCG23
RHOB	GTF3C2-AS1
RHEBL1	FUT8-AS1
RGS2	FGF22
RGAG1	FAM229A
RFX3	ERCC6-PGBD3
RFX2	CLEC3B
RELB	CLDN3
REL	CHKB
RCAN1	CELSR3-AS1
RARRES3	CD302
RALGAPA1P	CBWD5
RAET1L	C4orf48
PTPRN2	C2orf82
PTGS2	C1QTNF3-AMACR
PTGER4	C1orf220
PPP4R4	BLOC1S5
PPP1R15A	ARHGAP5-AS1
PPM1K	ARHGAP31-AS1
PPARGC1A	ANP32C
PMF1	ALOX5AP
PMAIP1
PLSCR3
PLEKHA4
PLCG2
PLAUR
PLA2G4A
PINLYP
PIK3R3
PER2
PELI1
PCP2
PCBP2-OT1
PATL2
PARP14
OTUD1
OSR2
OASL
OAS3
OAS2
OAS1
NUCB1-AS1
NUAK2
NR4A3
NR4A2
NR4A1
NR2F1
NPPA-AS1
NOXRED1
NOV
NFKBIZ
NFKBIA
NEURL3
NEDD1
NCOA7
NBPF25P
NBPF25P
NBPF25P
NBL1
N4BP1
MXD1
MX2
MX1
MSH5
MRPS31P5
MKX
MGC16142
MB21D2
MATN1-AS1
MAP3K8
MAP3K14
MAML3
MAL2
MAK
LYG1
LTA
LSMEM1
LRIG3
LOC653712
LOC648987
LOC389765
LOC286059
LOC102723513
LOC101928674
LOC101927854
LOC101927811
LOC101927621
LOC101927571
LOC101059948
LOC100507144
LOC100499484-C9ORF174
LINC01176
LINC00886
LINC00881
LINC00880
LINC00618
LGALS12
LEAP2
KRT17
KLRC4
KLHL3
KLF9
KLF6
KLF4
KLF2
KLF10
KDM6B
KDM6A
KCNQ4
JUNB
JUN
JAZF1
JAK2
ISG20
ISG15
IRF1
IRAK2
IQCD
INSIG1
IL7R
IL6R
IL6
IL24
IL1R1
IL1A
IL15
IFNL3
IFNL2
IFNL1
IFITM4P
IFIT5
IFIT3
IFIT2
IFIT1
IFIH1
IFI6
IFI44L
IFI44
ID2
HSPB8
HSD17B7P2
HRASLS2
HOXB3
HOXA13
HIST3H2A
HIST2H2BA
HIST1H4H
HIST1H4B
HIST1H2BO
HIST1H2BN
HIST1H2AJ
HIST1H2AH
HIST1H2AC
HIP1R
HIAT1
HES4
HERPUD1
HERC6
HERC5
HBD
GNG8
GLCCI1
GEM
GDF15
GCH1
GBP7
GBP5
GBP4
GAS5-AS1
GADD45A
FZD4
FOXJ1
FOSB
FOS
FLJ31104
FAS
FAM86B3P
FAM46A
FAM26E
FAM188B
ETV7
ETV3
ETS2
ESR1
ERAP2
EPSTI1
EPB41L4A-AS1
ELOVL7
EGR4
EGR3
EGR2
EGR1
EEF1E1
ECSCR
DUSP8
DUSP10
DUSP1
DNAJB5
DLL4
DIP2A-IT1
DHX58
DHRS2
DDX60L
DDX60
DDX58
DDIT4
DDIT3
CYB5R2
CXXC4
CXorf28
CXCL8
CXCL3
CXCL2
CXCL12
CXCL11
CXCL10
CXCL1
CX3CL1
CTRC
CTH
CSRNP1
CSF3
CSF2
CREBRF
CREB5
CPT1B
CPEB3
CPEB2
COX7B2
CMPK2
CITED2
CHEK2
CHAC1
CH25H
CFB
CEBPB
CDC37L1-AS1
CDC14A
CD83
CD24
CCT6P3
CCT6P1
CCRN4L
CCL5
CCL3L1
CCL24
CCL20
CCDC6
CCDC173
C1orf195
C1orf162
C19orf38
C19orf18
C11orf96
BTG2
BTG1
BSCL2
BMS1P4
BIRC3
BCL6
BBC3
BAMBI
B4GALT5
AVPI1
ATF3
ARMCX5-GPRASP2
ARL14
ARC
APOL6
APOL2
APOL1
AIM2
ADAP1
ACER2
ABCC9
40789
