# Supplementary material for: Decoding breast cancer tissue–stroma interactions using species-specific sequencing
Source: Breast Cancer Res. 2015 Aug 13;17(1):109. doi: 10.1186/s13058-015-0616-x (PMC4534116; doi:10.1186/s13058-015-0616-x)
Supplement: Additional file 6: Table S5. — Optimization of S3 parameters. (XLS 65 kb) [file 13058_2015_616_MOESM6_ESM.xls]

## Sheet: S3 parameter optimization
Table S1. Optimization of S3 parameters. The values come from using sample M4 (mbrNoAmp-s_1 from Ramsköld et al. 2012).
The Mu, Ms and D parameters correspond to the pseudocode
“if mismatches[species1] <= Mu and (no_alignment_to_species2 or (mismatches[species2] - mismatches[species1] >= D and mismatches[species2] > Ms)) then use read[species1]”
where species1 is mouse and species2 is human for this mouse sample.
Cutoff for unique (-Mu)	Cutoff for shared (-Ms)	Minimum mismatch difference (-D)	Mouse reads	Human reads	Read loss	Wrong species	Loss x wrong species
1	1	2	25930841	34043	0.0814332	0.00131284	0.000106909
1	1	0	26007045	39981	0.0787338	0.00153731	0.000121039
1	1	1	26007045	39981	0.0787338	0.00153731	0.000121039
1	1	3	24770984	28979	0.12252	0.00116988	0.000143333
1	2	3	24770984	28979	0.12252	0.00116988	0.000143333
1	2	0	24870407	30980	0.118998	0.00124566	0.00014823
1	2	2	24870407	30980	0.118998	0.00124566	0.00014823
2	2	3	25256902	38811	0.105307	0.00153665	0.000161819
2	2	2	25375147	41883	0.101118	0.00165055	0.0001669
0	0	2	23486549	23701	0.168019	0.00100913	0.000169553
0	1	0	23486549	23701	0.168019	0.00100913	0.000169553
0	1	2	23486549	23701	0.168019	0.00100913	0.000169553
2	2	0	25392008	45100	0.100521	0.00177615	0.00017854
2	2	1	25392008	45100	0.100521	0.00177615	0.00017854
1	1	4	23535011	26054	0.166302	0.00110703	0.000184102
1	2	4	23535011	26054	0.166302	0.00110703	0.000184102
1	3	4	23535011	26054	0.166302	0.00110703	0.000184102
1	3	0	23628228	27272	0.163	0.00115421	0.000188137
1	3	1	23628228	27272	0.163	0.00115421	0.000188137
1	3	3	23628228	27272	0.163	0.00115421	0.000188137
0	0	3	22426115	20638	0.205584	0.000920266	0.000189192
0	1	3	22426115	20638	0.205584	0.000920266	0.000189192
0	2	0	22426115	20638	0.205584	0.000920266	0.000189192
0	2	1	22426115	20638	0.205584	0.000920266	0.000189192
0	2	3	22426115	20638	0.205584	0.000920266	0.000189192
0	0	0	24251457	33485	0.140923	0.00138074	0.000194579
0	0	1	24251457	33485	0.140923	0.00138074	0.000194579
0	0	4	21283359	18931	0.246064	0.000889474	0.000218868
0	1	4	21283359	18931	0.246064	0.000889474	0.000218868
0	2	4	21283359	18931	0.246064	0.000889474	0.000218868
0	3	0	21283359	18931	0.246064	0.000889474	0.000218868
0	3	1	21283359	18931	0.246064	0.000889474	0.000218868
0	3	2	21283359	18931	0.246064	0.000889474	0.000218868
0	3	4	21283359	18931	0.246064	0.000889474	0.000218868
2	2	4	24004575	35569	0.149669	0.00148176	0.000221773
2	3	4	24004575	35569	0.149669	0.00148176	0.000221773
2	3	3	24114146	37104	0.145787	0.00153868	0.00022432
1	4	0	22546220	25254	0.201329	0.0011201	0.000225509
1	4	4	22546220	25254	0.201329	0.0011201	0.000225509
1	1	5	22474494	24981	0.20387	0.00111153	0.000226607
1	2	5	22474494	24981	0.20387	0.00111153	0.000226607
1	3	5	22474494	24981	0.20387	0.00111153	0.000226607
1	4	5	22474494	24981	0.20387	0.00111153	0.000226607
2	3	0	24132968	38175	0.145121	0.00158186	0.00022956
2	3	2	24132968	38175	0.145121	0.00158186	0.00022956
0	0	5	20294568	18131	0.281091	0.000893392	0.000251124
0	1	5	20294568	18131	0.281091	0.000893392	0.000251124
0	2	5	20294568	18131	0.281091	0.000893392	0.000251124
0	3	5	20294568	18131	0.281091	0.000893392	0.000251124
0	4	0	20294568	18131	0.281091	0.000893392	0.000251124
0	4	1	20294568	18131	0.281091	0.000893392	0.000251124
0	4	2	20294568	18131	0.281091	0.000893392	0.000251124
0	4	3	20294568	18131	0.281091	0.000893392	0.000251124
0	4	5	20294568	18131	0.281091	0.000893392	0.000251124
1	5	0	21814486	24669	0.22725	0.00113085	0.000256986
1	5	1	21814486	24669	0.22725	0.00113085	0.000256986
1	5	5	21814486	24669	0.22725	0.00113085	0.000256986
1	1	6	21769687	24557	0.228837	0.00112804	0.000258136
1	2	6	21769687	24557	0.228837	0.00112804	0.000258136
1	3	6	21769687	24557	0.228837	0.00112804	0.000258136
1	4	6	21769687	24557	0.228837	0.00112804	0.000258136
1	5	6	21769687	24557	0.228837	0.00112804	0.000258136
3	3	4	24181578	44543	0.143399	0.00184202	0.000264143
3	3	3	24295889	46234	0.139349	0.00190296	0.000265175
3	3	2	24320762	47711	0.138468	0.00196174	0.000271638
0	0	6	19634560	17819	0.304471	0.000907532	0.000276317
0	1	6	19634560	17819	0.304471	0.000907532	0.000276317
0	2	6	19634560	17819	0.304471	0.000907532	0.000276317
0	3	6	19634560	17819	0.304471	0.000907532	0.000276317
0	4	6	19634560	17819	0.304471	0.000907532	0.000276317
0	5	0	19634560	17819	0.304471	0.000907532	0.000276317
0	5	1	19634560	17819	0.304471	0.000907532	0.000276317
0	5	2	19634560	17819	0.304471	0.000907532	0.000276317
0	5	3	19634560	17819	0.304471	0.000907532	0.000276317
0	5	4	19634560	17819	0.304471	0.000907532	0.000276317
0	5	6	19634560	17819	0.304471	0.000907532	0.000276317
1	6	0	21382058	24404	0.242568	0.00114133	0.00027685
1	6	1	21382058	24404	0.242568	0.00114133	0.00027685
1	6	2	21382058	24404	0.242568	0.00114133	0.00027685
1	6	4	21382058	24404	0.242568	0.00114133	0.00027685
1	6	6	21382058	24404	0.242568	0.00114133	0.00027685
1	1	7	21359125	24373	0.24338	0.0011411	0.000277723
1	2	7	21359125	24373	0.24338	0.0011411	0.000277723
1	3	7	21359125	24373	0.24338	0.0011411	0.000277723
1	4	7	21359125	24373	0.24338	0.0011411	0.000277723
1	5	7	21359125	24373	0.24338	0.0011411	0.000277723
1	6	7	21359125	24373	0.24338	0.0011411	0.000277723
3	3	0	24326698	48972	0.138258	0.0020131	0.000278327
3	3	1	24326698	48972	0.138258	0.0020131	0.000278327
2	4	4	23015784	34769	0.184695	0.00151066	0.000279012
2	4	0	23032138	35086	0.184116	0.00152335	0.000280473
2	4	3	23032138	35086	0.184116	0.00152335	0.000280473
2	2	5	22933757	34382	0.187601	0.00149919	0.000281249
2	3	5	22933757	34382	0.187601	0.00149919	0.000281249
2	4	5	22933757	34382	0.187601	0.00149919	0.000281249
1	7	0	21160041	24292	0.250433	0.00114801	0.0002875
1	7	7	21160041	24292	0.250433	0.00114801	0.0002875
1	1	8	21151205	24268	0.250746	0.00114736	0.000287695
1	2	8	21151205	24268	0.250746	0.00114736	0.000287695
1	3	8	21151205	24268	0.250746	0.00114736	0.000287695
1	4	8	21151205	24268	0.250746	0.00114736	0.000287695
1	5	8	21151205	24268	0.250746	0.00114736	0.000287695
1	6	8	21151205	24268	0.250746	0.00114736	0.000287695
1	7	8	21151205	24268	0.250746	0.00114736	0.000287695
1	10	0	21071289	24242	0.253577	0.00115048	0.000291734
1	10	2	21071289	24242	0.253577	0.00115048	0.000291734
1	10	3	21071289	24242	0.253577	0.00115048	0.000291734
1	10	5	21071289	24242	0.253577	0.00115048	0.000291734
1	10	7	21071289	24242	0.253577	0.00115048	0.000291734
1	1	9	21071289	24242	0.253577	0.00115048	0.000291734
1	2	9	21071289	24242	0.253577	0.00115048	0.000291734
1	3	9	21071289	24242	0.253577	0.00115048	0.000291734
1	4	9	21071289	24242	0.253577	0.00115048	0.000291734
1	5	9	21071289	24242	0.253577	0.00115048	0.000291734
1	6	9	21071289	24242	0.253577	0.00115048	0.000291734
1	7	9	21071289	24242	0.253577	0.00115048	0.000291734
1	8	0	21071289	24242	0.253577	0.00115048	0.000291734
1	8	3	21071289	24242	0.253577	0.00115048	0.000291734
1	8	5	21071289	24242	0.253577	0.00115048	0.000291734
1	8	8	21071289	24242	0.253577	0.00115048	0.000291734
1	8	9	21071289	24242	0.253577	0.00115048	0.000291734
1	9	0	21071289	24242	0.253577	0.00115048	0.000291734
1	9	9	21071289	24242	0.253577	0.00115048	0.000291734
0	0	7	19246931	17666	0.318202	0.000917861	0.000292065
0	1	7	19246931	17666	0.318202	0.000917861	0.000292065
0	2	7	19246931	17666	0.318202	0.000917861	0.000292065
0	3	7	19246931	17666	0.318202	0.000917861	0.000292065
0	4	7	19246931	17666	0.318202	0.000917861	0.000292065
0	5	7	19246931	17666	0.318202	0.000917861	0.000292065
0	6	0	19246931	17666	0.318202	0.000917861	0.000292065
0	6	1	19246931	17666	0.318202	0.000917861	0.000292065
0	6	5	19246931	17666	0.318202	0.000917861	0.000292065
0	6	7	19246931	17666	0.318202	0.000917861	0.000292065
0	0	8	19047847	17585	0.325254	0.000923202	0.000300275
0	1	8	19047847	17585	0.325254	0.000923202	0.000300275
0	2	8	19047847	17585	0.325254	0.000923202	0.000300275
0	3	8	19047847	17585	0.325254	0.000923202	0.000300275
0	4	8	19047847	17585	0.325254	0.000923202	0.000300275
0	5	8	19047847	17585	0.325254	0.000923202	0.000300275
0	6	8	19047847	17585	0.325254	0.000923202	0.000300275
0	7	0	19047847	17585	0.325254	0.000923202	0.000300275
0	7	3	19047847	17585	0.325254	0.000923202	0.000300275
0	7	5	19047847	17585	0.325254	0.000923202	0.000300275
0	7	8	19047847	17585	0.325254	0.000923202	0.000300275
0	0	10	18967931	17559	0.328085	0.00092572	0.000303715
0	0	9	18967931	17559	0.328085	0.00092572	0.000303715
0	10	0	18967931	17559	0.328085	0.00092572	0.000303715
0	10	1	18967931	17559	0.328085	0.00092572	0.000303715
0	10	2	18967931	17559	0.328085	0.00092572	0.000303715
0	10	3	18967931	17559	0.328085	0.00092572	0.000303715
0	10	4	18967931	17559	0.328085	0.00092572	0.000303715
0	10	7	18967931	17559	0.328085	0.00092572	0.000303715
0	1	10	18967931	17559	0.328085	0.00092572	0.000303715
0	1	9	18967931	17559	0.328085	0.00092572	0.000303715
0	2	10	18967931	17559	0.328085	0.00092572	0.000303715
0	2	9	18967931	17559	0.328085	0.00092572	0.000303715
0	3	10	18967931	17559	0.328085	0.00092572	0.000303715
0	3	9	18967931	17559	0.328085	0.00092572	0.000303715
0	4	10	18967931	17559	0.328085	0.00092572	0.000303715
0	4	9	18967931	17559	0.328085	0.00092572	0.000303715
0	5	10	18967931	17559	0.328085	0.00092572	0.000303715
0	5	9	18967931	17559	0.328085	0.00092572	0.000303715
0	6	10	18967931	17559	0.328085	0.00092572	0.000303715
0	6	9	18967931	17559	0.328085	0.00092572	0.000303715
0	7	10	18967931	17559	0.328085	0.00092572	0.000303715
0	7	9	18967931	17559	0.328085	0.00092572	0.000303715
0	8	0	18967931	17559	0.328085	0.00092572	0.000303715
0	8	10	18967931	17559	0.328085	0.00092572	0.000303715
0	8	1	18967931	17559	0.328085	0.00092572	0.000303715
0	8	5	18967931	17559	0.328085	0.00092572	0.000303715
0	8	6	18967931	17559	0.328085	0.00092572	0.000303715
0	8	7	18967931	17559	0.328085	0.00092572	0.000303715
0	8	9	18967931	17559	0.328085	0.00092572	0.000303715
0	9	0	18967931	17559	0.328085	0.00092572	0.000303715
0	9	10	18967931	17559	0.328085	0.00092572	0.000303715
0	9	1	18967931	17559	0.328085	0.00092572	0.000303715
0	9	6	18967931	17559	0.328085	0.00092572	0.000303715
2	5	5	22273749	34070	0.210981	0.0015296	0.000322717
2	5	0	22284050	34184	0.210616	0.00153401	0.000323088
2	5	4	22284050	34184	0.210616	0.00153401	0.000323088
2	2	6	22222973	33896	0.21278	0.00152527	0.000324546
2	3	6	22222973	33896	0.21278	0.00152527	0.000324546
2	4	6	22222973	33896	0.21278	0.00152527	0.000324546
2	5	6	22222973	33896	0.21278	0.00152527	0.000324546
3	4	4	23192787	43743	0.178425	0.00188606	0.000336521
3	4	3	23213881	44216	0.177678	0.00190472	0.000338427
3	3	5	23107751	43309	0.181438	0.00187422	0.000340054
3	4	5	23107751	43309	0.181438	0.00187422	0.000340054
3	4	0	23219932	44622	0.177464	0.00192171	0.000341034
3	4	2	23219932	44622	0.177464	0.00192171	0.000341034
2	6	6	21835344	33743	0.226511	0.00154534	0.000350036
2	6	0	21841321	33805	0.226299	0.00154775	0.000350256
2	6	2	21841321	33805	0.226299	0.00154775	0.000350256
2	6	3	21841321	33805	0.226299	0.00154775	0.000350256
2	6	5	21841321	33805	0.226299	0.00154775	0.000350256
2	2	7	21810083	33696	0.227406	0.00154497	0.000351336
2	3	7	21810083	33696	0.227406	0.00154497	0.000351336
2	4	7	21810083	33696	0.227406	0.00154497	0.000351336
2	5	7	21810083	33696	0.227406	0.00154497	0.000351336
2	6	7	21810083	33696	0.227406	0.00154497	0.000351336
2	7	7	21610999	33615	0.234458	0.00155546	0.00036469
2	7	0	21613327	33631	0.234376	0.00155603	0.000364696
2	7	3	21613327	33631	0.234376	0.00155603	0.000364696
2	7	6	21613327	33631	0.234376	0.00155603	0.000364696
2	2	8	21602163	33591	0.234771	0.00155498	0.000365065
2	3	8	21602163	33591	0.234771	0.00155498	0.000365065
2	4	8	21602163	33591	0.234771	0.00155498	0.000365065
2	5	8	21602163	33591	0.234771	0.00155498	0.000365065
2	6	8	21602163	33591	0.234771	0.00155498	0.000365065
2	7	8	21602163	33591	0.234771	0.00155498	0.000365065
2	10	0	21522247	33565	0.237602	0.00155955	0.000370552
2	8	0	21522247	33565	0.237602	0.00155955	0.000370552
2	8	7	21522247	33565	0.237602	0.00155955	0.000370552
2	8	8	21522247	33565	0.237602	0.00155955	0.000370552
2	9	0	21522247	33565	0.237602	0.00155955	0.000370552
2	9	6	21522247	33565	0.237602	0.00155955	0.000370552
2	9	8	21522247	33565	0.237602	0.00155955	0.000370552
3	5	5	22447743	42997	0.204817	0.00191543	0.000392313
3	5	4	22461053	43158	0.204346	0.00192146	0.000392643
4	4	4	23279539	52229	0.175352	0.00224356	0.000393413
3	5	0	22465793	43314	0.204178	0.001928	0.000393655
3	5	1	22465793	43314	0.204178	0.001928	0.000393655
3	5	3	22465793	43314	0.204178	0.001928	0.000393655
3	3	6	22395677	42813	0.206662	0.00191166	0.000395068
3	4	6	22395677	42813	0.206662	0.00191166	0.000395068
3	5	6	22395677	42813	0.206662	0.00191166	0.000395068
4	4	3	23302356	52761	0.174544	0.00226419	0.000395201
4	4	5	23193653	51778	0.178395	0.00223242	0.000398252
4	4	2	23310899	53396	0.174241	0.0022906	0.000399118
4	4	0	23313602	53907	0.174146	0.00231226	0.000402669
4	4	1	23313602	53907	0.174146	0.00231226	0.000402669
3	6	6	22008048	42660	0.220393	0.00193838	0.000427206
3	6	5	22015315	42732	0.220136	0.00194101	0.000427286
3	6	0	22018324	42779	0.220029	0.00194288	0.00042749
3	6	2	22018324	42779	0.220029	0.00194288	0.00042749
3	6	4	22018324	42779	0.220029	0.00194288	0.00042749
3	3	7	21982787	42613	0.221288	0.00193847	0.00042896
3	4	7	21982787	42613	0.221288	0.00193847	0.00042896
3	5	7	21982787	42613	0.221288	0.00193847	0.00042896
3	6	7	21982787	42613	0.221288	0.00193847	0.00042896
3	7	0	21787321	42558	0.228212	0.00195334	0.000445775
3	7	5	21787321	42558	0.228212	0.00195334	0.000445775
3	7	6	21786031	42548	0.228258	0.00195299	0.000445786
3	7	7	21783703	42532	0.22834	0.00195247	0.000445827
3	10	0	21694951	42482	0.231484	0.00195815	0.000453281
3	8	0	21694951	42482	0.231484	0.00195815	0.000453281
3	8	6	21694951	42482	0.231484	0.00195815	0.000453281
3	8	7	21694951	42482	0.231484	0.00195815	0.000453281
3	9	0	21694951	42482	0.231484	0.00195815	0.000453281
3	9	5	21694951	42482	0.231484	0.00195815	0.000453281
3	9	7	21694951	42482	0.231484	0.00195815	0.000453281
4	5	5	22533645	51466	0.201775	0.00228396	0.000460845
4	5	4	22547805	51644	0.201273	0.00229042	0.000461
4	5	3	22554268	51859	0.201044	0.0022993	0.00046226
4	5	0	22556760	52088	0.200956	0.0023092	0.000464046
4	5	2	22556760	52088	0.200956	0.0023092	0.000464046
4	4	6	22481579	51282	0.203619	0.00228107	0.000464468
4	5	6	22481579	51282	0.203619	0.00228107	0.000464468
4	6	5	22101217	51201	0.217093	0.00231666	0.00050293
4	6	6	22093950	51129	0.21735	0.00231416	0.000502984
4	6	4	22105076	51265	0.216956	0.00231915	0.000503154
4	6	0	22106799	51324	0.216895	0.00232164	0.000503552
4	6	3	22106799	51324	0.216895	0.00232164	0.000503552
4	7	5	21873223	51027	0.225169	0.00233285	0.000525286
4	7	6	21871933	51017	0.225215	0.00233253	0.000525321
4	7	0	21874073	51044	0.225139	0.00233354	0.000525371
4	7	4	21874073	51044	0.225139	0.00233354	0.000525371
5	5	4	22597151	59905	0.199525	0.002651	0.00052894
5	5	5	22582991	59727	0.200027	0.00264478	0.000529026
5	5	3	22604163	60141	0.199277	0.00266062	0.000530198
5	5	2	22607755	60496	0.199149	0.0026759	0.000532903
4	10	0	21780853	50951	0.228441	0.00233926	0.000534383
4	10	1	21780853	50951	0.228441	0.00233926	0.000534383
4	10	5	21780853	50951	0.228441	0.00233926	0.000534383
4	8	0	21780853	50951	0.228441	0.00233926	0.000534383
4	8	5	21780853	50951	0.228441	0.00233926	0.000534383
4	8	6	21780853	50951	0.228441	0.00233926	0.000534383
4	9	0	21780853	50951	0.228441	0.00233926	0.000534383
4	9	6	21780853	50951	0.228441	0.00233926	0.000534383
5	5	0	22609037	60778	0.199104	0.00268822	0.000535234
5	5	1	22609037	60778	0.199104	0.00268822	0.000535234
5	6	5	22150563	59462	0.215345	0.00268445	0.000578081
5	6	4	22154422	59526	0.215208	0.00268687	0.000578235
5	6	3	22156694	59606	0.215128	0.0026902	0.000578737
5	6	0	22157794	59732	0.215089	0.00269576	0.000579826
5	6	2	22157794	59732	0.215089	0.00269576	0.000579826
5	7	5	21922569	59288	0.223421	0.00270443	0.000604226
5	7	4	21923419	59305	0.223391	0.0027051	0.000604295
5	7	0	21923968	59326	0.223372	0.00270599	0.000604441
5	7	3	21923968	59326	0.223372	0.00270599	0.000604441
5	10	0	21830199	59212	0.226693	0.00271239	0.00061488
5	10	1	21830199	59212	0.226693	0.00271239	0.00061488
5	8	0	21830199	59212	0.226693	0.00271239	0.00061488
5	8	4	21830199	59212	0.226693	0.00271239	0.00061488
5	8	5	21830199	59212	0.226693	0.00271239	0.00061488
5	9	0	21830199	59212	0.226693	0.00271239	0.00061488
5	9	5	21830199	59212	0.226693	0.00271239	0.00061488
6	6	4	22183459	65678	0.214179	0.00296067	0.000634116
6	6	3	22185731	65758	0.214099	0.00296398	0.000634584
6	6	2	22187247	65907	0.214045	0.00297049	0.000635819
6	6	0	22187984	66014	0.214019	0.00297521	0.000636753
6	6	1	22187984	66014	0.214019	0.00297521	0.000636753
6	7	4	21952456	65457	0.222362	0.00298176	0.000663032
6	7	3	21953005	65478	0.222343	0.00298264	0.00066317
6	7	0	21953421	65501	0.222328	0.00298364	0.000663346
6	7	2	21953421	65501	0.222328	0.00298364	0.000663346
6	10	0	21859236	65364	0.225665	0.00299022	0.000674788
6	10	3	21859236	65364	0.225665	0.00299022	0.000674788
6	8	0	21859236	65364	0.225665	0.00299022	0.000674788
6	8	3	21859236	65364	0.225665	0.00299022	0.000674788
6	8	4	21859236	65364	0.225665	0.00299022	0.000674788
6	9	0	21859236	65364	0.225665	0.00299022	0.000674788
6	9	1	21859236	65364	0.225665	0.00299022	0.000674788
6	9	4	21859236	65364	0.225665	0.00299022	0.000674788
7	7	3	21969747	68564	0.22175	0.00312084	0.000692045
7	7	2	21970163	68587	0.221735	0.00312182	0.000692218
7	7	0	21970426	68626	0.221726	0.00312356	0.000692575
7	7	1	21970426	68626	0.221726	0.00312356	0.000692575
7	10	0	21875978	68450	0.225072	0.003129	0.00070425
7	8	0	21875978	68450	0.225072	0.003129	0.00070425
7	8	2	21875978	68450	0.225072	0.003129	0.00070425
7	8	3	21875978	68450	0.225072	0.003129	0.00070425
7	9	0	21875978	68450	0.225072	0.003129	0.00070425
7	9	3	21875978	68450	0.225072	0.003129	0.00070425
10	10	0	21883451	70043	0.224807	0.00320073	0.000719546
8	10	0	21883451	70043	0.224807	0.00320073	0.000719546
8	8	0	21883451	70043	0.224807	0.00320073	0.000719546
8	8	1	21883451	70043	0.224807	0.00320073	0.000719546
8	8	2	21883451	70043	0.224807	0.00320073	0.000719546
8	9	0	21883451	70043	0.224807	0.00320073	0.000719546
8	9	2	21883451	70043	0.224807	0.00320073	0.000719546
9	10	0	21883451	70043	0.224807	0.00320073	0.000719546
9	9	0	21883451	70043	0.224807	0.00320073	0.000719546
9	9	1	21883451	70043	0.224807	0.00320073	0.000719546
