# Supplementary material for: Decoding breast cancer tissue–stroma interactions using species-specific sequencing
Source: Breast Cancer Res. 2015 Aug 13;17(1):109. doi: 10.1186/s13058-015-0616-x (PMC4534116; doi:10.1186/s13058-015-0616-x)
Supplement: Additional file 7: Table S6. — Gene Ontology. (XLSX 270 kb) [file 13058_2015_616_MOESM7_ESM.xlsx]

## Sheet: Figure Legend
Table S2: Gene Ontology
(A) Misassigned Reads:	Gene ontology summary of human (H3) genes with reads from mouse, and mouse (M3) genes with reads from human.
(B) GFP-Fc:	Gene ontology summary of genes upregulated in MDA-MB-231 cells that are co-cultured with 3T3-L1GFP cells as compared to being cultured on Fc alone. Upregulation: Fold change (FC)>2.
(C) MCF7 tumor - MDA231 tumor:	Gene ontology summary of genes upregulated in MCF7 cells in tumor vs. MDA-MB-231 cells in tumor, genes in common among MCF7 cells in tumor and MDA-MB-231 cells in tumor, and upregulated in MDA-MB-231 cells in tumor vs. MCF7 cells in tumor. Upregulation: FC>2
(D) MCF7 stroma - MDA231 stroma:	Gene ontology summary of genes upregulated in stroma of xenografted MCF7 cells vs. stroma of xenografted MDA-MB-231 cells, genes in common among stroma of xenografted MCF7 cells and stroma of xenografted MDA-MB-231 cells, and upregulated in stroma of xenografted MDA-MB-231 cells vs. stroma of xenografted MCF7 cells. Upregulation: FC>2. Max. 3000 genes analyzable using Official_Gene_Symbol identif…
Database:	DAVID Bioinformatics Database v6.7
Tool:	Functional Annotation Tool
Step 1: Gene List	included (left)
Step 2: Identifier	Official_Gene_Symbol (NB: max. 3000 genes analyzable)
Step 3: Type	Gene List
Classification Stringency:	Medium
Significance:	Benjamini < 5E-2
	P-value < 5E-2

## Sheet: (A) Misassigned Reads
Human (H3) genes with reads from Mouse	Mouse (M3) genes with reads from Human		Gene List:	Human (H3) genes with reads from Mouse	Mouse (M3) genes with reads from Human
FC>2: 1399 genes (1318 DAVID IDs, mouse)	FC>2: 2931 genes (2779 DAVID IDs, human)		(# of genes)	1399	2931
organelle lumen	organelle lumen			Dock10	DPP8
transcription	RNA binding			Cdk18	CNDP1
mRNA processing	non-membrane-bounded organelle			Camsap2	PGD
RNA binding	ubl conjugation			1700025G04Rik	SUPT4H1
regulation of transcription from RNA polymerase II promoter	nucleotide binding			Stx6	POSTN
protein localization	mRNA processing			Rasal2	BPHL
cytoskeleton	protein localization			Rabgap1l	ERBB2IP
nucleotide binding	enzyme binding			Esrrg	KCNMA1
GTP binding	chromosome			Eif5b	PPY2
Ubiquitin mediated proteolysis	cellular protein catabolic process			Gls	NENF
chromatin organization	cytoskeleton organization			Rpe	SCNN1A
transcription regulator activity	cytoplasmic membrane-bounded vesicle			Ikzf2	CBX6
cellular protein localization	negative regulation of macromolecule metabolic process			Trip12	RNF146
K Homology	chromatin organization			Hdlbp	AP2A2
chordate embryonic development	RNA localization			Pam	IQSEC2
cytoplasmic membrane-bounded vesicle	Ubiquitin mediated proteolysis			Srgap2	PIM1
WD40 repeat	GTP binding			Nfasc	SARNP
transcriptional repressor complex	cell cycle			Kdm5b	CALD1
endocytosis	cytoskeletal protein binding			Nav1	EOMES
regulation of organelle organization	transcription factor binding			Ipo9	CDC27
Armadillo-like helical	protein targeting			Edem3	CDC25A
Golgi apparatus	WD40 repeat			Rgl1	SHMT2
actin cytoskeleton organization	Armadillo-like helical			Lamc1	GDI2
Zinc finger, PHD-type	regulation of cellular protein metabolic process			Abl2	UBE2E1
enzyme binding	transcription regulation			Rc3h1	PARP8
protein serine/threonine phosphatase complex	GTPase regulator activity			Suco	EYA3
microtubule cytoskeleton	ubiquitin-protein ligase activity			Dcaf6	NDN
translation regulation	Zinc finger, PHD-type			Pbx1	ENO2
muscle tissue development	cell fraction			Copa	PAWR
regionalization	transcriptional repressor complex			Susd4	MORF4L2
protein biosynthesis	K Homology			Plxna2	SLC6A9
apoptosis	ATPase activity			Pcmtd1	SYVN1
HECT	cytoskeleton			Cops5	PPM1H
myristylation	vesicle-mediated transport			Tfap2b	ABAT
tube development	nuclear chromosome			Fam135a	COL4A2
tissue morphogenesis	macromolecular complex subunit organization			Phf3	KIFAP3
RNA splicing, via transesterification reactions	regulation of actin cytoskeleton organization			Zfp451	PIP4K2C
protein complex assembly	regulation of apoptosis			Col3a1	EWSR1
Golgi-associated vesicle	interphase of mitotic cell cycle			Stat1	DYNLL1
coated membrane	Ras GTPase-activating protein			Sf3b1	MBTD1
contractile fiber	regulation of transcription from RNA polymerase II promoter			Eef1b2	MBTPS2
cell migration	endoplasmic reticulum			Arpc2	ZNF593
cell fraction	RNA helicase activity			Cul3	ANKRD13B
protein phosphatase regulator activity	regulation of cellular component size			Ptma	MALAT1
Ubiquitin-associated/translation elongation factor EF1B, N-terminal, eukaryote	regulation of phosphate metabolic process			Eif4e2	COPS6
cell-cell adherens junction	histone methyltransferase complex			Twist2	FAM208A
protein ubiquitination	identical protein binding			Gpc1	PALLD
regulation of small GTPase mediated signal transduction	regulation of cell adhesion			Rnpepl1	EMC2
histone deacetylase complex	unfolded protein binding			Ppip5k2	NONO
positive regulation of actin filament polymerization	cortical cytoskeleton			Serpinb5	HYDIN
microtubule cytoskeleton	regulation of cell morphogenesis			Inhbb	FAM84B
Serine/threonine-specific protein phosphatase and bis(5-nucleosyl)-tetraphosphatase	nuclear-transcribed mRNA catabolic process			Actr3	ASPRV1
Zinc finger, RING-type	cellular response to stress			Pfkfb2	TAB3
chromosome	NuRD complex			Rbbp5	YWHAZ
Translation elongation factor EFTu/EF1A, domain 2	bromodomain			Pik3c2b	FAM161B
cortical cytoskeleton	neuron projection			Cyb5r1	PLXNB1
coated pit	regulation of GTPase activity			Adipor1	BAP1
blastocyst development	zinc-finger			Pkp1	QSER1
calmodulin-binding	Protein synthesis factor, GTP-binding			Zfp281	DTNA
early endosome	translation factor activity, nucleic acid binding			Tpr	RNF103
Transcription factor jumonji	coated vesicle			Ivns1abp	SPI1
regulation of GTPase activity	ubiquitin thiolesterase activity			Rnf2	RUNX2
phosphoprotein phosphatase activity	muscle organ development			Smg7	MAPK9
regulation of cellular protein metabolic process	glucose catabolic process			Glul	MAPK7
	hydroxylation			Mettl13	ZMYND19
	protein serine/threonine phosphatase complex			Prrc2c	CACNA1G
	GTPase activation			Prrx1	NXN
	chromosome, centromeric region			Atp1b1	SEH1L
	sh3 domain			Uhmk1	ZDHHC8
	DNA replication			Usp21	CTPS1
	Calponin-like actin-binding			Pvrl4	MCM3
	RNA helicase activity			Pfdn2	UBA52
	tpr repeat			Dedd	SKI
	response to organic substance			Vangl2	CCDC88A
	microtubule cytoskeleton			Pea15a	ANK3
	protein phosphatase			Dcaf8	SIRT1
	extracellular matrix part			Zbtb18	COL11A1
	serine/threonine-specific phosphatase			Hnrnpu	ETV1
	regulation of binding			Lin9	SGPL1
	laminin egf-like domain			Pycr2	PTPRK
				Wdr26	IFFO2
				Eprs	AP2B1
				Rcor3	UBAP1
				Phf21a	CDV3
				Celf2	KIRREL
				Frmd4a	TEX264
				Pfkfb3	PHLDB2
				Mapkap1	ANK2
				Zeb2	RNU11
				Lrrc4c	PRDM2
				Upf2	KAT7
				Camk1d	LTF
				Pbx3	RASAL1
				Gapvd1	PARL
				Rabgap1	PCDH7
				Nek6	MAGI3
				Dpp4	ANGPT1
				Tnks1bp1	BLM
				Celf1	LRRC43
				Lrp4	EIF4G2
				Ambra1	QKI
				Ckap5	PRKAB1
				Cry2	PGRMC1
				Hipk3	MATR3
				Cstf3	KIAA1429
				Slc12a6	C21orf128
				Emc7	GLS2
				Mapre1	NPRL3
				Epb4.1l1	ARCN1
				Zmynd8	AFAP1L1
				Gnas	SH2B1
				Cdc123	CLTA
				Gata3	UBE3A
				Fbxo18	CLCN6
				Abi1	ATP5G1
				Zmynd19	ATP5C1
				Nsmf	HDAC2
				Tubb4b	SGSM1
				Entpd2	ACIN1
				Rxra	C22orf24
				Ralgds	PTP4A2
				Tsc1	TNRC6C
				Sh3glb2	IGFALS
				Ppp2r4	MBD1
				Ier5l	ZC3H14
				Dnm1	EFTUD1
				St6galnac6	MEF2C
				Sh2d3c	SLC25A3
				Stxbp1	CWC15
				Hspa5	MYO1B
				Rab14	TGOLN2
				Arl5a	ETS1
				Atp5g3	NUP155
				Ssfa2	ZBTB47
				Zc3h15	TNPO2
				Ctnnd1	SLC39A1
				Zdhhc5	KAZN
				Mtch2	TCEA1
				Spi1	MLH1
				Madd	SUCLA2
				Gm13889	CMPK1
				Api5	PPP5C
				Traf6	PPP6R3
				Caprin1	ATP6V1H
				Eif3m	TCF12
				Nop10	HTRA2
				Emc4	MIS18BP1
				Pdia3	PDCD2
				Duox1	MON1A
				Snrnp200	CLK3
				Rrbp1	FAM60A
				Nsfl1c	RPL28
				Sdcbp2	NTRK2
				Plagl2	RAB10
				Rbm39	GPR137B
				Nnat	GIGYF2
				Mafb	FBXO18
				Plcg1	PIN4P1
				Ywhab	OS9
				Matn4	MAPK3
				Adnp	DPM2
				Psma7	USP45
				Nlgn1	LIMCH1
				Tnik	SEC61A1
				Fbxw7	EPN1
				Sh3glb1	WSB1
				Negr1	GTF2I
				Tbl1xr1	HS2ST1
				Lhfp	OTUD5
				Dclk1	MAPKAP1
				Mbnl1	DDX3X
				Pdgfc	SMURF1
				Lrba	PUM1
				Arhgef11	GNAS
				Ubap2l	H2AFZ
				Zbtb7b	TRIM29
				Tuft1	PPP4C
				Rprd2	LUZP1
				Tbx15	EXTL3
				Ptgfrn	DPY30
				Trim33	ZNF503
				Csde1	ZNF496
				Rsbn1	TCP1
				Kcnd3	SNRNP70
				Rap1a	RAB2A
				Celsr2	KDSR
				Psma5	RGS2
				Gnai3	ATXN2
				Vav3	BCL9
				Hiat1	RAD54L
				Abcd3	TAF15
				Elovl6	JAM3
				Ppp3ca	YEATS4
				Eif4e	PDCD6IP
				Tspan5	NIPA2
				Pkn2	ZNF473
				Wls	PIP5K1A
				Ythdf3	SLC26A6
				Pgrmc2	CLDND1
				Pfn2	PLRG1
				Rapgef2	DAB2
				Sfrp2	HNRNPF
				Etv3	CSTF3
				Prcc	ATP6V0C
				Hdgf	TRAF4
				Bcan	SEMA7A
				Mef2d	GNL1
				Lmna	RTN4
				Clk2	C16orf46
				Thbs3	SLMAP
				Fam189b	TMEM229A
				Efna3	IPO11
				Ube2q1	PHYHIPL
				Rab13	PKD1L2
				Ilf2	OAF
				Chtop	IP6K1
				S100a6	HIST1H2AG
				Lce1b	CCAR1
				Lce1a1	MARK2
				Lce1f	GLS
				Lce1k	MED7
				Pogz	ITPR1
				Zfp687	CD63
				Pi4kb	CDC42
				Cdc42se1	COPB2
				Setdb1	UBE2G1
				Cers2	UBE2D3
				Ensa	USO1
				Bcl9	ADAM20
				Hipk1	CHI3L2
				Cttnbp2nl	KIAA1279
				Cept1	CCDC69
				Ahcyl1	ACTB
				Cyb561d1	RAB11FIP3
				Sort1	RSBN1
				Wdr47	LIN7C
				Tmem167b	NDUFV2
				Prpf38b	SMAP1
				Stxbp3a	PITPNM1
				Slc35a3	VPS36
				Ptbp2	CRYL1
				Ank2	AMMECR1L
				Ppa2	TAOK2
				Ube2d3	USP34
				Lmo4	MSL2
				Rpf1	DNM3
				Fubp1	SYS1
				Usp33	MCM4
				Srsf11	SREK1
				Nrd1	NCDN
				Rnf220	PSMD11
				1110037F02Rik	PBX1
				Ssbp3	DMD
				Wasf2	APOLD1
				Ubr4	RTKN
				Hnrnpr	TMCO3
				Casz1	ARAP2
				Ski	XPO7
				Wwp1	SF3A1
				Cpne3	R3HDM2
				Ccnc	STRADB
				Map3k7	GRIP1
				Nfia	ARHGEF12
				Dhcr24	CALM2
				Zfyve9	CALB2
				Eps15	GALNT7
				Faf1	ENY2
				Osbpl9	TCEB3
				Pik3r3	TBC1D14
				Ptprf	APBA1
				St3gal3	ZZZ3
				Eri3	FAM168A
				Hivep3	FAM110A
				Scmh1	SNRNP40
				Macf1	BCL11A
				Ncdn	DMTF1
				Ago3	RPL8
				Phc2	ATP6V0B
				Pum1	HNRNPUL2
				Gmeb1	RRNAD1
				Ahdc1	NRG1
				Fam76a	DCDC2
				Eya3	GALE
				Wdtc1	HINT1
				Arid1a	APH1A
				Runx3	TTTY15
				Kdm1a	UTY
				Eif4g3	POM121L8P
				Iffo2	DCTN1-AS1
				Arhgef10l	LUC7L2
				Ddi2	AHCYL1
				Kazn	EMC3
				Vps13d	NOSIP
				Mtor	TNIK
				Ctnnbip1	ZNF581
				Ube4b	MON2
				Rere	INO80E
				Camta1	SMC5
				Ints8	SLC38A3
				Esrp1	PLOD1
				Ufl1	PTEN
				Rnf20	SRSF7
				Tle1	ZNF266
				Ppap2b	LTBP3
				Tmem59	C1orf86
				Lrrc42	PDPK1
				Prpf38a	DNAJC8
				Rnf11	C15orf39
				Cdkn2c	PSMC4
				Bend5	CCRL2
				Cmpk1	SRGAP2
				Lrrc41	EIF4A2
				Pomgnt1	AP3M1
				Gpbp1l1	MADD
				Hectd3	PABPC4
				B4galt2	FLYWCH1
				Slc6a9	IRX1
				Ipo13	TMEM43
				Kdm4a	SECISBP2
				Szt2	NLRC3
				Slc2a1	TFE3
				Ybx1	MTF1
				Foxj3	MSMO1
				Ctps	RPL31P11
				Cap1	SFN
				Ppt1	FZD8
				Trit1	PAM
				Rragc	KCNE1
				Mycbp	EEA1
				Pou3f1	RPS14
				Stk40	LGALS4
				Thrap3	PGLS
				Map7d1	IFFO1
				Ago1	KCNC4
				Ago4	METTL23
				Psmb2	SHISA3
				AU040320	FGFR1
				Sfpq	PRRG1
				Gja4	STMN1
				Zfp362	SLC1A5
				Rnf19b	PICALM
				Yars	RAPGEF4
				Rbbp4	TRIT1
				Marcksl1	NCLN
				Tmem39b	PTPN12
				Khdrbs1	CAT
				Ptp4a2	TARS
				Tinagl1	MCU
				Ptpru	IP6K2
				Srsf4	LAMC2
				Ythdf2	OSBPL8
				Taf12	ELOVL6
				Dnajc8	METTL16
				Slc9a1	KCNN4
				Nudc	ECE1
				Rps6ka1	DUSP7
				Srrm1	EEF1A1
				Grhl3	RAE1
				Srsf10	CDC42BPA
				Lypla2	RUNX1T1
				Id3	SESN1
				Asap3	LOC283143
				Cdc42	GSR
				Ddost	P4HA1
				Camk2n1	KRT14
				Minos1	DCTN1
				Rcc2	CSDA
				Szrd1	ESD
				Spen	ERBB3
				Plekhm2	IKBKB
				Mfn2	RAI14
				Clcn6	ZNF407
				Tardbp	KLF6
				Clstn1	ATAD2B
				Pank4	EIF4G3
				Gnb1	ATF5
				Add1	RPL37
				Cux1	RNF7
				Cdk6	UBAP2L
				Ankib1	OSTF1
				Cacna2d1	C1R
				Cad	NFYA
				Tbc1d14	NDUFB6
				Dhx15	PATZ1
				Pcdh7	UPF2
				Cnot6l	PRIM1
				Taok3	PPP1R12B
				Med13l	INHBB
				Gm15800	DGKH
				Pptc7	CCND2
				Atxn2	MINOS1
				Eln	LSM14A
				Prkrip1	BTBD18
				Rac1	VEGFA
				Arpc1a	CABIN1
				Krit1	ZSWIM8
				Fzd1	NBEAL2
				Tmem243	PPP6R1
				Rsbn1l	NDUFS3
				Agap3	RPTOR
				Smarcd3	NEB
				Nrbp1	POLR2G
				Gpn1	XIRP2
				Ppp1cb	DCTN2
				Ctbp1	SYNPO
				Fgfr3	DNAJC7
				Ppp2r2c	DCUN1D4
				Ube2k	ANKLE2
				Igfbp7	VIM
				Ythdc1	ADNP
				Hnrnpd	MBD2
				Hnrnpdl	ATG2A
				Pole	MOK
				Mlec	SAR1B
				Srsf9	CIZ1
				Rnf10	SMAP2
				Rplp0	HERC1
				Prkab1	PPP2CA
				Rfc5	ERC1
				Plbd2	CD24
				Mapkapk5	MFN2
				Atp2a2	EXOC3
				Gtf2i	FILIP1L
				Eif4h	BTG3
				Ap1s1	CTDNEP1
				Srrt	PDHA1
				Gnb2	IGSF1
				Cops6	TMEM167B
				Actb	ITGB4
				Kdelr2	SMEK2
				Usp12	USP14
				Snd1	UNC119
				Copg2	LRCH1
				Chchd3	SMAD3
				Braf	SMAD2
				Rmnd5a	MIS12
				Atoh8	HOXB-AS3
				Kcmf1	C9orf89
				Tacr1	C1orf21
				Foxp1	SLC35A3
				Syn2	CKAP5
				Mkrn2	DUSP4
				Rassf4	CCT2
				Cacna1c	SLC38A9
				Wnk1	UCK2
				Erc1	TBC1D12
				Ing4	KSR2
				Ncapd2	ANKRD13A
				Shfm1	GUCY2GP
				Zfp800	SYT1
				Arf5	ZRANB2
				Impdh1	ARHGEF2
				Luc7l2	QARS
				Mkrn1	ITGA3
				Zfp862-ps	AP2A1
				Hnrnpa2b1	RPS6KB1
				4930544G11Rik	TUBA1A
				Serbp1	ZFAND5
				Krcc1	DUOX2
				Rnf103	ADD2
				Mat2a	PHTF2
				Tmsb10	COPS7A
				Htra2	IER2
				Pcgf1	VDAC3
				Aup1	WNK1
				Dctn1	ACACA
				Tet3	TAF1L
				Actg2	EIF5A
				Smyd5	RUFY2
				Tia1	CDK17
				Pcbp1	TIMM17A
				Cnbp	DNM1L
				Rab7	AMPD2
				Uba3	MAP7
				Eif4e3	PMF1
				Emc3	CDKN2C
				Fbxl14	NUP133
				Kdm5a	CLK2
				Rimklb	GRIA1
				Clstn3	ARHGAP11A
				Atn1	MLF2
				Usp5	GPR17
				Zfp384	SBSN
				Mlf2	DIP2A
				Chd4	EPB41L4B
				Fkbp4	TLE3
				Rassf8	DCUN1D1
				Dlg2	TMEM38A
				Timm50	LINC00548
				Sipa1l3	THRB
				Slco3a1	COL7A1
				Rgma	TMPRSS4
				Iqgap1	KDM5B
				Picalm	FBXL5
				Taok2	PHF20L1
				Arhgap35	SPERT
				Clptm1	COL18A1
				Irf2bp1	IFRD1
				Dyrk1b	SPEF2
				Psmc4	USP42
				Klk11	KPNA1
				Kdelr1	L3MBTL3
				Herc2	KCTD3
				Ube3a	NR2F2
				Mef2a	BAZ2A
				Chd2	MAGED1
				Ntrk3	FSTL1
				Abhd2	DST
				Crtc3	DHCR24
				Zfand6	PPARGC1A
				Pcf11	CBX1
				Pak1	PARD3
				Pde2a	PLD3
				Fam168a	PLSCR4
				Stim1	ATP2C1
				Numa1	MSI2
				Sox6	UBE2H
				Smg1	TGIF1
				Mcmbp	PTK2B
				Cttn	NCOA3
				Ube2m	WDR34
				Napa	TAF12
				Zc3h4	SF1
				Strn4	RBBP7
				Eml2	SRSF2
				Fosb	MRE11A
				Mark4	CYTH2
				Cadm4	AKIRIN1
				Rps19	PANK3
				Hnrnpul1	NYAP2
				Adck4	MEN1
				Egln2	PPIL4
				Supt5	VRK1
				Samd4b	EPHB2
				Hnrnpl	ADAM10
				Actn4	PIGG
				Eif3k	HNRNPA3
				Kmt2b	GRB2
				Rbm42	SGK1
				Usf2	ABCG1
				4931406P16Rik	SEC16B
				Lsm14a	HNRNPAB
				Kctd15	ZNF384
				Cebpa	HNRNPK
				Myh14	DDX6
				Ap2a1	DRAP1
				Tbc1d17	QRICH1
				Ptov1	ABL2
				Nosip	TMEM258
				Cd37	TSC1
				Klf13	FUBP1
				Tjp1	SNX3
				Nr2f2	LDB1
				Vps33b	MBD4
				Unc45a	AMBRA1
				Sec11a	MGAT4B
				Mex3b	CHD5
				Mesdc1	ST7L
				Eed	TBRG1
				l7Rn6	GADD45A
				Ccdc90b	YAP1
				2210018M11Rik	PTPRF
				Wnt11	NAB2
				Dgat2	MTCH2
				Ppme1	GPD2
				Rab6a	TCF4
				Stard10	COTL1
				Anapc15	OTUB1
				Il18bp	EXOSC7
				Rnf121	ZNF583
				Ipo7	PRRC2C
				Dcun1d3	RELA
				Tnrc6a	PHF23
				Xpo6	CGN
				Sh2b1	ACOT13
				Eif3c	EHBP1
				Atxn2l	SERINC2
				Slx1b	DYSF
				Ypel3	ATP1A1OS
				Ppp4c	NGLY1
				Sez6l2	ARHGAP6
				Maz	VWA3A
				Cd2bp2	TPM3
				Plekha1	KDELR2
				Ap2a2	TM9SF2
				Igf2	LMO7
				Cd81	PRKCD
				Ccnd1	SLC44A2
				Tenm3	MEPCE
				Spcs3	DTNB
				Mbtps1	NREP
				Tfdp1	TXNL4A
				Kat6a	DDX39A
				Whsc1l1	PACSIN2
				Fgfr1	WDR45
				Ash2l	SRSF4
				Rbpms	PCMT1
				Clcn3	RPS27A
				Zfhx3	TENM3
				Ap1g1	TMEM240
				Pard3	TBC1D15
				Xab2	EML4
				Sfrp1	ZMYND11
				Ppp2cb	PLK2
				Klkb1	HBS1L
				Fbxo8	NKX2-3
				Mau2	PSENEN
				Fkbp8	MEAF6
				Jund	EXOC6B
				Dnajb1	NOX4
				Ddx39	NFRKB
				Nfix	GRM5
				2310036O22Rik	PQLC1
				Asna1	KCTD2
				Tnpo2	MRPL13
				A230103J11Rik	FAM13B
				Irx6	PABPC1
				Mmp2	LNPEP
				Coq9	ZBTB7C
				Katnb1	CSK
				Cnot1	PSAP
				Chtf8	TCF7
				Atxn1l	GAK
				Phlpp2	C8orf58
				Mtss1l	C10orf137
				Cog4	LMTK3
				Aars	MICALL1
				Gabarapl2	RBM10
				Maf	SLC29A1
				Tubb3	SRSF1
				Stag1	ESRP1
				Fli1	UBE4A
				Arhgef12	CNOT10
				Sik3	SCN1A
				Atm	SH3D19
				Ppib	SMIM12
				Rora	PGK1
				Copb2	PDE12
				2015-09-07	RP1L1
				Zbtb44	ENO1
				Aplp2	SCMH1
				Pknox2	RNF145
				Grik4	VCAN
				Pvrl1	FUS
				Ube4a	DLG4
				Kmt2a	DDR1
				Cadm1	RBM38
				Sik2	OTUD4
				Zc3h12c	SLC10A7
				Acat1	MTA3
				Ptpn9	CBLL1
				Nptn	KYNU
				Parp6	RTN3
				Neo1	CLPX
				Thsd4	ATXN2L
				Map2k5	GLO1
				Smad3	MEX3C
				Rasl12	C20orf197
				Zfp609	TIA1
				Dapk2	RET
				Herc1	HIAT1
				Usp3	RAD51AP2
				Adam10	CAP1
				Tcf12	TFDP2
				Rfx7	CEPT1
				Myo5a	TUBB4B
				Fam214a	TUBB3
				Syncrip	MAGED2
				Armc8	AKIRIN2
				Nck1	ADCY10P1
				Ppp2r3a	FLJ44635
				Dnajc13	OAZ2
				Atp2c1	ANKRD52
				Vprbp	PPP2R3A
				Rad54l2	MRPL10
				Rbm5	ME2
				Rbm6	UBE2N
				Qrich1	UBE2L3
				Map4	ELOVL1
				Zdhhc3	SP110
				Dcun1d5	ARAP1
				Cep57	SUCO
				Acad8	LRP5
				Vps26b	EPB41L2
				Ets1	AGTR1
				Srpr	PVRL4
				Ei24	GON4L
				Stt3a	NALCN
				Fez1	IGSF8
				Hspa8	PHKA1
				Trim29	YIF1B
				Vps11	PHLDA3
				Ddx6	PFDN2
				Arcn1	MAPK8IP3
				Sidt2	DNAJC21
				Rexo2	CITED2
				Cryab	ITGA7
				Rdx	TNKS1BP1
				Cul5	GSN
				Sin3a	PEX5
				Clk3	GOLGB1
				Edc3	DAG1
				Loxl1	SLC12A2
				6030419C18Rik	ATP9B
				Arih1	PVRL1
				Pkm	POGZ
				Tle3	ASH2L
				Anp32a	METTL6
				Rab11a	JMY
				Clpx	SLC25A16
				Oaz2	YTHDC1
				Trip4	HSP90AA1
				Tpm1	SH3GLB1
				Rnf111	SRRT
				Sltm	SPTLC2
				Gnb5	SSR2
				Eef1a1	DMXL2
				U2surp	C5orf22
				Trpc1	RGS3
				Foxl2	CACNA1I
				Msl2	EML2
				Wdr82	CNOT2
				Dusp7	EVA1C
				Pcbp4	PHLDB1
				Mapkapk3	DCLK1
				Gnai2	LRRC46
				Apeh	PRKRIP1
				Dag1	BCAP31
				Rhoa	SLC16A7
				Usp19	ILF2
				Klhdc8b	GLCE
				Ip6k2	DAPK2
				Uqcrc1	CCT3
				Setd2	ARHGEF9
				Ubp1	SRPR
				Stt3b	SEC22B
				Ctnnb1	NID1
				Lars2	MAP2K5
				Dmd	MINK1
				Eif1ax	NFAT5
				Smc1a	MXI1
				Arhgap6	MTMR3
				Wdr13	DHDDS
				Fhl1	HOXB4
				Tab3	CAST
				Zfx	NIT1
				Snx12	SRSF3
				Taf1	YY1
				Tmem164	BPTF
				Huwe1	DNAJC15
				Iqsec2	HEPH
				Shroom2	PRDX1
				Mbtps2	PAN2
				Sh3kbp1	PLBD2
				Rai2	CLCN3
				Gpm6b	CKS2
				Gripap1	RSBN1L
				Porcn	CSDE1
				Ddx3x	CAPN1
				Uba1	NUMBL
				Rbmx	LACRT
				Mamld1	ST3GAL4
				Rpl10	ZNF346
				Pls3	GCLM
				Maged1	EEF2
				Gspt2	CSNK2A1
				Msn	MED25
				Plp1	WAC
				Maged2	RRAGC
				Fgd1	PDS5A
				Phf8	GSPT1
				Kdm5c	TBCB
				Prdx4	CYP27A1
				Rps6ka3	FMR1
				Rbbp7	GLUD1
				Ap1s2	SARS
				Ofd1	SPAG9
				Tmsb4x	NFYC
				Utrn	RAP1GDS1
				Ptprk	RAP1GAP
				Acss3	MKNK1
				Ppm1h	TRAPPC3
				Stxbp5	PCBP3
				Phactr2	GRAMD1A
				Reps1	PPP1R12A
				Bclaf1	KLF9
				Sgk1	ULK3
				Hbs1l	NEDD4
				Slc2a12	CSNK1A1L
				Epb4.1l2	STX7
				Fyn	ANAPC7
				Atg5	SAT1
				Hace1	RAPGEF6
				Ccar1	PPP4R1
				Jmjd1c	RCE1
				Ank3	LRRC41
				Ccdc6	SMAD4
				Cabin1	MAP3K1
				Pcbp3	PPAPDC1B
				Ccdc53	MAP3K11
				Cdk17	USH2A
				Vezt	VDAC2
				Lta4h	RGL2
				Plxnc1	GRSF1
				Atp2b1	EZH1
				Tmtc2	MYO18A
				Ppp1r12a	SNAI2
				Cnot2	S100A10
				Rap1b	TRA2B
				R3hdm2	STX1A
				Erbb3	RRBP1
				Lats1	SQSTM1
				Pcmt1	NFIC
				Ginm1	SIN3A
				Tab2	MYO5A
				Sf3b5	MFAP2
				Cited2	SLC4A7
				Perp	ZC3H4
				Tbpl1	GPR98
				Ctgf	PHF8
				Gm3258	AP1B1
				Hdac2	ARNT
				Marcks	SDC1
				Sec63	LDHA
				Cd24a	COL6A6
				Aim1	TET2
				Gja1	DEDD
				Ddit4	PHF21A
				Spock2	RAB12
				Sgpl1	ARHGAP44
				Sar1a	BZRAP1-AS1
				Ddx50	ZNF654
				Rufy2	ROBO1
				Hnrnph3	CLIP2
				Smarcb1	APBB1
				Prmt2	ZNF692
				Polr2e	SERPINH1
				Eef2	MLL5
				Gna11	POU5F1P3
				Timp3	VPS13A
				Hsp90b1	TTC1
				Igf1	RERE
				Sycp3	MEF2A
				Ube2n	PLEKHA8P1
				Btg1	FKBP8
				Dusp6	BTF3L4
				Csl	MED15
				Kitl	ALDOA
				Rab21	SRGAP2D
				Frs2	RPRD2
				Cct2	MCL1
				Cpsf6	WDR35
				Mdm1	CUX1
				Lemd3	CCDC168
				Xpot	LRRC10B
				Ctdsp2	USP27X
				Mbd6	IVD
				Shmt2	KLC2
				Lrp1	PLS3
				Stat6	ZC3H11A
				Ptges3	USP24
				Atp5b	LINC00634
				Baz2a	SYTL2
				Ankrd52	HEMK1
				Pa2g4	CANX
				Smarcc2	KLHL18
				Esyt1	NUDT21
				Myl6	RAB35
				Prpf8	EIF1AD
				Tbc1d10a	USF2
				Bcl11a	RICTOR
				Ehbp1	MOB3A
				Slit3	ADAM19
				Taok1	INTS4
				Nlk	ARF1
				Vezf1	SCN3A
				Spop	GLRX3
				Wnt3	PPP1CC
				Smtn	CLEC2B
				Ppp3r1	CCS
				Meis1	THOC1
				Sertad2	THRAP3
				Peli1	TMEM63B
				Usp34	ITGA5
				Sptbn1	EIF3I
				Ebf1	CACTIN
				Clint1	RCC1
				Cyfip2	SCYL1
				Gfpt2	LARP4B
				Rnf130	PHF3
				Sar1b	HK1
				Gas7	GNAQ
				Ntn1	GNAI2
				Gabarap	EIF4E
				Ube2g1	BZW2
				Zzef1	PIK3R3
				Spns2	CLPTM1
				Pafah1b1	RPS6KA1
				Rtn4rl1	MUC4
				Smg6	AMDHD2
				Ywhae	S100A6
				Myo18a	ZFYVE9
				Fam222b	LTV1
				Sdf2	HIPK1
				Phf12	CDK6
				Taf15	RNPC3
				Synrg	WHSC1L1
				Rps6kb1	MYH10
				Msi2	UGP2
				Spag9	SSU72
				Kat7	TNNT2
				Pdk2	PTPN6
				Hoxb3	PPP1R9B
				Npepps	LAMB3
				Casc3	DPH1
				Dusp3	LMNA
				Bptf	NEDD1
				Pitpnc1	NOTCH2
				Csnk1d	DCUN1D5
				Patz1	LMO4
				Rnf185	IFRD2
				Sf3a1	RFC5
				Ascc2	KHDRBS1
				Ewsr1	FBXW7
				Xbp1	DHX38
				Spred2	RWDD3
				Rab1	MYO1C
				Lgalsl	THG1L
				Vps54	DHX30
				Xpo1	PTPRU
				Papolg	CLCF1
				Efemp1	MAN2B1
				Smek2	ALG5
				Rtn4	MAP3K7
				Fbxw11	TMEM150C
				Gnb2l1	SLC7A8
				Tbc1d9b	ALG9
				Canx	ETV5
				Mgat4b	CLASRP
				Hnrnph1	GHITM
				Hnrnpab	NF1
				Jade2	HMGB2
				Ube2b	EML3
				Ppp2ca	ZNF41
				Aff4	RNF182
				2015-09-08	APAF1
				Fnip1	C6orf223
				Sparc	GCNT2
				Sh3bp5l	PFKM
				Arf1	NUTF2
				Flii	RAPGEF2
				Map2k4	CNOT6
				Ndel1	ARHGAP32
				Vamp2	SMTN
				Cntrob	SLC25A24
				Chd3	MRAS
				Kdm6b	UCHL5
				Efnb3	SDF2
				Senp3	TP73-AS1
				Fxr2	NDUFAB1
				Nlgn2	VAMP4
				Zbtb4	SSBP2
				Polr2a	GABARAPL2
				Eif5a	FST
				Ctdnep1	STXBP3
				Dlg4	UBXN7
				Phf23	CTNNBIP1
				0610010K14Rik	FSD1
				Pfn1	EFHD2
				Camkk1	RBM42
				Cluh	UBL5
				Mettl16	CSNK2B
				Hic1	ZCCHC11
				Slc43a2	CRTAM
				Crk	ARMC8
				Rnmtl1	SPRR2F
				Blmh	ZNF131
				Git1	PTPN9
				Nufip2	PTPN23
				Flot2	RAB21
				2610507B11Rik	GMEB1
				Poldip2	QTRTD1
				Wsb1	SMARCC2
				Zfp207	PIAS2
				Tada2a	MPI
				Dhrs11	MED14
				Ggnbp2	CHTOP
				Cltc	FRS2
				Mtmr4	CEBPA
				Dynll2	NUFIP2
				Srsf1	TXLNB
				Akap1	NT5DC2
				Mmd	SNX27
				Hlf	MAP3K2
				Tob1	RFC4
				Luc7l3	GATM
				Col1a1	GABBR1
				Ppp1r9b	RBM6
				Itga3	KRCC1
				Zfp652	ABI3BP
				Ube2z	CDC40
				Hoxb4	PPP1R15A
				Hoxb5	UTP20
				Cbx1	LDLRAP1
				Nfe2l1	OR11H4
				Kpnb1	GSPT2
				Arhgap23	ZNF609
				Mllt6	GLUL
				Psmd3	EGR1
				Med24	RB1
				Msl1	PDLIM5
				Rapgefl1	GAPDH
				Krt15	AKT1S1
				Krt17	ADH5
				Krt16	NEO1
				Krt42	DGCR8
				Krt19	CDH2
				Krt14	PLP2
				Jup	TMEM8B
				Acly	NCSTN
				Ptrf	MAP1B
				Tubg1	DCHS2
				Naglu	ZNF204P
				Dhx8	PPP2R2A
				Hdac5	LRIG1
				Eftud2	PEA15
				Ddx5	RAB7L1
				Amz2	BTG1
				H3f3b	WWP1
				Wbp2	CTTN
				Evpl	VAMP2
				Ube2o	WWC2
				Klhl29	DDX52
				Hdac9	API5
				Rab10	HNRNPH3
				Ncoa1	RAD9A
				Rnf144a	HIST1H2AI
				Trappc12	RQCD1
				Sh3yl1	CCSER2
				Cog5	KDM1A
				Atxn7l1	TRPM6
				Snx13	DRG2
				Akap6	CUL2
				Arhgap5	ZDHHC5
				Ralgapa1	ZNF862
				Sos2	SMAD7
				Max	ZNF281
				Dcaf5	FRG1
				Actn1	DLGAP4
				Ylpm1	SERBP1
				Sf3b6	TRMT10C
				Gm6682	METAP1
				Rhob	ZNF502
				Pum2	PAK4
				Laptm4a	ZNF641
				Osr1	RBM20
				Id2	SYNPO2
				Rps7	CLDN12
				Dld	NAT6
				Cbll1	GNL2
				Hbp1	BTAF1
				Nampt	ATN1
				Atxn7l1	LATS1
				Twist1	MAT2A
				Bzw2	TRIM44
				Arl4a	RAD54L2
				Ap4s1	DHX15
				Psma6	ECD
				Aldoart2	MAP4
				Zfp36l1	ABCC5
				Srsf5	RBM14
				Snw1	RAN
				Zc3h14	SEC24B
				Calm1	NUPL1
				Tmem251	SGSM2
				Papola	TBC1D9B
				Sp4	YARS2
				Sp8	NDUFA12
				Pde4d	SEMA3G
				Gli3	GPI
				Tgfbi	RPS19
				Mctp1	SETDB1
				Dimt1	ZFAND6
				Mast4	TAX1BP1
				Zmynd11	USP19
				Arid4b	FOXJ3
				Elmo1	ITGB3
				Fam120a	TWIST1
				Ttc37	DCTN4
				Ell2	PARP14
				Mef2c	DNAH3
				Pde8b	UBE2D2
				Zfp366	CHKA
				Ipo11	TBC1D5
				Map3k1	CSRP1
				Slc38a9	RBAK
				Arl15	SRF
				Klf6	ZNF865
				Cdk13	NEURL4
				Rala	RANBP2
				BC005537	HBP1
				Sox4	PI4KB
				E2f3	SPOP
				Dsp	MGEA5
				Txndc5	MBNL1
				Tfap2a	PPP1CA
				Wnk2	EGFLAM
				1110007C09Rik	DHPS
				Bicd2	SETD3
				Rnf44	FEM1B
				Prelid1	SUV420H1
				Grk6	MDN1
				Ddx46	VAV3
				B230219D22Rik	SLC20A2
				Cxcl14	DYRK2
				Hnrnpk	SMARCB1
				Papd7	FCHSD2
				Clptm1l	TRIM2
				Arrdc3	VEGFB
				Mblac2	CXCL12
				Rasa1	FGF5
				Btf3	IST1
				Tnpo1	DYNC1LI1
				Srek1	HMGCS1
				Erbb2ip	ARIH1
				Kif2a	SMG5
				Plk2	FAM172A
				Gpbp1	HIST3H2A
				Fst	FBXO4
				Zfp131	SPNS1
				Vcl	GPC6
				Gng2	ATP5A1
				Ube2e2	SCN8A
				Thrb	MMD
				Top2b	ALG3
				Slmap	TSHZ1
				Nisch	ADAR
				Pbrm1	COL11A2
				Mapk8	TNS1
				Glud1	PYGM
				Wapal	UHMK1
				Scara5	VPS41
				Fndc3a	RPL11
				Lrch1	NAPA
				Mbnl2	RPS6KA4
				Slc4a7	EFS
				Ppp3cb	GIT1
				Camk2g	ENSA
				Arf4	NUP43
				Pde12	DNMT3A
				Appl1	SETD2
				Fam208a	LOC646214
				Stab1	RNF10
				Smim4	NCAPD2
				Bap1	RCOR3
				Sema3g	FEN1
				Tspan14	JMJD1C
				Tox4	ASL
				Ajuba	ATXN7L3B
				Pabpn1	ANKIB1
				Nupl1	PTBP2
				Kpna3	ZBED6
				Ints6	MCTP2
				Sox7	MYB
				Ccdc25	RPS18
				Ppp2r2a	EPS15
				Egr3	JUNB
				Ccar2	JUN
				Dmtn	TPRA1
				Hr	CTTNBP2NL
				Xpo7	TMEM132A
				Zc3h13	ZZEF1
				Tpt1	ASH1L
				Tsc22d1	ATF3
				Spry2	NASP
				Nipbl	AFF4
				March6	HMGXB3
				Krt5	DDX17
				Dab2	ATP5L
				Drosha	SRSF10
				Fam134b	HMGB1
				Trio	GATAD2B
				Ank	LOC284581
				Eny2	NSFL1C
				Pcbp2	VPS16
				Copz1	THSD4
				Prkaa1	NAA50
				Zfr	EBF2
				Mtmr12	MEG3
				Golph3	IQSEC1
				Zfp622	LRBA
				Pabpc1	EPB41L5
				Ywhaz	CPSF6
				Puf60	TNPO1
				Scrib	CNBP
				Myh9	RBP1
				Triobp	ZCCHC9
				Atf4	MORC2
				Rbx1	PRR12
				Ep300	EIF1
				Aco2	TMEM2
				Sbf1	TACC3
				Pfkm	MLL
				Ddx23	CA12
				Adcy6	ELOVL7
				Tuba1b	SZRD1
				Kmt2d	ARFGAP2
				Dazap2	ERLEC1
				Krt80	MYO5B
				Krt71	AUP1
				Krt72	KRIT1
				Krt2	EN1
				Krt76	PRKACB
				Krt77	SALL3
				Eif4b	CCDC18
				Spryd3	MBOAT2
				Sp1	ARL8A
				Atf7	PTK7
				Cbx5	CACNB3
				Hnrnpa1	MAZ
				Zfp385a	GSK3B
				Pros1	FAM108B1
				Ttc3	CELF2
				Med15	HNRNPH1
				Trp63	MLL4
				Dlg1	UBE4B
				Ubxn7	CC2D2A
				Zfp148	BAG6
				Adcy5	CTGF
				Gsk3b	MED23
				Pvrl3	NAV1
				Tomm70a	HLF
				Filip1l	RABL3
				Robo1	NLK
				Itsn1	OSBPL9
				Zfp263	RAB11A
				Ntan1	AVPI1
				Mcm4	RNF19B
				Dgcr8	ALDH4A1
				Ufd1l	TMEM185B
				Hira	FAF1
				Eif4g1	CTNNA1
				Psmd2	ZBTB39
				Alg3	RBM15B
				Eif4a2	MCCC2
				Hes1	UBE2Z
				Pdia5	CRK
				Dirc2	ANKRD27
				Kpna1	SREK1IP1
				Ccdc58	TOMM40
				Rabl3	RBM15
				Fstl1	LCE5A
				Slc35a5	PAQR7
				Atg3	LOC400456
				Tfg	RBPJ
				Vgll3	MLEC
				Son	GRINA
				Chd1	GTF2IRD1
				Rn45s	TJP2
				Epb4.1l3	TXNL4B
				Snx9	HR
				Pde10a	JUND
				Qk	TMEM63A
				Slc22a3	SNRPD2
				Wtap	PHGDH
				Mapk8ip3	SPARCL1
				Fbxl16	ERGIC3
				Ergic1	ZFP91
				Crim1	PIM2
				Tcp1	RIT1
				Ppp2r1a	HAVCR2
				Srrm2	STK24
				Rnps1	EIF3K
				Stub1	LTBP4
				Nme4	PNISR
				Itpr3	MOGS
				Tbc1d22b	TOR1AIP2
				Hnrnpm	B2M
				Rxrb	FHL3
				H2-K1	ZFX
				Brd2	FNIP1
				Pbx2	C11orf95
				Atf6b	OSR1
				Tnxb	DCAF8
				Ddah2	FKBP9L
				Vars	VPS13D
				Csnk2b	NCKAP1L
				Bag6	PSMA5
				Ddx39b	MASP2
				Prrc2a	RER1
				Ddr1	KRT73
				Ppp1r10	ING4
				Tmem63b	BAIAP2
				Gtpbp2	EIF2B3
				Srf	IRF3
				Cnpy3	WTH3DI
				Ppp2r5d	VPS29
				Tfeb	FAM189B
				Nfya	GDF11
				Rab5a	ILK
				Vapa	PRPF8
				Ralbp1	PRC1
				Rab12	UGGT1
				Memo1	CRTC2
				Gm6548	TRIM33
				Atl2	CSDAP1
				Rhoq	OR6C65
				Fbxo11	WDR81
				Ctif	TIAL1
				Crem	CCNC
				Cul2	DDX3Y
				Kctd1	ABCC3
				Wdr33	MCTS1
				Dpysl3	ZMYM4
				Ndst1	IPO13
				Fbxo38	SMC6
				Tcf4	VIP
				Me2	ATP1A1
				Smad4	MLLT4
				Pias2	ATP6V1F
				Rnf165	LTA4H
				Setbp1	MIAT
				Txnl4a	ABL1
				Mbp	TSPAN33
				Tshz1	PIK3R1
				Rab18	ANXA11
				Usp14	RC3H1
				Rnf138	SPRED2
				Ammecr1l	FZR1
				Map3k2	MARCKSL1
				Fam53c	YTHDF2
				Etf1	USP33
				Matr3	ARHGEF17
				Cxxc5	RB1CC1
				Pura	RAPGEF5
				Ik	BSDC1
				Csnk1a1	NEDD8
				Tubb6	ORC4
				Mbd2	RALBP1
				Mex3c	TNK2
				Smad7	ZNF32
				8030462N17Rik	KLF13
				Atp5a1	GINS2
				Zadh2	PUSL1
				Ppp1ca	PLOD3
				Ehd1	CCNG1
				Prkg1	GNB1
				Ppp6r3	FAM5C
				Suv420h1	TTK
				Sptbn2	ATHL1
				Klc2	FNDC1
				Kdm2a	C10orf32
				Nrxn2	ATG5
				Bad	RPH3AL
				Rtn3	CERS2
				Ahnak	KCNB1
				Ganab	ECSIT
				Tle4	POLK
				Gnaq	FAT4
				Ostf1	ARID5B
				Rorb	EPN2
				Pten	MORC1
				Ndufv1	TFCP2L1
				Adrbk1	SIK2
				Rce1	POLE
				Rbm14	CPSF3L
				Actn3	SLC30A5
				Cnih2	MOXD1
				Rab1b	REXO2
				Cfl1	PFDN5
				Kat5	DPY19L4
				Ltbp3	PCDH18
				Map3k11	NEK7
				Pcnxl3	NPTN
				Syvn1	GLT25D1
				Vps51	THOC7
				Arl2	SMG7
				Ppp2r5b	CLEC12B
				Men1	SYNCRIP
				Sf1	UBALD1
				Esrra	SFPQ
				Vegfb	RRN3
				Ppp1r14b	CD44
				Stx5a	ZMYM2
				Nxf1	UBE2J1
				Hnrnpul2	KIAA0907
				Ubxn1	TOMM6
				Polr2g	LAPTM4A
				Mta2	RAP1B
				Cpsf7	PPIE
				Prpf19	ANKRD13C
				Osbp	PDRG1
				Zfp91	SV2C
				Zfand5	ZFP14
				Klf9	MEX3B
				Ide	PLXNA1
				Ldb1	CLIC1
				Wbp1l	DNAJB9
				Slk	PHF2
					ANXA1
					DNAH8
					PRLR
					RMDN2
					PHLDA1
					ATF6
					DDB2
					ERAP2
					KIDINS220
					ERI3
					PUM2
					BTBD3
					TSHZ2
					MAP4K5
					CENPF
					C3orf58
					BCLAF1
					NOP2
					LRRFIP2
					SLC4A3
					KIAA0355
					NR4A1
					MYH11
					TAOK1
					GAR1
					SLC38A2
					WSCD1
					SKIV2L
					ZNF607
					COL4A3BP
					ACTR3
					BRIX1
					RNF121
					PGM2L1
					SHROOM4
					PTGES3
					PRRX1
					NR1H2
					GPM6B
					GNB2
					NRD1
					FBXW11
					UBE2B
					RRP9
					RAPGEF1
					PLEK2
					LPHN1
					ZNF292
					RALA
					RNF43
					STRN4
					RNF130
					ATR
					ATP2B1
					ATP2A2
					MAP2K4
					RPL15
					HMBOX1
					CDC42SE1
					PARP15
					LAMA4
					SPCS1
					NFASC
					UBR2
					RAB1A
					SYPL1
					APEH
					BASP1
					TANC2
					HERC4
					VANGL2
					ATXN7L2
					SRRM2
					STUB1
					DNAJB12
					NUF2
					PFKFB3
					ADARB1
					EIF4ENIF1
					MPC2
					LSR
					CASK
					LAMP1
					RABGAP1L
					LRRC8B
					CD55
					GEM
					GRIK3
					RAC1
					KRT72
					WSB2
					AGGF1
					FAM160A1
					ZNRF3
					INTS9
					CNPY2
					ARPC1A
					ZNF674
					SSR4P1
					SOGA2
					PER1
					STX5
					USP21
					TMOD3
					LAYN
					CAMK2D
					SKP1
					TP53BP2
					ANKS1A
					DUOX1
					PTOV1
					PRKAG3
					C9orf40
					ZFP62
					KAT6A
					LGR4
					DHX8
					TBC1D20
					ZNF320
					FYB
					PITPNA
					LRIG2
					SNX13
					ZDHHC18
					PRKCA
					USP1
					MAST4
					EPB41
					GPR64
					RPL10A
					NDUFV1
					CEBPG
					ACAD8
					STXBP2
					MFSD6
					CC2D1A
					PTBP1
					CPSF7
					SMARCC1
					CAPZA1
					LOC341056
					MAGOH
					ARHGDIA
					ID3
					ID2
					EPN3
					MAN2C1
					EHD1
					CHD2
					GAB2
					TMEM150A
					USP9X
					SUPT5H
					KDM2A
					OGT
					SKAP2
					RAB22A
					CLK4
					TSC22D1
					BRD4
					ZBTB34
					AHNAK2
					CYGB
					ARID4B
					ARFIP1
					ABCF2
					KIF21B
					HSPA8
					TMEM9
					RNF44
					TNFRSF9
					TTN
					MAML1
					SIPA1L3
					HECA
					ZC3H13
					LUC7L
					SHC1
					PLAT
					RCC2
					CIR1
					LOC285000
					TBC1D10A
					STAT6
					NCAM1
					ABCF1
					ENPP3
					SYMPK
					HOMER1
					TOP2A
					RBM4B
					RMND5A
					FBXO21
					LPAR6
					TSPAN9
					FGD1
					WTAP
					KIAA1522
					LYAR
					MTHFD1L
					SCN2A
					SMG1
					PCOLCE2
					BRMS1
					PER2
					STXBP1
					EIF6
					PPP1R3F
					GTF2E2
					RNF111
					FAM20B
					IVNS1ABP
					RPL4
					TOP2B
					ZNF625
					ECH1
					CELSR2
					GYS1
					UCP2
					GPBP1
					ALS2
					MAGEB2
					MTOR
					IRF6
					BLMH
					SFRP2
					REV3L
					UPF1
					USP5
					VAC14
					FBXO38
					GDPD5
					COPA
					FAM135A
					U2SURP
					ACTG1
					PKP1
					CDK18
					RBBP5
					VPRBP
					MTMR4
					VPS39
					PSMD7
					ACO1
					PSMD12
					HS6ST1
					CD97
					PNO1
					SCAP
					SLC2A10
					NLRP13
					HEXB
					CASC3
					PBX3
					LUC7L3
					NHSL1
					SPATA5L1
					NFKBIZ
					HNRNPA2B1
					KPNB1
					PAX6
					DBH
					RPS6KA3
					RASAL2
					B3GNT8
					HSPA14
					TEP1
					CNN3
					BICD2
					DGUOK
					CTNND2
					ATRN
					RDX
					PDCD5
					INTS3
					DNAJC13
					WAPAL
					OPHN1
					ADAM9
					ABCG2
					HNRNPM
					NUMA1
					WWC1
					PPP2R1A
					SSNA1
					UBP1
					RHBDF2
					RBCK1
					RPIA
					TACSTD2
					GSK3A
					CEP350
					SLC22A15
					PHF12
					PCNA
					PSME4
					PIK3CA
					VPS26A
					FLJ33360
					ADPGK
					M6PR
					PRMT1
					CACNA1E
					SPPL3
					FYN
					HIST1H2BN
					PPP1R10
					CALM3
					FAM214A
					ARHGEF3
					NUDC
					ESRRA
					EPRS
					KIF23
					NISCH
					WBP4
					DCAF6
					HMGCR
					ISYNA1
					COL19A1
					STARD9
					DNASE1
					PMM1
					ACOT11
					FOXP4
					TMEM68
					SHPRH
					TRAF3IP2
					EED
					DYM
					SESN3
					FAM76B
					HDLBP
					COX8A
					RAB8B
					ARFGEF1
					CRY2
					ASCC3
					TRMT2A
					COL12A1
					NME6
					VASP
					TBC1D23
					MCRS1
					PELI1
					DLG1
					PPM1B
					NOVA2
					SLC35A2
					GNB2L1
					MDH1
					RBBP4
					DPYSL2
					AFTPH
					VEZT
					DDIT4
					PDIA6
					HIPK3
					FRYL
					LOC400685
					CDK13
					ODF2L
					FADS1
					TAB2
					LIF
					FOSB
					ASNA1
					CELF1
					NS3BP
					MTA2
					AIP
					CS
					STX6
					RRAGA
					AP2S1
					METTL25
					USP15
					KHDC1
					SEMA3A
					THY1
					CAPG
					IGSF3
					PRELP
					ACSBG2
					SUMO2
					SKIV2L2
					HSP90B1
					DIRC3
					ATXN1
					PSEN2
					UBE2T
					IL1R2
					SMARCA5
					FAM120A
					SLC35B1
					METTL1
					SLC25A10
					ELK3
					AGFG2
					IGFBP5
					KIF2A
					BBS4
					RAB5B
					SLC7A14
					MEX3A
					OTOP3
					NHLRC1
					FAM110C
					SLC39A7
					TIMM8A
					ZBTB4
					C18orf25
					ATP5B
					ATP2B4
					RHOA
					OSBP
					CDK4
					MARK4
					XPO1
					PLEKHG2
					PPP2R5A
					TBC1D29
					CCDC9
					NCS1
					CRP
					NXF1
					PAPD4
					UQCRC1
					RAB1B
					PABPC3
					KIAA1841
					WASF2
					FIBP
					HDGF
					PRDX3
					ELOVL5
					PSMB5
					PSMB4
					PSMC3
					SDSL
					C12orf57
					IGSF9
					DYNLL2
					LPHN3
					DPAGT1
					SLC9A5
					RAP1A
					WNT5A
					HMGA2
					NUCB1
					TPR
					PPFIA1
					C1orf27
					SAP130
					CPEB2
					STAG1
					PPP3R1
					BBS1
					TM9SF3
					SAR1A
					KLHL20
					TSPAN14
					EDC3
					CLUH
					PTPLAD1
					MVP
					NF2
					PEX19
					HUWE1
					KIAA1524
					NTAN1
					PKM
					LIMK2
					TMEM39B
					CAMTA1
					ARID1A
					TARS2
					IMPDH2
					RPL30
					POLR1D
					BCL9L
					SENP7
					LOC643387
					EIF2C2
					HSPA2
					UXS1
					ALCAM
					AMD1
					HYOU1
					NFIX
					ZSWIM3
					COA6
					LGALS1
					LRRK1
					PCIF1
					ANKRD22
					GTPBP4
					KREMEN1
					SEC63
					ASPM
					RAD23A
					SOAT1
					FRMD5
					HOMER3
					APLP2
					NRF1
					KIAA1549
					RRAS
					GPR155
					XG
					GPX6
					POLD1
					TAGLN
					CACNA1F
					FIBIN
					CAPRIN1
					RLF
					TMSB10
					ARF4
					EIF2C1
					IRF2
					CCNL2
					COL1A1
					PLOD2
					ZBTB38
					POLDIP2
					JPH3
					ZNF426
					NAV3
					DDI2
					PDE1C
					MARCKS
					SPN
					TAGLN2
					USP4
					UBE2MP1
					TRAPPC1
					PDGFC
					GPBP1L1
					MFAP3L
					ACACB
					GOLPH3
					PRR25
					MAN2A2
					FNDC3B
					HOXB2
					LOC100506083
					CSNK2A3
					MAPK4
					C1QBP
					CDC5L
					PCBP1
					ZC3H12B
					FCN3
					DPH5
					TRIB2
					VPS52
					SPTAN1
					KCNH1
					CYR61
					AKAP11
					RBBP8
					CDK14
					BCAM
					NARS2
					OTUD3
					SFMBT1
					PHIP
					TET3
					ZFC3H1
					RAB6A
					PPP6R2
					LIMK1
					SYT2
					SLC44A4
					ITGB1
					FKBP4
					PRMT2
					ARPC5
					GGNBP2
					PAFAH1B1
					RARS2
					CHD8
					ASB7
					PBRM1
					GIGYF1
					AGRN
					GFPT2
					PAK1
					ZNF667
					RSL1D1
					NOC2L
					C4orf27
					SSH3
					SEC24A
					FNBP1L
					ARPC2
					TTYH3
					SRCIN1
[truncated: 933 more rows]

## Sheet: (B) GFP - Fc
Upregulated in MDA231/3T3GFP vs. MDA231/Fc	Upregulated in MDA231/Fc vs. MDA231/3T3GFP		Gene List:	FC>2 MDA/3T3GFP vs. MDA/Fc	FC>2 MDA/Fc vs. MDA/3T3GFP
FC>2: 352 genes (298 DAVID IDs, human)	(FC>2): 97 genes (58 DAVID IDs, human)		(# of genes)	352	97
regulation of programmed cell death	no significant annotation clusters			ZNFX1	ZNF32-AS1
apoptosis				ZNF625	ZNF20
response to cytokine stimulus				ZFP36L2	ZNF197-AS1
transcription factor activity				ZFP36	WFDC10B
cytokine activity				ZFAS1	VTRNA2-1
immune system development				ZCCHC12	TNKS2-AS1
basic-leucine zipper transcription factor				ZC3HAV1	TMEM256-PLSCR3
response to endogenous stimulus				ZC3H12C	TM4SF19-TCTEX1D2
regulation of myeloid cell differentation				XBP1	TGFBR3L
leukocyte differentiation				XAF1	SMKR1
regulation of inflammatory response				WFDC21P	SLC25A21
positive regulation of cell differentiation				WARS	SGK3
regulation of interleukin-6 production				USP18	SEMA7A
cytokine-mediated signaling pathway				UBN2	SDCBP2
response to nutrient levels				TTC39B	SCLY
regulation of DNA binding				TSKU	SCARNA8
regulation of cell-cell adhesion				TSC22D3	SCARNA22
ubl conjugation				TRIML2	SCARNA21
orphan nuclear receptor				TRIM26	RPPH1
signal transduction through IL1R				TRANK1	RPL13AP20
apoptotic mitochondrial changes				TRAF1	QRFP
2'-5'-oligoadenylate synthetase 1, domain 2/C-terminal				TPH1	PRKAG2-AS1
decidualization				TNXB	PMEPA1
regulation of transcription from RNA polymerase II promoter				TNNI3K	PLAT
lymphocyte differentiation				TNIP1	PDF
positive regulation of response to external stimulus				TNFSF9	PCSK1N
macrophage				TNFSF10	PALM2-AKAP2
regulation of immune effector process				TNFRSF9	OAZ3
gtp-binding				TNFAIP3	NUDT3
Hematopoietic cell lineage				TNF	NPHP3-ACAD11
DNA replication, recombination, and repair				TMEM27	NPEPL1
				TMEM229B	NPB
				TIPARP	NOG
				THEMIS2	NME2
				TCF7L1	NME1-NME2
				TCEB3-AS1	NEURL2
				TAPBPL	NDUFC1
				TAL2	NBL1
				TAF1D	MYLK-AS1
				STX16-NPEPL1	MYCBP2-AS1
				STX11	MTHFS
				ST8SIA4	MT1M
				ST3GAL6-AS1	MRPL42P5
				SSTR2	MMP1
				SRD5A3-AS1	MIA
				SQRDL	LOC646903
				SPECC1L-ADORA2A	LOC644656
				SPAG9	LOC400927
				SOD2	LOC388692
				SMG1P5	LOC102723703
				SLIT2-IT1	LOC101928794
				SLC26A5	LOC101928545
				SLC26A11	LOC101927780
				SESN2	LOC101927701
				SEPT7P2	LOC101927354
				SEMA3B-AS1	LOC101927322
				SEMA3A	LOC101927275
				SDPR	LOC101060091
				SDC4	LOC100131496
				SCN3A	LOC100129083
				SCARNA16	LIPT2
				SCARNA10	LINC01186
				SAT1	LINC00173
				SAMD9L	LINC00035
				SAMD9	LAMC2
				RTP4	KRTAP2-3
				RSAD2	KLRK1
				RRAD	KLHL23
				RPL32P3	KANTR
				RPL31P11	ITIH4-AS1
				RNU86	IL10RB-AS1
				RNU6-78P	IFT74-AS1
				RNU4ATAC	HYPK
				RNF216-IT1	HOXD4
				RNF149	HIST1H4A
				RND1	HIST1H2AB
				RIPK2	HCG23
				RHOB	GTF3C2-AS1
				RHEBL1	FUT8-AS1
				RGS2	FGF22
				RGAG1	FAM229A
				RFX3	ERCC6-PGBD3
				RFX2	CLEC3B
				RELB	CLDN3
				REL	CHKB
				RCAN1	CELSR3-AS1
				RARRES3	CD302
				RALGAPA1P	CBWD5
				RAET1L	C4orf48
				PTPRN2	C2orf82
				PTGS2	C1QTNF3-AMACR
				PTGER4	C1orf220
				PPP4R4	BLOC1S5
				PPP1R15A	ARHGAP5-AS1
				PPM1K	ARHGAP31-AS1
				PPARGC1A	ANP32C
				PMF1	ALOX5AP
				PMAIP1
				PLSCR3
				PLEKHA4
				PLCG2
				PLAUR
				PLA2G4A
				PINLYP
				PIK3R3
				PER2
				PELI1
				PCP2
				PCBP2-OT1
				PATL2
				PARP14
				OTUD1
				OSR2
				OASL
				OAS3
				OAS2
				OAS1
				NUCB1-AS1
				NUAK2
				NR4A3
				NR4A2
				NR4A1
				NR2F1
				NPPA-AS1
				NOXRED1
				NOV
				NFKBIZ
				NFKBIA
				NEURL3
				NEDD1
				NCOA7
				NBPF25P
				NBPF25P
				NBPF25P
				NBL1
				N4BP1
				MXD1
				MX2
				MX1
				MSH5
				MRPS31P5
				MKX
				MGC16142
				MB21D2
				MATN1-AS1
				MAP3K8
				MAP3K14
				MAML3
				MAL2
				MAK
				LYG1
				LTA
				LSMEM1
				LRIG3
				LOC653712
				LOC648987
				LOC389765
				LOC286059
				LOC102723513
				LOC101928674
				LOC101927854
				LOC101927811
				LOC101927621
				LOC101927571
				LOC101059948
				LOC100507144
				LOC100499484-C9ORF174
				LINC01176
				LINC00886
				LINC00881
				LINC00880
				LINC00618
				LGALS12
				LEAP2
				KRT17
				KLRC4
				KLHL3
				KLF9
				KLF6
				KLF4
				KLF2
				KLF10
				KDM6B
				KDM6A
				KCNQ4
				JUNB
				JUN
				JAZF1
				JAK2
				ISG20
				ISG15
				IRF1
				IRAK2
				IQCD
				INSIG1
				IL7R
				IL6R
				IL6
				IL24
				IL1R1
				IL1A
				IL15
				IFNL3
				IFNL2
				IFNL1
				IFITM4P
				IFIT5
				IFIT3
				IFIT2
				IFIT1
				IFIH1
				IFI6
				IFI44L
				IFI44
				ID2
				HSPB8
				HSD17B7P2
				HRASLS2
				HOXB3
				HOXA13
				HIST3H2A
				HIST2H2BA
				HIST1H4H
				HIST1H4B
				HIST1H2BO
				HIST1H2BN
				HIST1H2AJ
				HIST1H2AH
				HIST1H2AC
				HIP1R
				HIAT1
				HES4
				HERPUD1
				HERC6
				HERC5
				HBD
				GNG8
				GLCCI1
				GEM
				GDF15
				GCH1
				GBP7
				GBP5
				GBP4
				GAS5-AS1
				GADD45A
				FZD4
				FOXJ1
				FOSB
				FOS
				FLJ31104
				FAS
				FAM86B3P
				FAM46A
				FAM26E
				FAM188B
				ETV7
				ETV3
				ETS2
				ESR1
				ERAP2
				EPSTI1
				EPB41L4A-AS1
				ELOVL7
				EGR4
				EGR3
				EGR2
				EGR1
				EEF1E1
				ECSCR
				DUSP8
				DUSP10
				DUSP1
				DNAJB5
				DLL4
				DIP2A-IT1
				DHX58
				DHRS2
				DDX60L
				DDX60
				DDX58
				DDIT4
				DDIT3
				CYB5R2
				CXXC4
				CXorf28
				CXCL8
				CXCL3
				CXCL2
				CXCL12
				CXCL11
				CXCL10
				CXCL1
				CX3CL1
				CTRC
				CTH
				CSRNP1
				CSF3
				CSF2
				CREBRF
				CREB5
				CPT1B
				CPEB3
				CPEB2
				COX7B2
				CMPK2
				CITED2
				CHEK2
				CHAC1
				CH25H
				CFB
				CEBPB
				CDC37L1-AS1
				CDC14A
				CD83
				CD24
				CCT6P3
				CCT6P1
				CCRN4L
				CCL5
				CCL3L1
				CCL24
				CCL20
				CCDC6
				CCDC173
				C1orf195
				C1orf162
				C19orf38
				C19orf18
				C11orf96
				BTG2
				BTG1
				BSCL2
				BMS1P4
				BIRC3
				BCL6
				BBC3
				BAMBI
				B4GALT5
				AVPI1
				ATF3
				ARMCX5-GPRASP2
				ARL14
				ARC
				APOL6
				APOL2
				APOL1
				AIM2
				ADAP1
				ACER2
				ABCC9
				42251

## Sheet: (C) MCF7 tumor - MDA231 tumor
Upregulated in MCF7 cells in tumor vs. MDA-MB-231 cells in tumor	Genes in common among MCF7 cells in tumor and MDA-MB-231 cells in tumor	Upregulated in MDA-MB-231 cells in tumor vs. MCF7 cells in tumor		Gene List:	UP in MCF7 tumor only	UP IN COMMON	UP in MDA231 tumor only
(FC>2): 1818 genes (1517 DAVID IDs, human)	(FC>2): 324 genes (270 DAVID IDs, human)	(FC>2): 1132 genes (965 DAVID IDs, human)		(# of genes)	1818	324	1132
signal	nucleosome	signal			ZSWIM5	ZSCAN30	ZSWIM3
extracellular matrix	extracellular matrix	cell adhesion			ZSWIM4	ZSCAN18	ZNRD1
microsome		DEATH-like			ZSCAN2	ZNRF2P2	ZNF846
enzyme inhibitor activity					ZSCAN16-AS1	ZNF747	ZNF83
protease					ZNRF2P1	ZNF688	ZNF821
flavoprotein					ZNF93	ZNF625-ZNF20	ZNF804A
oxidoreductase					ZNF91	ZNF516	ZNF763
skeletal system development					ZNF90	ZNF503-AS2	ZNF716
epithelial cell differentiation					ZNF880	ZNF503	ZNF627
					ZNF853	ZNF358	ZNF589
					ZNF844	ZNF345	ZNF581
					ZNF837	ZNF204P	ZNF547
					ZNF775	ZMAT1	ZNF521
					ZNF750	ZG16B	ZNF512
					ZNF732	ZFP36L1	ZNF467
					ZNF704	ZFAS1	ZNF449
					ZNF697	YPEL3	ZNF443
					ZNF69	YPEL2	ZNF439
					ZNF665	YPEL1	ZNF438
					ZNF664-FAM101A	WFDC21P	ZNF34
					ZNF625	WDR66	ZNF333
					ZNF610	WDR45	ZNF32-AS1
					ZNF608	VSIG2	ZNF32
					ZNF606	UCN	ZNF302
					ZNF599	TTLL1	ZNF300
					ZNF568	TSPAN6	ZNF257
					ZNF559-ZNF177	TSPAN1	ZNF219
					ZNF554	TSC22D3	ZNF181
					ZNF544	TRAPPC5	ZMYM3
					ZNF532	TP53INP1	ZHX2
					ZNF528	TP53I3	ZHX1-C8orf76
					ZNF524	TNFRSF19	ZGLP1
					ZNF517	TMEM91	ZFP90
					ZNF506	TMEM45A	ZCCHC6
					ZNF491	TMEM44	ZCCHC18
					ZNF486	TMEM42	ZC2HC1A
					ZNF469	TMEM187	ZBED3-AS1
					ZNF428	TMEM107	YPEL5
					ZNF415	TCTE3	XIRP2
					ZNF396	TCP11L2	XDH
					ZNF385C	TCF7L1	WNT2B
					ZNF37BP	TBX6	WIPI1
					ZNF347	SYT17	WFDC3
					ZNF329	STXBP5-AS1	WFDC10B
					ZNF296	STEAP1	WFDC10A
					ZNF284	ST6GAL1	WDR83OS
					ZNF233	SPOCK1	WDR72
					ZNF232	SPHK1	WDR54
					ZNF229	SPARC	WDFY2
					ZNF224	SOX4	WBP5
					ZNF22	SOX2	VWDE
					ZNF197	SOBP	VWA5A
					ZNF19	SNRK-AS1	VSNL1
					ZNF189	SLITRK5	VPS9D1
					ZNF117	SLC27A1	VPS29
					ZNF112	SLC22A18AS	VNN2
					ZMYND12	SLC12A6	VMP1
					ZMYND10	SIK1	VIM-AS1
					ZMAT4	SIGLEC15	VIM
					ZFYVE1	SH3PXD2A-AS1	VEPH1
					ZFP3	SH2B2	VEGFC
					ZFP2	SGK1	VASH1
					ZFAND4	SERPINB5	USP53
					ZDHHC22	SCGB1B2P	USP44
					ZDHHC2	SCARNA2	USP32P2
					ZDHHC1	SAMD13	USP30
					ZCWPW2	S100A13	UNC5CL
					ZBTB7C	RTN2	ULK1
					ZBTB17	RPS18P9	UHRF2
					ZBED5-AS1	RPS14P3	UGT2B7
					ZBED3	RPS10P7	UBALD2
					YTHDF3-AS1	RPPH1	UBA6-AS1
					XPA	RPL27	UBA52
					XKR8	RPL23AP82	TWF2
					WNT6	RPL18A	TUBG2
					WNT5A	RNF144B	TUBA3C
					WNT3	RNF122	TUBA1A
					WNT11	RNASE4	TSPYL4
					WNK4	RMRP	TSPAN19
					WNK2	RGS2	TSPAN13
					WISP2	RGCC	TSPAN12
					WIPF1	REM2	TSNARE1
					WFDC2	RBKS	TSGA10IP
					WDR93	RAC3	TRPV3
					WDR90	PXYLP1	TRPS1
					WDR38	PTPRN2	TRPM4
					WDR31	PTGS2	TRIM9
					WDR19	PSPN	TRIM7
					WDR16	PRR4	TRIM22
					WBSCR27	PRR29	TRIL
					WBP1	PPP1R3G	TRIB1
					VWA7	PPFIA2	TRHDE-AS1
					VWA3A	POLI	TRHDE
					VTRNA1-2	PNRC1	TREM1
					VSTM2A	PLXNC1	TRAPPC9
					VPS51	PLXNA2	TRANK1
					VPS28	PLEKHB1	TRABD2A
					VPS11	PLD1	TPBG
					VMO1	PKIG	TP53TG1
					VLDLR-AS1	PIK3IP1	TNS1
					VLDLR	PI3	TNFSF9
					VIPR2	PHLDB3	TNFSF15
					VIPR1	PGM2L1	TNFSF12
					VILL	PGF	TNFRSF25
					VIL1	PER1	TNFRSF10D
					VGF	PDK4	TNFAIP8L3
					VEZF1	PDE1C	TNC
					VARS2	PDCD4-AS1	TMLHE
					VAMP2	PCSK4	TMEM86A
					USP2-AS1	PCMTD1	TMEM74
					USP11	PCDHGA9	TMEM71
					UPK3A	PCDHB15	TMEM53
					UPK2	PARP3	TMEM261
					UPK1B	PAIP2B	TMEM256-PLSCR3
					UPK1A-AS1	OXLD1	TMEM256
					UPK1A	OTUD1	TMEM244
					ULK2	OSER1-AS1	TMEM229B
					UGT2B17	OPRL1	TMEM216
					UGT2B15	OCEL1	TMEM205
					UGT2B11	NRP2	TMEM182
					UGDH-AS1	NR2F1-AS1	TMEM178A
					UFSP1	NR2F1	TMEM173
					UCP2	NPHP3-ACAD11	TMEM171
					UBXN6	NOTCH4	TMEM170B
					UBXN11	NFATC4	TMEM163
					UBXN1	NDUFB7	TMEM159
					UBD	NDRG1	TMEM154
					UBB	NCALD	TMEM144
					TYRP1	NAT6	TMEM134
					TYMP	N4BP2L1	TMEM116
					TXNIP	MTURN	TMEM108
					TXNDC5	MTSS1	TMEM102
					TUNAR	MT1X	TMCO6
					TUBB2B	MMP11	TMCC3
					TTYH1	MKS1	TMC7
					TTC36	MICALCL	TM4SF19-TCTEX1D2
					TTC25	MFAP2	TLR9
					TTC23	MEX3C	TLR2
					TST	MEIS1	TK2
					TSPY26P	MBOAT1	TIE1
					TSPO	LY6D	TIA1
					TSPAN8	LURAP1L	THEMIS2
					TSPAN5	LTBP4	TGIF2LX
					TSPAN3	LTBP2	TGFBR2
					TSPAN2	LRRC6	TGFBI
					TSHZ3	LRRC28	TFPI2
					TSHZ1	LOXL1	TFB1M
					TRIP6	LOC146880	TEX40
					TRIP10	LOC113230	TERT
					TRIM68	LOC102724508	TERC
					TRIM52	LOC101927043	TENM3
					TRIM47	LOC100507547	TENM1
					TRIM4	LOC100506476	TEKT4P2
					TRIM29	LOC100270804	TEK
					TRIM2	LINC01137	TEF
					TRH	LINC01023	TCF4
					TREX1	LINC00936	TCEAL8
					TRAPPC6A	LINC00910	TCEAL1
					TRAPPC12	LINC00663	TBC1D7
					TRADD	LINC00632	TAPT1-AS1
					TPRXL	LINC00526	TAGLN3
					TPPP3	LINC00313	SYT1
					TPPP	LIMD2	SYCP2L
					TPGS1	LFNG	SWT1
					TP53INP2	L3MBTL3	SWI5
					TP53I13	KRT17	SVIP
					TOLLIP-AS1	KRT15	SUPT7L
					TOB2P1	KRT14	SUOX
					TOB1-AS1	KLHL24	SULT1B1
					TNNT3	KLHDC2	SUDS3
					TNNT2	KLHDC1	STX7
					TNNI1	KLF7	STX10
					TNFSF10	KLF2	STK38L
					TNFRSF21	KLC4	STK32A
					TNFRSF18	KCNJ15	STEAP3
					TNFRSF11B	KAZALD1	STEAP2
					TNFRSF10C	ITGB8	STC1
					TNFAIP3	ISYNA1	STAT2
					TNFAIP2	ISG20	STARD4-AS1
					TMTC1	IQCH-AS1	STARD3NL
					TMSB4X	INPP5K	ST8SIA4
					TMSB15B	ING4	ST6GALNAC5
					TMPRSS4	IMPA2	ST3GAL6-AS1
					TMEM99	IL11RA	ST3GAL6
					TMEM63A	IGFBP3	ST20
					TMEM44-AS1	IFT172	SSX1
					TMEM253	IFI6	SRPX2
					TMEM25	IFI27	SRPX
					TMEM238	IER2	SRGN
					TMEM231	HYAL3	SQRDL
					TMEM220-AS1	HSF4	SPSB3
					TMEM219	HSF2BP	SPSB1
					TMEM210	HSD17B8	SPNS2
					TMEM194B	HOXB6	SPINK1
					TMEM176B	HNMT	SPEG
					TMEM133	HMCN1	SPATC1L
					TMEM125	HIST3H2A	SP140
					TMEM117	HIST2H2BE	SOX12
					TMEM106A	HIST1H4I	SNX29
					TMEM101	HIST1H4H	SNX21
					TMCO5B	HIST1H4C	SNHG5
					TMCO4	HIST1H2BO	SNHG11
					TMCC1-AS1	HIST1H2BN	SNED1
					TMC4	HIST1H1E	SNCAIP
					TM4SF19-AS1	HEY1	SMPDL3A
					TM4SF1-AS1	HEXIM2	SMIM14
					TM4SF1	HDAC5	SMG6
					TLR5	HCG11	SMEK3P
					TLE4	HBP1	SMCO2
					TLE2	H3F3A	SMAD1
					TLCD1	GSTO2	SLITRK6
					TIPARP-AS1	GSTA4	SLITRK1
					TINAGL1	GSDMB	SLFN5
					TIMP3	GSAP	SLCO4A1-AS1
					THSD4	GRB7	SLCO4A1
					THRB-AS1	GPR173	SLCO1B7
					THRB	GPNMB	SLCO1B3
					THNSL2	GMDS-AS1	SLC8A1-AS1
					THEM5	GLCCI1	SLC5A3
					THBS3	GJA1	SLC4A8
					TGM2	GHDC	SLC44A5
					TGFBR3L	GDPD3	SLC40A1
					TFR2	GDPD1	SLC38A9
					TFPI	GALM	SLC38A5
					TFF3	GABARAPL1	SLC38A2
					TFF2	GABARAP	SLC35A1
					TFF1	FZD8	SLC2A3
					TESK2	FUT8-AS1	SLC2A11
					TENC1	FRMD4A	SLC29A1
					TEKT4	FOXP1	SLC25A42
					TEKT1	FOXO4	SLC25A36
					TCTN2	FOXD3-AS1	SLC25A27
					TCN1	FOS	SLC22A3
					TCIRG1	FN3K	SLC20A1
					TCEB3-AS1	FMO5	SLC1A1
					TCEANC	FKBP7	SLC18B1
					TCEAL3	FKBP10	SLC14A1
					TCEA3	FDXR	SLC13A4
					TCEA2	FBXO43	SLAMF8
					TBX4	FAM83A-AS1	SLAIN1
					TBX3	FAM83A	SIX2
					TBCD	FAM47E	SIRT4
					TBC1D9	FAM24B	SIGIRR
					TBC1D8B	FAM227B	SHOX2
					TBC1D8	FAM210B	SHC3
					TBC1D2	FAM13A	SHANK1
					TAPBPL	FAM109B	SH3BGRL2
					TAF1A-AS1	FABP6	SH2D2A
					TAF15	EPHA7	SH2B3
					TACC2	EPHA4	SGCZ
					SYTL4	EPB41L4A-AS1	SFTA1P
					SYTL3	ENO3	SF3B6
					SYTL1	EGR1	SEZ6L2
					SYP	EFCAB4A	SESN3
					SYNPR-AS1	EDN1	SERPINI1
					SYNPO2	DYRK1B	SERPINF1
					SYNE1	DSCAM	SERPINE2
					SYBU	DSC2	SERPINB7
					SVIL	DLGAP1-AS1	SEPW1
					SULF1	DIXDC1	SENP7
					STXBP4	DICER1-AS1	SEC16B
					STXBP2	DGKA	SDCCAG8
					STS	DEPTOR	SDC1
					STPG1	DEF6	SCUBE3
					STOML1	DBP	SCN9A
					STOM	CXCR4	SCG5
					STEAP4	CTSK	SATB1
					STAU2-AS1	CTHRC1	SASH1
					STAT6	CSRP2	SAMSN1
					STAT5B	CRYGS	SAMD5
					STAT5A	CRYAB	SAMD12
					STARD10	CRELD1	SALL2
					STAP2	CREBRF	S1PR5
					STAG3L5P	CPS1	RTN4RL2
					STAC3	COL6A3	RTBDN
					ST7-AS1	CITED4	RSRP1
					ST6GALNAC2	CIART	RRAGB
					ST6GALNAC1	CHN2	RPS7
					ST5	CELF6	RPS29
					ST3GAL4-AS1	CDKN1C	RPS21
					ST3GAL4	CDC37L1-AS1	RPS15A
					SSR4P1	CD27-AS1	RPS14
					SRSF5	CCNG2	RPS12
					SRRM2-AS1	CCDC71L	RPLP0P2
					SRI	CCDC28A	RPL39L
					SPTLC3	CCDC106	RPL34
					SPTBN1	CA9	RPL31
					SPRYD3	C8orf4	RPL29
					SPRY1	C5orf46	RPL22L1
					SPRR3	C1QTNF3-AMACR	RORA
					SPRR1A	C19orf60	ROBO4
					SPPL2B	C19orf57	ROBO3
					SPINK4	C17orf59	ROBO1
					SPINK2	C16orf45	RNFT2
					SPIB	C14orf93	RNF5P1
					SPERT	C14orf159	RNF5P1
					SPEF2	C11orf96	RNF44
					SPEF1	C11orf91	RNF38
					SPCS2	C11orf74	RNF182
					SPATA20	C11orf71	RNF181
					SPAG4	C10orf25	RNF128
					SP6	C10orf10	RNF112
					SP100	BTG1	RHPN1
					SOX9	BEX5	RHOJ
					SOX3	BDH2	RHEBL1
					SOX21-AS1	BBS9	RHBDL1
					SOX21	BBC3	RGS3
					SORCS1	B3GALT4	RGS17
					SORBS3	AVIL	RGMB-AS1
					SOAT1	ATP6AP1L	RGMB
					SNTB1	ATG16L2	RFX8
					SNHG8	ARHGAP30	REEP2
					SNHG6	ARHGAP22	RBBP9
					SNHG21	APBA1	RASEF
					SNAI2	ANKRD37	RASA1
					SMPD3	ANGPTL4	RARB
					SMOC2	ANG	RAPGEF5
					SMIM6	AMT	RAPGEF3
					SMIM22	ADM	RAP2B
					SMAD4	ACSM3	RAP1GAP2
					SLPI	ACAD11	RAET1E
					SLIT2	ABTB1	RABAC1
					SLFN11	AADACP1	RAB3D
					SLCO3A1	AADAC	RAB38
					SLC9A4		RAB33A
					SLC8A1		RAB2B
					SLC6A12		QPCT
					SLC5A5		PXDN
					SLC51B		PUS10
					SLC51A		PTPRZ1
					SLC4A4		PTPRU
					SLC46A2		PTPRR
					SLC45A3		PTPRB
					SLC44A4		PTPN22
					SLC43A1		PTN
					SLC39A13		PTK7
					SLC2A4		PTGFR
					SLC2A12		PTGES3L-AARSD1
					SLC2A10		PTGER4
					SLC2A1-AS1		PSG9
					SLC28A1		PSENEN
					SLC27A5		PSD4
					SLC24A3		PRSS3
					SLC22A18		PRSS12
					SLC13A2		PRRX1
					SLC12A8		PRRT2
					SLC12A2		PRRT1
					SLC11A1		PRR5L
					SKAP1		PRR16
					SIX5		PRPH
					SIX1		PROS1
					SIRT5		PRORSD1P
					SIRPA		PROCR
					SIPA1		PRKCDBP
					SIM1		PRKAR2B
					SIGMAR1		PRICKLE4
					SHROOM1		PRG2
					SHFM1		PRDM8
					SHC2		PRDM1
					SHANK2		PRADC1
					SH3PXD2A		PPT2
					SH3KBP1		PPP2R2C
					SH3GL3		PPP1R3B
					SGSM3		PPP1R21
					SGPP2		PPM1K
					SGK3		POU3F2
					SGK223		POU2F2
					SGCG		POPDC3
					SERPINF2		POLR3G
					SERPINE1		POLR2K
					SERPINB9P1		POLE4
					SERPINB6		PODXL
					SERPINB1		POC1B
					SERPINA6		PMEL
					SERPINA5		PMAIP1
					SERPINA12		PLXDC2
					SERPINA11		PLTP
					SERPINA1		PLSCR3
					SERHL2		PLS3
					SENP3-EIF4A1		PLIN2
					SEMA6C		PLEKHO2
					SEMA5B		PLEKHH3
					SEMA5A		PLEKHG5
					SEMA4B		PLEK2
					SEMA3B-AS1		PLD5
					SEMA3B		PLCXD3
					SEMA3A		PLCXD2
					SELL		PLCB4
					SELENBP1		PLCB1
					SEC11C		PLAUR
					SEC11A		PLAU
					SDK1		PLAG1
					SDF4		PLAC1
					SCUBE2		PLA2G4C
					SCRN2		PKN1
					SCNN1D		PKIB
					SCNN1A		PKIA
					SCLY		PITPNC1
					SCIN		PINLYP
					SCGB3A2		PIK3R2
					SCGB2B2		PIK3CG
					SCGB2A1		PHGDH
					SCGB1D2		PHF21A
					SCGB1A1		PHC1
					SCCPDH		PHACTR1
					SCARNA9L		PGPEP1
					SCARNA9		PGLS
					SCARNA7		PGAP2
					SCARNA4		PGAM2
					SCARNA17		PFN2
					SBNO2		PFKFB4
					SBK1		PEX5L
					SBF2-AS1		PELI2
					SATB2		PELI1
					SAT2		PECAM1
					SAT1		PEAR1
					SART1		PDLIM3
					SARM1		PDGFD
					SAMD9		PDGFB
					S100P		PDE2A
					S100A6		PCSK5
					S100A5		PCOLCE
					S100A4		PCMTD2
					S100A3		PCDHGC5
					S100A2		PCDHGA10
					S100A16		PCDHGA1
					S100A14		PCDHB9
					S100A1		PCDHB8
					RUNX1T1		PCDHB7
					RUNX1		PCDHB6
					RUFY1		PCDHB5
					RTKN		PCDHB2
					RTDR1		PCDHB16
					RSPO3		PCDH18
					RSPO1		PBX3
					RSPH9		PAX8-AS1
					RSPH3		PARP8
					RSPH1		PARP15
					RSG1		PARD6A
					RRNAD1		PAPPA
					RPS6KA6		PAPL
					RPS6KA2		PAIP2
					RPS3		PAGE5
					RPS28		PAEP
					RPS27		P4HA3
					RPS15		OVGP1
					RPRM		OSTN
					RPP21		OSTF1
					RPLP1		OSR1
					RPL8		OSCAR
					RPL39		OSBP2
					RPL37A		OR2M4
					RPL37		OR2B6
					RPL36		OLFML3
					RPL35		OGT
					RPL31P11		OGFR-AS1
					RPL3		OBP2A
					RPL29P2		OBFC1
					RPL28		OASL
					RPL18		OAS2
					RPL13AP20		OAS1
					RPL12		NUPR1
					RPL10A		NUDT4
					RORC		NTSR1
					ROPN1L		NTHL1
					ROMO1		NT5E
					RNVU1-8		NRTN
					RNU12		NREP
					RNU11		NR2F6
					RNPEPL1		NR1D2
					RNF5		NR1D1
					RNF43		NOXRED1
					RNF39		NOL4L
					RNF208		NOD2
					RNF20		NMRK1
					RNF183		NME5
					RNF165		NME3
					RNF145		NLRP12
					RNF126P1		NHLRC4
					RNF125		NHLRC3
					RND3		NGFR
					RNASET2		NES
					RNASEH1-AS1		NEK3
					RNASE1		NDUFA4
					RINL		NDP
					RIN3		NCKAP1L
					RIN2		NCF2
					RIN1		NBPF8
					RIMKLA		NARF
					RILP		NAPB
					RIBC2		NAP1L3
					RIBC1		NAGS
					RHOV		MYZAP
					RHOH		MYOZ2
					RHOF		MYO7B
					RHCG		MYO5C
					RGS5		MYO1F
					RGS22		MYH16
					RETSAT		MYH15
					REPS2		MYEF2
					REN		MYCT1
					RELL1		MXI1
					RELB		MXD1
					REG4		MVK
					REEP6		MVB12A
					RDH16		MUC15
					RDH10		MTMR9LP
					RBPMS-AS1		MTMR8
					RBP7		MTMR11
					RBP1		MTHFS
					RBAKDN		MT1A
					RASSF4		MSR1
					RASSF10		MSI2
					RASD1		MRPL34
					RASAL1		MRGPRX3
					RARA-AS1		MREG
					RANGRF		MPV17L2
					RAMP3		MPV17
					RAMP2		MPPE1
					RAMP1		MPP4
					RAB40B		MOCS1
					RAB30-AS1		MOB4
					RAB27B		MOB3B
					RAB19		MMP9
					RAB13		MMP3
					RAB11B-AS1		MMP2
					RAB11B		MMP14
					PYROXD2		MMP10
					PVT1		MMP1
					PVRL4		MLLT11
					PTRF		MLLT10P1
					PTPRT		MKRN3
					PTPRH		MIF4GD
					PTPRE		MGLL
					PTPN6		MEX3B
					PTMS		MEX3A
					PTK6		METTL7B
					PTHLH		METTL25
					PTGES		METTL20
					PTCH1		MERTK
					PSORS1C2		MEI1
					PSORS1C1		MDP1
					PSMG3		MC1R
					PSMB9		MAST4
					PSMB8		MAST3
					PSG5		MAST1
					PSG4		MARCH9
					PSD3		MARCH2
					PSD		MAPT
					PSCA		MAPKAPK5-AS1
					PRSS36		MAPK8IP3
					PRSS16		MAP3K7CL
					PRR34-AS1		MAP3K12
					PRR15L		MAP2K6
					PRR15		MAP1S
					PRODH		MANSC1
					PROCA1		MANEA-AS1
					PRKD1		MAN1A1
					PRICKLE2-AS3		MAML3
					PRH1-PRR4		MAGEH1
					PRH1		MAGEC2
					PPP1R9B		MAGEC1
					PPP1R35		MAGEB2
					PPP1R32		MAGEB1
					PPP1R1B		MAGEA11
					PPP1R15A		LZTS3
					PPP1R14D		LZTS2
					PPOX		LYZ
					PPM1E		LYPD3
					PPIL6		LYL1
					PPFIBP2		LYG1
					PPAP2C		LY96
					PPAP2B		LY6G5C
					PPAP2A		LURAP1
					PP14571		LTBP1
					PON2		LSP1
					POLRMT		LRRN1
					POLR3GL		LRRK2
					POLR2J3		LRRIQ3
					POLD4		LRRC70
					PNPO		LRRC2
					PNPLA7		LRP2BP
					PNPLA6		LRP1
					PNPLA4		LPXN
					PMVK		LPIN1
					PMS2L2		LPAR3
					PLSCR4		LOC728819
					PLSCR2		LOC728392
					PLP1		LOC644656
					PLLP		LOC284889
					PLK2		LOC284454
					PLIN5		LOC255187
					PLEKHS1		LOC158960
					PLEKHO1		LOC152225
					PLEKHM3		LOC102724224
					PLEKHG6		LOC101929690
					PLCE1		LOC101929555
					PLCD1		LOC101929427
					PLBD1		LOC101929397
					PLAT		LOC101929380
					PLA2G6		LOC101928767
					PLA2G2A		LOC101928545
					PLA2G10		LOC101928122
					PKP3		LOC101928062
					PKP1		LOC101927755
					PITX3		LOC101927701
					PITX1		LOC101927482
					PITPNM3		LOC101927418
					PITPNM1		LOC101927027
					PITPNA-AS1		LOC101926963
					PIP		LOC101926940
					PINK1		LOC101059948
					PIH1D1		LOC100507600
					PHYKPL		LOC100507462
					PHYH		LOC100507140
					PHPT1		LOC100507053
					PHLPP1		LOC100506674
					PHLDB1		LOC100506368
					PHKA2-AS1		LOC100506314
					PHF7		LOC100505817
					PGM1		LOC100505812
					PGC		LOC100505622
					PFN4		LOC100505592
					PFKFB2		LOC100289230
					PEX6		LOC100132215
					PEX14		LOC100128233
					PEX11G		LMO2
					PER3		LMBR1L
					PEMT		LINC01446
					PDZK1IP1		LINC01426
					PDK2		LINC01410
					PDGFRL		LINC01358
					PDE8B		LINC01355
					PDE6B		LINC01296
					PDE4D		LINC01279
					PDE3B		LINC01139
					PCSK2		LINC01125
					PCSK1N		LINC01116
					PCP2		LINC01089
					PCLO		LINC01021
					PCDHGB7		LINC00998
					PCDHGA7		LINC00957
					PCDHGA12		LINC00888
					PCDHB14		LINC00883
					PCDHB13		LINC00839
					PCDHB12		LINC00705
					PCDHB11		LINC00704
					PCDHB10		LINC00659
					PCDH7		LINC00648
					PCDH10		LINC00622
					PCDH1		LINC00518
					PCBP1-AS1		LINC00460
					PCAT6		LINC00351
					PBXIP1		LINC00339
					PAX8		LINC00324
					PARVB		LINC00319
					PARP9		LINC00240
					PARP10		LINC-PINT
					PARM1		LHPP
					PARD3-AS1		LEPREL2
					PAM		LDOC1
					PALMD		LDHD
					PALM3		LCTL
					PAK6		LCP1
					PACSIN3		LCN1
					PABPC3		LCA5
					PAAF1		LBH
					P2RY1		LAPTM5
					P2RX4		LAMC2
					OVOL2		LAMA4
					OVCH1		LAGE3
					OSCP1		KYNU
					OSBPL2		KRT79
					ORAI3		KLHL7
					OPLAH		KLHL42
					OLFML2B		KLHL3
					OLFM4		KLHL28
					ODF3B		KLHL26
					ODC1		KLF9
					OCIAD2		KLF8
					NXPH1		KISS1
					NUPL2		KIRREL3
					NUDT9		KIF7
					NUDT8		KIF3C
					NUDT6		KIAA1324L
					NUDT18		KIAA1107
					NUCB1-AS1		KIAA0895L
					NT5M		KIAA0391
					NT5DC2		KIAA0040
					NT5C		KHDRBS3
					NRL		KDM3A
					NRARP		KCNS3
					NR4A1		KCNN4
					NPRL2		KCNN2
					NPR3		KCNMB4
					NPHP1		KCNK1
					NPEPL1		KBTBD8
					NOXA1		KBTBD3
					NOV		JUP
					NOSTRIN		JUND
					NMNAT3		JUNB
					NME2		JAZF1
					NME1-NME2		JAKMIP1
					NMB		JAK3
					NLRX1		IVNS1ABP
					NIPAL3		ITPR1-AS1
					NINL		ITPR1
					NHS		ITGB3
					NFKBIL1		ITGA5
					NFIX		ITGA2
					NFIA		ITGA10
					NEURL2		ISCU
					NELL2		IRF9
					NEK9		IP6K2
					NEK8		INSC
					NEK11		INO80B
					NEDD9		ILVBL
					NEDD4L		IL7
					NEBL-AS1		IL31RA
					NEAT1		IL27RA
					NDUFV1		IL1A
					NDUFA4L2		IL17RE
					NDRG4		IL13RA2
					NDRG2		IKZF2
					NCKAP5		IGIP
					NBR2		IGF2BP3
					NBPF6		IGDCC4
					NATD1		IFITM2
					NAPSA		IFITM1
					NAPRT1		IFIT1
					NAPA-AS1		IFI44L
					NANOS3		IFI44
					NACA2		IFI27L2
					NAB1		IFFO1
					NAALADL2		ICAM5
					NAA38		ICAM4
					MZB1		ICAM3
					MYO5B		ICAM2
					MYO15B		ICA1
					MYL5		HVCN1
					MYH14		HSPB1
					MYEOV		HSPA6
					MYCL		HSPA1B
					MYC		HSPA1A
					MXD4		HSD3B7
					MXD3		HSD17B7P2
					MVP		HSD17B3
					MUC5B		HSD11B1
					MUC20		HS6ST3
					MUC1		HOXD1
					MTRNR2L1		HOXC6
					MTL5		HOOK2
					MTA1		HOMER3
					MT1F		HMOX1
					MST1P2		HMGN5
					MST1		HMGN4
					MSMB		HMGA1
					MSH5		HIST1H3H
					MS4A10		HIST1H3B
					MRPL53		HIST1H2BK
					MRPL23-AS1		HIST1H2BJ
					MRPL23		HIST1H2BD
					MRC2		HIST1H2BC
					MPST		HIST1H2AG
					MPPED2		HIST1H2AC
					MPND		HIST1H1C
					MPI		HEXIM1
					MOSPD3		HECW2
					MORN5		HECA
					MORN1		HCLS1
					MNX1-AS1		HAS2-AS1
					MNT		HAS2
					MN1		HAO1
					MMP19		HAGLR
					MMP16		GZMA
					MMP12		GYPC
					MMEL1		GUCA1B
					MKNK2		GTPBP3
					MISP		GTF2H2C_2
					MIPEPP3		GSTO1
					MIPEP		GSDMD
					MID1		GSDMC
					MICAL2		GPX1
					MIB2		GPSM3
					MIA3		GPSM1
					MGST2		GPR87
					MGP		GPR85
					MGC45922		GPR37
					MGC12916		GPR162
					MFI2-AS1		GPR160
					METTL7A		GPR158
					METTL23		GPR137C
					MESP2		GPR137B
					MESP1		GPR132
					MEIG1		GNGT2
					MEGF8		GMFG
					MEF2D		GLT8D2
					MED16		GLRX
					MED11		GLI4
					ME3		GLI3
					ME2		GGT7
					MDK		GCKR
					MCIDAS		GALNT14
					MCF2L-AS1		GALC
					MCAM		GAB2
					MBNL1-AS1		G0S2
					MBD2		FZD4
					MBD1		FUT8
					MB21D1		FSCN1
					MB		FRMD4B
					MARCH8		FRMD3
					MARCH10		FRAT1
					MARC2		FOXS1
					MAPT-AS1		FOXR2
					MAPRE2		FNDC4
					MAPK8IP1		FLRT3
					MAPK4		FLJ43879
					MAPK13		FLJ32255
					MAPK12		FLJ26245
					MAPK10		FKBP8
					MAP6		FKBP1B
					MAP3K8		FILIP1L
					MAP2K2		FIG4
					MAOB		FHL1
					MAOA		FGF5
					MAML2		FGF14-AS2
					MALT1		FGF11
					MALAT1		FGF1
					MAL		FGD6
					MAGED2		FEZF1-AS1
					MAFK		FEZF1
					MAFB		FEZ2
					MACROD2		FERMT3
					MAATS1		FERMT1
					LZTFL1		FCHO1
					LYSMD4		FCGRT
					LYSMD1		FBXO27
					LYRM9		FBXO22-AS1
					LYPLA2P2		FBXL7
					LYPD1		FBXL20
					LUM		FAP
					LTBR		FAM84B
					LTBP3		FAM78A
					LSM7		FAM26F
					LRRTM3		FAM26E
					LRRK1		FAM229B
					LRRCC1		FAM229A
					LRRC73		FAM225B
					LRRC56		FAM218A
					LRRC48		FAM214B
					LRRC46		FAM214A
					LRRC45		FAM209B
					LRRC37B		FAM201A
					LRRC3-AS1		FAM19A2
					LRRC29		FAM195B
					LRRC26		FAM180A
					LRRC23		FAM167B
					LRRC10B		FAM162A
					LRP4		FAM161A
					LRP11		FAM155A
					LRIG3		FAM133A
					LRIG1		FAM131A
					LPPR3		FAM109A
					LPHN2		F8
					LPCAT2		ETV1
					LOC731157		ETHE1
					LOC730102		ESR2
					LOC728752		ESM1
					LOC653160		ESAM
					LOC644961		ERRFI1
					LOC643072		ERBB3
					LOC641515		EPOR
					LOC63930		EPB41L4A-AS2
					LOC441461		EPB41L4A
					LOC441242		EPB41L3
					LOC440982		ENPP4
					LOC440910		ENPP1
					LOC440311		ENG
					LOC407835		EML6
					LOC400927		EMB
					LOC389765		EHD3
					LOC283335		EGR4
					LOC283070		EGFL8
					LOC254896		EFR3B
					LOC143666		EFNA3
					LOC102724094		EEF1E1
					LOC102723885		EDNRA
					LOC102467147		ECSCR
					LOC101929767		DYX1C1
					LOC101929715		DYNC2LI1
					LOC101929302		DYNC2H1
					LOC101929268		DUSP6
					LOC101929217		DUSP1
					LOC101929173		DTNA
					LOC101929125		DPYSL3
					LOC101928944		DOCK6
					LOC101928913		DOCK4
					LOC101928891		DOCK10
					LOC101928794		DNTTIP1
					LOC101928736		DNASE2
					LOC101928530		DNAJC28
					LOC101928290		DNAJC18
					LOC101928269		DNAJB1
					LOC101928222		DNAAF3
					LOC101928161		DMD
					LOC101928099		DLGAP1-AS2
					LOC101928063		DLG4
					LOC101927811		DLG3
					LOC101927720		DISC1FP1
					LOC101927688		DHRS1
					LOC101927630		DHH
					LOC101927604		DGUOK-AS1
					LOC101927571		DGKG
					LOC101927323		DDX58
					LOC101927322		DDX26B
					LOC101927318		DDO
					LOC101927275		DDIT4L
					LOC101927217		DDAH2
					LOC101927100		DCLK1
					LOC101559451		DCAF8L2
					LOC100996348		DBNDD2
					LOC100652758		DBNDD1
					LOC100507564		DBN1
					LOC100507420		DAP
					LOC100507316		DALRD3
					LOC100507291		CYP2R1
					LOC100507012		CYP2J2
					LOC100507002		CYP27C1
					LOC100506844		CYB5R2
					LOC100506100		CXXC4
					LOC100506082		CXorf57
					LOC100505715		CXorf28
					LOC100499489		CXCL3
					LOC100289561		CUL9
					LOC100288842		CUBN
					LOC100288181		CTXN1
					LOC100132111		CTGF
					LOC100131691		CST2
					LOC100131655		CST1
					LOC100130987		CSPG4
					LOC100130899		CSF3
					LOC100130705		CRYZ
					LOC100129550		CRYL1
					LNP1		CRISPLD1
					LMCD1		CREB5
					LMAN1		CRADD
					LIX1L		CPVL
					LIPH		CPT1C
					LIPC		CPED1
					LINC01436		COX7B2
					LINC01431		COX5B
					LINC01341		CORO7
					LINC01220		CORO2B
					LINC01214		COQ5
					LINC01144		COMMD1
					LINC01135		COL6A2
					LINC01006		COL27A1
					LINC00963		COA5
					LINC00942		COA3
					LINC00921		CNTNAP1
					LINC00884		CNTN1
					LINC00847		CNPY4
					LINC00689		CMTM3
					LINC00673		CMTM1
					LINC00667		CLSTN3
					LINC00665		CLMP
					LINC00639		CLK1
					LINC00638		CLIC2
					LINC00626		CLHC1
					LINC00589		CLEC2D
					LINC00539		CLEC2B
					LINC00476		CLDN7
					LINC00476		CLDN14
					LINC00473		CKMT2-AS1
					LINC00470		CKLF
					LINC00467		CHSY3
					LINC00346		CHRNB1
					LINC00327		CHRDL1
					LINC00271		CHMP1B
					LINC00263		CHEK2
					LINC00173		CH25H
					LINC00152		CFL2
					LIN7A		CETN4P
					LIFR-AS1		CELSR1
					LGR6		CDK17
					LGALSL		CDH5
					LGALS9C		CD96
					LGALS9		CD70
					LGALS1		CD68
					LETMD1		CD53
					LEPRE1		CD33
					LEMD1		CCR10
					LEFTY2		CCR1
					LEFTY1		CCNYL2
					LEF1		CCND2
					LDHB		CCDC69
					LCN2		CCDC62
					LBX2-AS1		CCDC53
					LBX2		CCDC39
					LARP6		CCDC19
					LAMTOR4		CCDC17
					LAMB3		CCDC15
					LAMB2P1		CCDC147
					LAG3		CCDC130
					KRTCAP3		CCDC126
					KRT81		CBX7
					KRT76		CBR3
					KRT75		CASP9
					KRT6C		CASP4
					KRT6B		CASP1
					KRT6A		CARF
					KRT5		CARD8
					KRT4		CARD18
					KRT3		CARD16
					KRT23		CAPN3
					KRT16		CAPG
					KRT13		CAMLG
					KRT10		CAMKK1
					KRBA2		CACNB3
					KPNA7		CACNB1
					KMT2E-AS1		CACNA2D4
					KLK6		C9orf72
					KLK14		C6orf141
					KLK13		C6orf1
					KLK12		C4orf47
					KLK11		C3orf67
					KLK10		C3orf55
					KLHL4		C3orf18
					KLHDC8B		C2orf82
					KLHDC7A		C2orf68
					KLF5		C21orf119
					KLF4		C20orf197
					KLF3-AS1		C1orf53
					KLF3		C1orf21
					KIZ		C19orf66
					KIT		C18orf54
					KIFAP3		C16orf74
					KIF13B		C15orf65
					KIAA1683		C14orf28
					KIAA1407		C14orf105
					KIAA1324		C12orf76
					KIAA1257		C12orf75
					KIAA1217		C12orf73
					KIAA0825		C12orf57
					KIAA0195		C11orf54
					KDSR		BZRAP1
					KDM4B		BST2
					KCTD21-AS1		BRWD1
					KCTD13		BRSK1
					KCP		BPGM
					KCNK2		BOLA3-AS1
					KCNJ8		BMP2
					KCNJ12		BIVM
					KCNE4		BEND5
					KCNC2		BCL2A1
					KCNA5		BCL11A
					KANSL1-AS1		BCHE
					JUN		BCAS3
					JPH3		BBS4
					JPH2		BATF2
					JMJD1C-AS1		BARX2
					JHDM1D-AS1		BACH1
					JAG1		BABAM1
					IVL		B4GALT6
					ITPRIPL2		B3GNT7
					ITLN1		B3GNT3
					ITIH6		AZIN2
					ITIH2		ATP8B2
					ITGB6		ATP6V1G2
					ITGB4		ASGR1
					ITGA8		ASB9
					ISPD		ASB3
					ISL2		ARNTL2-AS1
					ISG15		ARNTL2
					IRF6		ARMCX6
					IRF2BPL		ARMCX3
					IRAK1BP1		ARMCX2
					IQUB		ARMCX1
					IQSEC3		ARMC4
					IQCG		ARL14EPL
					IQCD		ARHGEF6
					INVS		ARHGAP9
					INSR		ARHGAP27
					INPP1		ARAP3
					INHBA		APPL2
					INHA		APOE
					INCA1		APOA1
					IMMP2L		APLN
					ILDR1		APH1B
					IL32		APCDD1L-AS1
					IL20RA		APCDD1L
					IL1R2		APBB3
					IGFL1		APBB1
					IGFBP7		AOX1
					IGFBP6		AOC3
					IGFBP5		ANTXR2
					IGDCC3		ANO3
					IGBP1P1		ANKRD44
					IGBP1		ANKRD29
					IFT20		ANKRA2
					IFNGR2		ANKLE1
					IFI30		ANK3
					IFI27L1		ANK2
					IFFO2		ANGPT1
					IER5		AMY2B
					IER3		AMIGO2
					IDUA		AMDHD1
					IDNK		ALPK1
					IDH3G		ALKBH7
					IDH1-AS1		ALDOC
					ID4		AKTIP
					IBSP		AKR1C2
					HYPK		AKR1C1
					HYAL1		AIM2
					HSPB2		AHSA2
					HSH2D		AGMO
					HSD17B2		AGAP2
					HSD17B13		AFF3
					HSD17B11		ADTRP
					HSD17B1		ADRA1B
					HSD11B1L		ADCY10P1
					HS3ST3B1		ADAMTSL1
					HS3ST3A1		ADAMTS6
					HPSE2		ADAMTS1
					HPGD		ADAM8
					HPDL		ACYP2
					HOXC9		ACSS3
					HOXB9		ABRACL
					HOXB7		ABI3
					HOXB4		ABHD8
					HOXB3		ABCC5
					HOXB2		AARD
					HOXB1
					HOXB-AS1
					HOXA7
					HOXA6
					HOXA5
					HOXA4
					HOXA3
					HOXA10
					HOXA1
					HOXA-AS2
					HOTAIRM1
					HOTAIR
					HNRNPA1P33
					HMGCS2
					HMGCL
					HMG20B
					HLA-L
					HLA-H
					HLA-F
					HLA-DRB6
					HLA-DRB1
					HLA-A
					HK2
					HIST4H4
					HIST2H2BF
					HIST1H4F
					HIST1H4E
					HIST1H4D
					HIST1H4B
					HIST1H4A
					HIST1H3F
					HIST1H3C
					HIST1H3A
					HIST1H2BM
					HIST1H2BL
					HIST1H2BH
					HIST1H2BF
					HIST1H2BE
					HIST1H2AE
					HIRIP3
					HINT2
					HHIPL2
					HEYL
					HEY2
					HEXDC
					HES4
					HES1
					HEIH
					HDAC11-AS1
					HCP5
					HCN2
					HAR1B
					HAR1A
					HAPLN3
					H6PD
					H3F3C
					H1FX-AS1
					H1FX
					H19
					GYLTL1B
					GUCY1B3
					GUCY1A3
					GTF2IP1
					GTF2IP1
					GSTT1
					GSTP1
					GSTA1
					GSN
					GS1-24F4,2
					GRPR
					GRIP2
					GRIK3
					GRIK2
					GRHL3
					GRAMD1A
					GPX4
					GPRIN3
					GPRC5C
					GPR98
					GPR68
					GPR37L1
					GPR35
					GPR146
					GPR126
					GPR114
					GPM6A
					GPC6
					GP2
					GOLM1
					GOLIM4
					GOLGA2P7
					GOLGA2P5
					GNRHR2
					GNPTG
					GNPDA2
					GNLY
					GNE
					GNAI2
					GNA14
					GLTSCR2
					GLS2
					GLRA3
					GLP2R
					GLOD5
					GLIS3-AS1
					GLIS3
					GLIPR1L2
					GLI2
					GLDN
					GJB4
					GEMIN8
					GDF9
					GCHFR
					GBP3
					GATS
					GATA3-AS1
					GAS5
					GAMT
					GALT
					GALNT7
					GALNT5
					GALNT4
					GALNT12
					GADD45G
					GABRP
					FXYD5
					FXYD4
					FXYD3
					FURIN
					FUOM
					FSIP1
					FRY
					FOXO1
					FOXN3-AS1
					FOXJ1
					FOXA3
					FOSL2
					FOSL1
					FOSB
					FMOD
					FMO6P
					FMO4
					FMO3
					FMO2
					FLJ46906
					FLJ37453
					FLJ31356
					FLJ23867
					FKBP2
					FKBP11
					FITM1
					FHIT
					FGFBP3
					FGFBP1
					FGF13
					FEZ1
					FER1L6
					FER1L4
					FBXO6
					FBXO32
					FBXO25
					FBXO15
					FBXL8
					FBXL15
					FBP1
					FBN1
					FBLN7
					FBLN5
					FAXDC2
					FAT2
					FARP1
					FAR2P2
					FAM92B
					FAM83F
					FAM83E
					FAM69C
					FAM63A
					FAM57B
					FAM50A
					FAM46C
					FAM24B-CUZD1
					FAM228B
					FAM188B
					FAM183A
					FAM181A-AS1
					FAM181A
					FAM177B
					FAM174B
					FAM166B
					FAM161B
					FAM13C
					FAM134C
					FAM129A
					FAM115C
					FAM114A1
					FAM110B
					FAM105A
					FAHD2B
					EYA2
					EXT1
					EXD3
					EVL
					EVA1C
					ETFB
					ESPN
					ERVMER34-1
					ERV3-1
					ERO1LB
					ERN2
					ERBB4
					EPS8L1
					EPHX1
					EPHB3
					EPHA6
					EPHA3
					ENTPD8
					ENTHD2
					ENO2
					ENO1-AS1
					ENKD1
					ENDOV
					ENDOG
					ENC1
					EMX1
					EMP3
					EMP1
					EMC6
					EMC10
					ELOVL3
					ELMO3
					ELF3
					ELDR
					ELAC1
					EHF
					EHD2
					EHBP1L1
					EGOT
					EFNA5
					EFCAB12
					EEF2
					EEF1G
					EDARADD
					EDA
					ECSIT
					ECHDC2
					ECH1
					ECEL1
					ECE1
					DZIP1L
					DZANK1
					DYNLRB2
					DUSP4
					DUSP23
					DUSP10
					DUS1L
					DTX4
					DTX3L
					DTX2P1-UPK3BP1-PMS2P11
					DTX1
					DST
					DSP
					DSCR8
					DRD1
					DRC1
					DQX1
					DPYD
					DPY19L2P4
					DPM3
					DOK1
					DOCK9-AS2
					DNMT3A
					DNM1
					DNALI1
					DNAJC4
					DNAJC12
					DNAJB2
					DNAJA4
					DMBX1
					DLX4
					DLK2
					DLG5
					DKKL1
					DKK2
					DIRAS2
					DHX35
					DHRS9
					DHRS7B
					DHRS3
					DHRS12
					DHDH
					DFNB59
					DFNB31
					DENND6B
					DEGS2
					DEFB1
					DEDD2
					DDRGK1
					DDR1
					DDIT4
					DDB2
					DCST2
					DCBLD1
					DCAKD
					DAPL1
					DAPK3
					DAPK1
					DAB2
					CYP4X1
					CYP4V2
					CYP4F62P
					CYP4F12
					CYP4B1
					CYP2C8
					CYP2B7P
					CYP2A6
					CYP27B1
					CYP26A1
					CYB5D2
					CXXC1
					CXorf58
					CXCL8
					CXCL17
					CXCL14
					CXADR
					CUEDC2
					CUEDC1
					CTSZ
					CTSO
					CTSF
					CTSE
					CTSB
					CTF1
					CT83
					CT62
					CSTA
					CST3
					CSF1
					CRYBG3
					CROCC
					CRISP3
					CRIP2
					CRIP1
					CREB3L4
					CREB3L1
					CRABP2
					CPXM1
					CPSF3L
					CPE
					CPA6
					CPA4
					CP
					COX6C
					CORO2A
					COPZ2
					COLEC10
					COLCA2
					COLCA1
					COL5A3
					COL5A2
					COL4A5
					COL28A1
					COL26A1
					COL21A1
					COL15A1
					COL11A2
					COASY
					CNTD2
					CNP
					CNNM1
					CNGA1
					CNFN
					CNDP2
					CNDP1
					CNBD1
					CMBL
					CMAHP
					CLUAP1
					CLPSL2
					CLIP2
					CLEC11A
					CLDN9
					CLDN3
					CLCA2
					CITED1
					CIRBP
					CIB3
					CIB1
					CHST3
					CHRM1
					CHKB
					CHI3L2
					CGNL1
					CFB
					CEP112
					CENPW
					CENPV
					CELSR3
					CECR5-AS1
					CEBPB
					CEACAM6
					CEACAM5
					CEACAM3
					CEACAM1
					CDR1
					CDNF
					CDKN2C
					CDKN2B
					CDKN2A
					CDKL5
					CDK5RAP3
					CDK18
					CDH12
					CDH11
					CDCA7L
					CDC42EP5
					CDC26
					CDC20B
					CD59
					CD55
					CD5
					CD44
					CD36
					CD27
					CD163L1
					CD14
					CCNO
					CCL28
					CCL22
					CCL17
					CCDC96
					CCDC94
					CCDC9
					CCDC82
					CCDC80
					CCDC74B
					CCDC74A
					CCDC68
					CCDC64
					CCDC61
					CCDC40
					CCDC162P
					CCDC159
					CCDC153
					CCDC151
					CCDC146
					CCDC114
					CCDC113
					CCDC11
					CCDC107
					CCDC102A
					CBY3
					CBX3P2
					CATIP
					CAST
					CASP14
					CASC11
					CAPSL
					CAPS2
					CAPS
					CAPNS2
					CAPN9
					CAPN8
					CAPN5
					CAPN13
					CALML6
					CALML5
					CALD1
					CALCOCO1
					CACNB4
					CACNA1C
					CACFD1
					CABP1
					CAB39L
					CA4
					CA2
					CA13
					CA11
					C9orf9
					C9orf152
					C8orf88
					C8orf44-SGK3
					C8orf37-AS1
					C7orf63
					C6orf52
					C6orf48
					C6orf15
					C5orf56
					C5orf49
					C5
					C4orf6
					C3orf70
					C3
					C2orf70
					C2orf54
					C2CD4D
					C2CD4A
					C22orf23
					C22orf15
					C21orf88
					C1QTNF9B-AS1
					C1QTNF9B
					C1QTNF6
					C1QL1
					C1orf95
					C1orf194
					C1orf189
					C1orf162
					C1orf158
					C1orf116
					C1orf110
					C1orf106
					C19orf81
					C19orf73
					C19orf68
					C19orf18
					C17orf82
					C17orf58
					C17orf107
					C17orf100
					C16orf58
					C16orf54
					C15orf52
					C11orf83
					C11orf1
					C10orf11
					C10orf107
					BTN3A3
					BTG2
					BTBD2
					BSG
					BRWD3
					BRWD1-IT2
					BRI3
					BRD3
					BPIFB2
					BPIFB1
					BPIFA1
					BOLA1
					BNIPL
					BMPR1B
					BMP6
					BMP5
					BMF
					BLOC1S1
					BIK
					BHLHE41
					BHLHE40
					BHLHB9
					BHLHA15
					BGN
					BEX2
					BEST4
					BEST1
					BEND7
					BDNF-AS
					BDKRB2
					BCL6
					BCL2L14
					BCAS1
					BCAN
					BBS1
					BAG1
					BAALCOS
					BAALC-AS1
					BAALC
					B3GNT6
					B3GNT5
					B3GALT6
					B3GALT5
					AZGP1
					AXIN2
					ATPAF2
					ATP8B1
					ATP6V1E2
					ATP6V1B1
					ATP5J2
					ATP5D
					ATP1B1
					ATP13A5
					ATP13A4
					ATOH8
					ASTN2
					ASPG
					ARSD
					ARRDC4
					ARRDC3
					ARPIN
					ARL4A
					ARHGEF37
					ARHGEF28
					ARHGEF19
					ARHGAP42
					ARHGAP4
					ARHGAP26
					ARAP1
					AQP3
					APOOP5
					APOO
					APOLD1
					APOL4
					APOL3
					APOD
					APOBR
					APOBEC3H
					APCDD1
					APBA3
					AP3B2
					AOC1
					ANXA8L1
					ANXA2R
					ANXA1
					ANP32E
					ANP32C
					ANP32AP1
					ANO7
					ANKS6
					ANKRD9
					ANKRD35
					ANKRD33B
					ANKRD30BL
					ANKRD24
					ANKRD18B
					ANKRD16
					ANKMY2
					ANKMY1
					ANGPT2
					ANAPC11
					ALDOB
					ALDH3B1
					ALDH3A1
					ALCAM
					AKR7A3
					AKR1C3
					AKAP12
					AK8
					AIFM3
					AIFM2
					AHR
					AGR3
					AGR2
					AGO4
					ADSSL1
					ADRB1
					ADRA2A
					ADPRM
					ADPRHL1
					ADORA2B
					ADIRF
					ADHFE1
					ADH7
					ADCY5
					ADCK3
					ADAMTSL3
					ADAMTS7
					ADAMTS19
					ADAMTS17
					ADAMTS15
					ACVR2B-AS1
					ACTL10
					ACTA2
					ACSS1
					ACSF3
					ACSF2
					ACRBP
					ACPP
					ACP6
					ACOT2
					ACOT1
					ACKR3
					ACKR2
					ACBD4
					ACAP3
					ACAP1
					ACADSB
					ACADS
					ACAD10
					ABHD2
					ABHD17A
					ABHD14B
					ABHD14A
					ABCC4
					ABCB4
					ABCA1
					AAMDC
					42251
					42248

## Sheet: (D) MCF7 stroma - MDA231 stroma
Upregulated in stroma of xenografted MCF7 cells vs. stroma of xenografted MDA-MB-231 cells	Genes in common among stroma of xenografted MCF7 cells and stroma of xenografted MDA-MB-231 cells	Upregulated in stroma of xenografted MDA-MB-231 cells vs. stroma of xenografted MCF7 cells			*RANDOM GENES OF FC>2 gene list, up to 3000 genes
(FC>2): 3797 genes (2781* DAVID IDs, mouse)	(FC>2): 3326 genes (2826* DAVID IDs, mouse)	(FC>2): 763 genes (674 DAVID IDs, mouse)		Gene List:	UP in MCF7 stroma only	IN COMMON	UP in MDA231 stroma only
intracellular non-membrane-bounded organelle	glycoprotein	blood vessel morphogenesis		(# of genes)	2999	2977	763
chromatin modification	inflammatory response	nuclear chromosome			Zswim5	Zyx	Zxda
intermediate filament	apoptosis	Ubiquitin-conjugating enzyme, E2			Zswim1	Zswim6	Zufsp
intracellular organelle lumen	SH2 domain				Zscan25	Zswim4	Znf41-ps
transcription regulation	immune system development				Zscan22	Zpr1	Zglp1
spliceosome	cytokine activity				Zscan20	Znrf1	Zfp959
ion binding	regulation of apoptosis				Zscan2	Znrd1	Zfp958
epidermis development	chemotaxis				Zscan18	Znfx1	Zfp953
High mobility group, HMG1/HMG2	regulation of cytokine production				Zpbp2	Zmynd15	Zfp951
chromosome	SH3 domain				Znrf3	Zkscan6	Zfp933
chromatin remodeling complex	positive regulation of immune response				Znhit6	Zkscan17	Zfp90
apical junction complex	regulation of T cell activation				Zmynd8	Zfpm1	Zfp873
RNA binding	Pleckstrin homology				Zmym4	Zfp868	Zfp808
cell-cell junction	C-type lectin				Zmiz2	Zfp821	Zfp804a
DNA replication	B cell receptor signaling pathway				Zmiz1	Zfp800	Zfp747
cell junction	cell adhesion				Zkscan14	Zfp710	Zfp715
protein amino acid acylation	regulation of antigen receptor-mediated signaling pathway				Zfyve1	Zfp7	Zfp597
cytoplasmic vesicle	lysosome				Zfp956	Zfp691	Zfp57
desmosome	cytokine receptor activity				Zfp949	Zfp69	Zfp513
Phosphatidylinositol signaling system	regulation of protein kinase cascade				Zfp84	Zfp65	Zfp458
	cell migration				Zfp839	Zfp622	Zfp410
	leukocyte migration				Zfp831	Zfp62	Zfp384
	regulation of transcription from RNA polymerase II promoter				Zfp830	Zfp618	Zfand2a
	ETS				Zfp827	Zfp599	Zdhhc12
	actin cytoskeleton organization				Zfp811	Zfp593	Zc3h7a
	protein dimerization activity				Zfp787	Zfp553	Zbtbd6
	tube development				Zfp777	Zfp53	Zbed4
	tumor necrosis factor receptor binding				Zfp772	Zfp516	Yy2
	Zinc finger, RING-type				Zfp750	Zfp472	Ythdf3
	regulation of phosphorylation				Zfp746	Zfp459	Yes1
	antigen processing and presentation				Zfp706	Zfp456	Xpo1
	lymphocyte homeostasis				Zfp704	Zfp451	Wscd1
	Immunoglobulin domain				Zfp703	Zfp444	Wsb1
	leukocyte proliferation				Zfp668	Zfp428	Wnt5a
	regulation of immune effector process				Zfp664	Zfp36l2	Wdr96
	tyrosine-protein kinase				Zfp658	Zfp36	Wdr63
	GTPase regulator activity				Zfp652	Zfp346	Wdfy3
	immune effector process				Zfp646	Zfp334	Vps4b
	vasculature development				Zfp629	Zfp319	Vmo1
	regulation of phosphate metabolic process				Zfp628	Zfp296	Vcp
	adherens junction				Zfp623	Zfp292	Vcan
	chordate embryonic development				Zfp608	Zfp287	Vbp1
	lamellipodium				Zfp580	Zfp281	Vasn
	positive regulation of NF-kappaB transcription factor activity				Zfp574	Zfp217	Vash1
	Basic-leucine zipper (bZIP) transcription factor				Zfp566	Zfp180	Vapa
	positive regulation of transport				Zfp532	Zfp120	Utp23
	Toll-Interleukin receptor				Zfp526	Zfand5	Unc93a
	guanyl ribonucleotide binding				Zfp523	Zdhhc23	Unc13a
	ErbB signaling pathway				Zfp521	Zdhhc20	Ulbp1
	ATP				Zfp512	Zdhhc18	Uckl1
	nucleotide binding				Zfp507	Zdhhc14	Ubp1
	endocytosis				Zfp46	Zcchc6	Ube2t
	actin binding				Zfp408	Zcchc2	Ube2s
	negative regulation of molecular function				Zfp36l1	Zcchc10	Ube2q2
	TNFR/CD27/30/40/95 cysteine-rich region				Zfp365	Zc3hav1	Ube2l6
	negative regulation of defense response				Zfp362	Zc3h3	Ube2j2
	purine ribonucleotide binding				Zfp341	Zc3h12d	Ube2g1
	homeostatic process				Zfp330	Zc3h12c	Ube2e3
	regulation of interleukin-12 production				Zfp316	Zc3h10	Ube2d3
	negative regulation of macromolecule metabolic process				Zfp3	Zbtb9	Ube2d2a
	cytokine production				Zfp282	Zbtb45	Ube2c
	Caspase Recruitment				Zfp277	Zbtb42	Ubb
	cytosolic calcium ion homeostasis				Zfp266	Zbtb2	Ubald2
	transcription regulation				Zfp251	Zbtb17	U90926
	chemokine receptor activity				Zfp236	Zbtb11	Twistnb
	nucleoside-triphosphatase regulator activity				Zfp212	Zbp1	Twist2
	collagen				Zfp184	Zap70	Twf1
	mesenchymal cell differentiation				Zfp169	Yy1	Tusc1
	regulation of DNA binding				Zfp142	Ywhaz	Tubb1
	DEATH-like				Zfp13	Ywhah	Tspan6
	Signal transduction inhibitor				Zfp12	Ythdf2	Tsen15
	regulation of cell migration				Zfp113	Ythdf1	Tsc22d3
	regulation of peptidyl-serine phosphorylation				Zfp1	Ythdc1	Trim69
	embryonic placenta development				Zfhx3	Yrdc	Trim34b
	heparin-binding				Zfat	Ypel3	Trim21
	positive T cell selection				Zdhhc9	Yeats4	Treml1
	SH3 domain binding				Zdhhc7	Ydjc	Trem1
	regulation of MAPKKK cascade				Zdhhc3	Xylt2	Tra2b
	regulation of myeloid cell differentiation				Zdhhc21	Xylt1	Tpt1
	glycosyltransferase				Zcchc18	Xylb	Tpm4
	Apoptosis regulator Bcl-2, BH				Zcchc14	Xrn2	Tor1aip2
	Interleukin-1 receptor, type I/Toll precursor				Zcchc11	Xpr1	Tnni3k
	zinc-finger				Zc3h7b	Xlr4b	Tnfsf13
	regulation of cellular component size				Zc3h6	Xcr1	Tnfsf12
	cytolysis				Zc3h4	Xcl1	Tnfrsf23
	gland morphogenesis				Zc3h18	Xaf1	Tnfrsf12a
	BCL2-like apoptosis inhibitor				Zc3h13	Wwp2	Tnfrsf10b
	regulation of hydrolase activity				Zbtb8b	Wt1	Tnfaip8l1
	leukocyte activation during immune response				Zbtb8a	Wsb2	Tmsb15a
	negative regulation of immune response				Zbtb7c	Wnt9a	Tmsb10
	urogenital system development				Zbtb48	Wnt7b	Tmem88
	negative regulation of gene-specific transcription				Zbtb46	Wls	Tmem87a
	cell morphogenesis				Zbtb44	Wisp2	Tmem86b
	skeletal system development				Zbtb40	Wisp1	Tmem68
	membrane lipid metabolic process				Zbtb38	Wipf1	Tmem67
	integrin-mediated signaling pathway				Zbtb34	Whsc1l1	Tmem55b
	positive regulation of cellular component organization				Zbtb33	Whsc1	Tmem30a
	regulation of production of molecular mediator of immune response				Zbtb32	Wfikkn2	Tmem263
	insulin-like growth factor binding				Zbtb25	Wfdc17	Tmem26
	regulation of calcium ion transport				Zbtb24	Wee1	Tmem255a
	response to peptidoglycan				Zbtb22	Wdyhv1	Tmem251
	T cell receptor complex				Zbtb21	Wdr82	Tmem212
	ANK repeat				Zbtb18	Wdr81	Tmem181c-ps
	GTPase activation				Zbtb12	Wdr54	Tmem181b-ps
	positive regulation of interleukin-6 production				Zbtb1	Wdr43	Tmem179b
	T cell homeostasis				Zbed5	Wdr1	Tmem171
	apoptotic mitochondrial changes				Ypel1	Wdhd1	Tmem165
	GTP binding				Ybx1	Wdfy4	Tmed7
	regulation of epidermis development				Yap1	Wdfy1	Tlr8
	epithelial tube morphogenesis				Xrcc1	Was	Tlr7
	zymogen				Xpc	Vwa1	Tlr3
	detection of biotic stimulus				Xpa	Vsig10	Timm10b
	integrin complex				Xlr4c	Vps54	Tie1
	Dorso-ventral axis formation				Xlr4a	Vps37d	Tial1
	antigen processing and presentation of exogenous peptide antigen via MHC class I				Xkrx	Vps37b	Tia1
					Xab2	Vps18	Thsd1
					Wwc1	Vmp1	Tfr2
					Wrnip1	Vipr1	Tfpi2
					Wnt9b	Vipas39	Tex14
					Wnt6	Vdr	Tet2
					Wnt5b	Vcpip1	Tbx6
					Wnt4	Vcam1	Tbp
					Wnt10a	Vax2	Tbkbp1
					Wnk4	Vav3	Tagap1
					Wnk2	Vav2	Taf1d
					Wnk1	Vav1	Taf10
					Wipf3	Vat1	Tacr2
					Wipf2	Vasp	Sycp2
					Wif1	Vars	Sycp1
					Wibg	Vangl2	Suv39h2
					Wfs1	Vamp8	Sult6b1
					Wfdc3	Vamp5	Stk38
					Wfdc12	Vamp4	Steap1
					Wdtc1	Uvrag	St3gal4
					Wdr95	Utp3	Ssu2
					Wdr91	Utp18	Ssh2
					Wdr89	Utp15	Srsf7
					Wdr76	Uspl1	Srsf10
					Wdr74	Usp42	Srsf1
					Wdr73	Usp39	Srp9
					Wdr59	Usp37	Srd5a3
					Wdr5	Usp36	Spsb1
					Wdr47	Usp35	Spry4
					Wdr46	Usp31	Spred3
					Wdr31	Usp3	Spink6
					Wdr26	Usp25	Speer3
					Wdr24	Usp18	Sox7
					Wdfy2	Usp12	Soat2
					Wbscr17	Usf1	Snx24
					Wbp1l	Usb1	Snx18
					Wasf2	Urb2	Snrpb2
					Wars	Urah	Snhg6
					Wapal	Upp1	Sncb
					Wac	Uox	Smoc2
					Vwf	Unc5c	Smc1b
					Vwa2	Unc5b	Slfn9
					Vti1a	Unc13d	Slfn4
					Vstm5	Uhrf2	Slfn3
					Vsnl1	Uhrf1	Slc9b2
					Vsig4	Ucp2	Slc7a6os
					Vrk3	Ucn2	Slc6a17
					Vrk2	Uck2	Slc35d2
					Vrk1	Ubxn7	Slc35c2
					Vps53	Ubxn11	Slc35a5
					Vps51	Ubtd1	Slc25a47
					Vps39	Ubl3	Slc25a40
					Vps37c	Ube2z	Slc1a7
					Vps26b	Ube2ql1	Slc19a2
					Vps16	Ube2q1	Slc14a2
					Vps11	Ubash3b	Slc10a7
					Vpreb3	Ubash3a	Ska2
					Vprbp	Uba7	Sirpb1b
					Vmac	Uaca	Siglec15
					Vipr2	Tyrobp	She
					Vill	Tyk2	Shcbp1l
					Utf1	Txnrd1	Sft2d1
					Ust	Txk	Sf3b6
					Usp7	Twf2	Sf3b1
					Usp6nl	Tug1	Sez6l2
					Usp48	Tuft1	Serp2
					Usp44	Tube1	Sema3a
					Usp43	Tubb3	Sdcbp
					Usp30	Tuba1c	Scn5a
					Usp27x	Ttyh3	Scn3a
					Usp22	Ttpal	Satb2
					Usp11	Ttll3	Sass6
					Usp10	Ttc9	Sap25
					Usp1	Ttc7	Samd9l
					Usf2	Ttc39b	Samd15
					Uri1	Ttc12	S100a6
					Uprt	Tstd1	Rtp4
					Upk2	Tssk6	Rsrp1
					Upf3a	Tspyl3	Rspo3
					Upf2	Tspan9	Rsl24d1
					Upf1	Tspan4	Rsl1
					Upb1	Tspan33	Rsad2
					Unk	Tspan13	Rps8
					Unc5cl	Tspan11	Rps6ka2
					Unc5a	Tspan1	Rps28
					Unc13b	Tsku	Rps27
					Unc119b	Tshz3	Rps20
					Ulk4	Tsen54	Rps18
					Ulk1	Tsc22d4	Rps17
					Ugt1a1	Trpm2	Rps12
					Uchl5	Trpc6	Rpl12
					Uchl3	Trp53inp1	Robo4
					Uchl1	Trp53i11	Rnpep
					Ubxn4	Trmt44	Rnf183
					Ubxn10	Trip13	Rnf138
					Ubtf	Trim8	Rnaseh1
					Ubr7	Trim62	Rmrp
					Ubr5	Trim59	Rit1
					Ubr2	Trim47	Rilpl2
					Ubqln2	Trim46	Rhoj
					Ubn1	Trim30d	Rgl2
					Ube4b	Trim30a	Rell2
					Ube2v2	Trim29	Rdh8
					Ube2v1	Trim28	Rce1
					Ube2r2	Trim27	Rbm7
					Ube2h	Trim25	Rbm43
					Ubd	Trim14	Rbm39
					Ubald1	Trim11	Rbm12b2
					Uba2	Trib1	Rbm12b1
					U2af2	Trex1	Rasgrp3
					U2af1	Treml4	Rapsn
					Tyro3	Treml2	Rap2c
					Txnl4a	Trem3	Raet1d
					Txndc16	Trat1	Rad51ap1
					Twsg1	Tram1	Rab29
					Tvp23a	Trafd1	Rab11a
					Tut1	Traf7	Pydc4
					Tulp1	Traf5	Pydc3
					Tubgcp6	Traf3ip3	Pxk
					Tubgcp2	Traf3	Pvr
					Tubb5	Traf2	Pttg1
					Tubb2a-ps2	Traf1	Ptges3
					Ttll12	Tradd	Ptchd1
					Ttf1	Tra2a	Psmg3
					Ttc39a	Tpm3	Prune2
					Ttc30b	Tpd52	Prss23
					Ttc27	Tpbg	Prr11
					Ttc22	Tor4a	Prpf39
					Tssc1	Tor3a	Prpf38a
					Tsr3	Tor1aip1	Prox1
					Tspyl1	Topors	Prok2
					Tspan8	Topbp1	Prl3a1
					Tspan5	Tns4	Prkg2
					Tspan2	Tns3	Pram1
					Tshz1	Tnni3	Pqlc2
					Trpv4	Tnni1	Ppp4r2
					Trpv3	Tnnc1	Ppp1r3g
					Trps1	Tnn	Ppp1r35
					Trpm4	Tnip3	Ppp1cc
					Trpc4	Tnip2	Ppic
					Trp73	Tnip1	Ppfia4
					Trp63	Tnfsf9	Ppcdc
					Trp53bp2	Tnfsf8	Ppbp
					Trp53bp1	Tnfsf18	Polk
					Trmt6	Tnfsf15	Polb
					Trmt112	Tnfsf14	Pnp
					Trip10	Tnfsf13b	Plod1
					Trim65	Tnfsf11	Plekhf2
					Trim41	Tnfsf10	Plekha3
					Trim39	Tnfrsf9	Plau
					Trim37	Tnfrsf8	Pla2g4a
					Trim36	Tnfrsf4	Pkn3
					Trim34a	Tnfrsf26	Pkm
					Trim3	Tnfrsf21	Pkd2
					Trim26	Tnfrsf1b	Pisd-ps2
					Trim2	Tnfrsf14	Pilrb2
					Trim12a	Tnfrsf13b	Pilrb1
					Trib2	Tnfrsf11b	Pik3c2a
					Trex2	Tnfrsf11a	Pigv
					Trerf1	Tnfaip8l3	Pigm
					Trappc10	Tnfaip8l2	Pigf
					Tram2	Tnfaip8	Piga
					Traf6	Tnfaip3	Picalm
					Traf3ip2	Tnfaip2	Pi4k2b
					Traf3ip1	Tnf	Pfkfb4
					Trabd2b	Tnc	Pfdn4
					Trabd	Tmx4	Pecam1
					Tpsab1	Tmsb4x	Pea15a
					Tprn	Tmppe	Pdk3
					Tprg	Tmpo	Pde6d
					Tpra1	Tmf1	Pdcd10
					Tpr	Tmem86a	Pcdhga4
					Tph1	Tmem81	Pcdhb20
					Tpgs2	Tmem56	Pcdhb17
					Tpd52l1	Tmem54	Pcdh12
					Tox4	Tmem51	Pbp2
					Tox3	Tmem50a	Parp10
					Tox2	Tmem30b	Palb2
					Tox	Tmem252	Pak2
					Top2b	Tmem243	P4ha2
					Tonsl	Tmem221	P4ha1
					Tomm20	Tmem206	P2ry13
					Tom1l1	Tmem204	Oscar
					Tnrc6c	Tmem200b	Osbpl8
					Tnrc18	Tmem200a	Osbp2
					Tnpo2	Tmem2	Orc1
					Tnnt1	Tmem194b	Olfr810
					Tnmd	Tmem194	Olfr56
					Tnks2	Tmem19	Olfr110
					Tnfrsf19	Tmem185b	Ociad2
					Tnfrsf18	Tmem178	Oas2
					Tnfrsf13c	Tmem176b	Oas1h
					Tmub2	Tmem176a	Nus1
					Tmub1	Tmem173	Nup35
					Tmtc4	Tmem164	Nufip2
					Tmtc2	Tmem154	Ntpcr
					Tmtc1	Tmem150c	Nt5c3
					Tmprss6	Tmem150b	Nsg1
					Tmprss4	Tmem140	Nrp
					Tmprss11g	Tmem132e	Nr2f2
					Tmprss11e	Tmem132a	Nppa
					Tmprss11d	Tmem123	Npm1
					Tmprss11a	Tmem121	Npas4
					Tmod3	Tmem119	Nova2
					Tmem98	Tmem106a	Notch4
					Tmem9	Tmc8	Nostrin
					Tmem71	Tm6sf1	Nosip
					Tmem63b	Tm4sf19	Nog
					Tmem59l	Tlr9	Nmb
					Tmem59	Tlr6	Nlrp12
					Tmem57	Tlr2	Nipa2
					Tmem51os1	Tlr13	Nip7
					Tmem44	Tlr12	Nfe2l2
					Tmem40	Tlr1	Nefl
					Tmem248	Tln1	Necap1
					Tmem231	Tle4	Ndfip2
					Tmem214	Tk2	Ndel1
					Tmem190	Tjap1	Ndc80
					Tmem184a	Timp1	Ncapg2
					Tmem181a	Timeless	Ncapg
					Tmem178b	Tigit	Nat2
					Tmem170b	Tifab	Naip7
					Tmem139	Tifa	Naip6
					Tmem132c	Ticam2	Myef2
					Tmem131	Thy1	Myct1
					Tmem127	Themis2	Mx2
					Tmem125	Thbs4	Mtus2
					Tmem115	Thbs2	Mthfr
					Tmem108	Thbs1	Mtag2
					Tmem104	Thap1	Msx1os
					Tmem101	Tgtp2	Msh5
					Tmed8	Tgtp1	Msantd2
					Tmed10	Tgoln1	Ms4a6d
					Tmco6	Tgm4	Mrgpra2b
					Tmcc2	Tgm1	Mrgpra2a
					Tmcc1	Tgif2	Mospd4
					Tmc6	Tgif1	Mnda
					Tmc4	Tgfbi	Mmrn1
					Tmbim6	Tgfb3	Mmp1b
					Tma16	Tgfb2	Mmp10
					Tlr11	Tgfb1	Mllt11
					Tll1	Tfe3	Mlkl
					Tlk2	Tex9	Mitd1
					Tldc1	Tex10	Mis18bp1
					Tjp2	Tespa1	Miip
					Timp3	Terf1	Micall2
					Tigd5	Terc	Mgarp
					Ticrr	Tenm3	Med7
					Ticam1	Ten1	Mecom
					Tiam1	Tec	Mdfic
					Thumpd1	Tead3	Mcm10
					Thsd4	Tead2	Marcks
					Thrap3	Tdp2	Mapk15
					Thop1	Tctn1	Map4k5
					Thnsl2	Tctex1d2	Map4k3
					Themis	Tcfl5	Map3k7cl
					Them6	Tcf4	Magohb
					Them5	Tceal3	Maf
					Thap4	Tc2n	Ly6c2
					Tgm6	Tbxas1	Lsm8
					Tgm5	Tbx3	Lrr1
					Tgm2	Tbx21	Lrif1
					Tfip11	Tbx18	Loxl2
					Tff1	Tbx1	LOC102633315
					Tfeb	Tbpl1	Lipc
					Tfap4	Tbc1d9	Lin9
					Tfap2e	Tbc1d8	Lims1
					Tex40	Tbc1d2b	Lgals8
					Tex36	Tbc1d10c	Leprot
					Tex2	Tbc1d10b	Lcat
					Tex15	Tbc1d10a	Kras
					Tesc	Tbc1d1	Klrc3
					Tert	Tarm1	Klrc2
					Terf2	Tapbp	Klra9
					Tenm2	Tap2	Klra3
					Tef	Tap1	Klk4
					Tecpr2	Taok3	Klhl4
					Tead1	Tal1	Klf6
					Tdh	Tagln2	Kcnq3
					Tctex1d4	Tagln	Kcnj8
					Tcp11l1	Taf8	Kcmf1
					Tchp	Taf5l	Kbtbd7
					Tchhl1	Taf5	Katnbl1
					Tchh	Tacstd2	Kank3
					Tcf7l2	Tacr1	Itgb1
					Tcf3	Tacc3	Ist1
					Tcf24	Tab2	Iqcg
					Tcf12	Syt5	Insl6
					Tcap	Syt17	Il1bos
					Tbxa2r	Synj1	Il15ra
					Tbx3os2	Syngr2	Il15
					Tbrg1	Syngr1	Ikbip
					Tbcd	Syn1	Igf2r
					Tbc1d5	Syk	Ift22
					Tbc1d30	Syce2	Ifnb1
					Tbc1d22b	Swap70	Ifltd1
					Tbc1d22a	Suz12	Ifitm6
					Tbc1d2	Suv39h1	Ifitm5
					Tbc1d17	Susd2	Ifit3
					Tbc1d16	Sumf1	Ifi44l
					Tbc1d15	Sulf1	Ifi35
					Tbc1d14	Suco	Ifi204
					Tax1bp1	Styk1	Ifi202b
					Tapt1	Stxbp3a	Idua
					Taok2	Stxbp2	Icam2
					Tanc2	Stx7	Hus1
					Tagln3	Stx3	Htr2a
					Taf4a	Stx11	Htr1b
					Taf1c	Stra6	Hsf2
					Taf1b	Stk32c	Hpx
					Taf1a	Stk17b	Hps3
					Taf15	Stim2	Hoxd10
					Tada3	Stfa3	Hoxb8
					Tada2a	Stfa2l1	Hoxb6
					Tada1	Steap2	Hoxb2
					Tacc1	Stc1	Hoxa11os
					Tac4	Stat4	Hoxa11
					Sytl3	Stat3	Hnrnpll
					Sytl1	Stat1	Hnrnph3
					Syt9	Stard5	Hmga2
					Syt8	Stard3nl	Hmga1
					Syt6	Stap1	Hist1h2ad
					Syt13	St8sia6	Hilpda
					Syne4	St8sia4	Hey1
					Syne3	St8sia2	Hes7
					Suv420h1	St8sia1	Hcar2
					Surf6	St6galnac4	Haus2
					Supt6	St6galnac3	Hamp
					Supt5	St18	H60b
					Supt16	St14	H2-Q2
					Sun2	Ssh3	H2-Q1
					Sumo3	Ssh1	H2-K2
					Sult2b1	Srsf9	Gzmn
					Sugp1	Srpx2	Gyk
					Suclg2	Sri	Gusb
					Stxbp1	Srgap3	Gtpbp2
					Stx6	Srf	Gt(ROSA)26Sor
					Stx19	Src	Gpx1
					Strn4	Spty2d1	Gpr97
					Strn	Sptlc2	Gpr113
					Strip1	Spry1	Gpihbp1
					Strbp	Spred1	Golt1b
					Stox2	Sppl3	Golga7
					Ston1	Sppl2a	Gnpda1
					Stoml1	Spp1	Gng11
					Stmn2	Spon1	Gnb4
					Stmn1	Spns3	Gnal
					Stk40	Spns2	Gm9833
					Stk32a	Spn	Gm9199
					Stk11ip	Spint2	Gm826
					Stip1	Spin1	Gm7609
					Stfa1	Spic	Gm6904
					Stau1	Spib	Gm6634
					Stat5b	Spi1	Gm6034
					Stat5a	Sphk1	Gm5766
					Stard10	Specc1	Gm5741
					Star	Spdef	Gm5483
					Stag1	Spcs3	Gm5141
					St7	Spats2l	Gm5134
					St6galnac2	Spata6	Gm2115
					Ssx2ip	Spata13	Gm19434
					Ssrp1	Sp4	Gm19276
					Ssfa2	Sp140	Gm17066
					Ssbp3	Sp110	Gm16973
					Ss18l1	Sp100	Gm16701
					Ss18	Sox9	Gm16675
					Srxn1	Sox18	Gm16062
					Srsf4	Sos1	Gm14207
					Srsf12	Sorcs2	Gm14085
					Srrt	Socs6	Gm13251
					Srrm1	Socs5	Gm13152
					Srprb	Socs3	Gm12253
					Srp68	Socs2	Gm11127
					Srms	Socs1	Gm10872
					Srfbp1	Soat1	Gm10791
					Srebf2	Snx8	Glyatl3
					Sptssb	Snx5	Glrx
					Sptlc3	Snx30	Glrp1
					Sptbn2	Snx20	Glp2r
					Sptb	Snx11	Glp1r
					Spta1	Snw1	Gkn1
					Spryd3	Snrpe	Gk2
					Sprr4	Snn	Ghrl
					Sprr2i	Snip1	Gdf15
					Sprr2h	Snhg8	Gca
					Sprr2f	Snhg12	Gal
					Sprr2e	Snapc1	G2e3
					Sprr2d	Snai2	Foxf2
					Sprr2b	Snai1	Foxf1
					Sprr1b	Smpdl3b	Foxd2os
					Sprr1a	Smpd5	Fosl1
					Spred2	Smox	Fnip1
					Spock1	Smndc1	Fmo2
					Spo11	Smn1	Flt1
					Spire2	Smim3	Flcn
					Spink8	Smim24	Fgf21
					Spink7	Smg9	Fgd5
					Spink5	Smg7	Fgb
					Spink4	Smek1	Fcho2
					Spin2c	Smchd1	Fbxo30
					Spice1	Smc6	Fbxl5
					Sphk2	Smarcad1	Fam96a
					Spen	Smarca5	Fam76b
					Spdl1	Smap2	Fam72a
					Spcs2	Smad7	Fam71f2
					Spc24	Smad4	Fam46a
					Spata5	Smad1	Fam19a3
					Spata2l	Sln	Fam19a2
					Spata2	Slk	Fam174a
					Spast	Slit3	Fam131a
					Sparcl1	Slit2	Fam111a
					Spag1	Slfn8	F9
					Sox8	Slfn5	F630028O10Rik
					Sox4	Slfn2	F2rl3
					Sox13	Slfn10-ps	Exoc3l
					Sox12	Slfn1	Etnk1
					Sox10	Slco4a1	Esam
					Sowahb	Slco3a1	Erp27
					Sostdc1	Slco2a1	Ermard
					Sorcs1	Slco1a5	Ercc1
					Sorbs2	Slc9a7	Entpd3
					Soga1	Slc9a4	Ensa
					Socs7	Slc9a3r1	Enho
					Snx15	Slc8a1	Emp3
					Snrpg	Slc7a7	Emcn
					Snrpa1	Slc7a5	Eltd1
					Snrnp70	Slc7a2	Eldr
					Snrnp40	Slc7a11	Elavl1
					Snrnp35	Slc6a9	Eif2ak2
					Snrnp25	Slc6a8	Egfl7
					Snd1	Slc6a6	Eed
					Snapc2	Slc5a5	Ecm1
					Snai3	Slc46a3	Ece2
					Smyd5	Slc45a3	Ear2
					Smtnl1	Slc44a4	Dyrk4
					Smtn	Slc44a2	Drd2
					Smim13	Slc43a2	Dok5
					Smg6	Slc41a2	Dock4
					Smc5	Slc41a1	Dnm3os
					Smc3	Slc39a6	Dnase1l1
					Smc1a	Slc39a4	Dmxl2
					Smarce1	Slc39a14	Dll4
					Smarcd2	Slc38a2	Dlg4
					Smarcd1	Slc38a1	Dleu2
					Smarcc1	Slc37a2	Disp2
					Smarcb1	Slc35f6	Dimt1
					Smarca5-ps	Slc35e4	Ddx60
					Smap1	Slc35c1	Ddx4
					Smagp	Slc31a2	Ddit3
					Smad3	Slc30a7	Ddias
					Slurp1	Slc30a4	Dclre1c
					Slu7	Slc30a1	Dck
					Slmap	Slc2a9	Dbx2
					Slitrk1	Slc2a6	Dbndd2
					Slco5a1	Slc2a4rg-ps	D930028M14Rik
					Slco2b1	Slc2a3	D830046C22Rik
					Slc9a1	Slc2a1	D5Ertd605e
					Slc7a4	Slc29a3	D430036J16Rik
					Slc6a4	Slc25a45	D430020J02Rik
					Slc6a20a	Slc25a43	D330045A20Rik
					Slc6a2	Slc25a37	D1Ertd622e
					Slc6a19	Slc25a30	D15Ertd621e
					Slc6a15	Slc25a24	Cysltr1
					Slc6a14	Slc25a13	Cyp4f41-ps
					Slc5a9	Slc22a15	Ctsb
					Slc5a1	Slc20a1	Ctrl
					Slc52a3	Slc17a9	Ctla2b
					Slc52a2	Slc17a5	Crybb3
					Slc4a8	Slc16a6	Crybb1
					Slc4a1ap	Slc16a3	Crk
					Slc4a1	Slc15a4	Crem
					Slc46a2	Slc15a3	Cpd
					Slc3a2	Slc12a9	Coq10b
					Slc39a7	Slc12a7	Commd8
					Slc39a11	Slc12a6	Col27a1
					Slc39a1	Slc12a2	Coa4
					Slc35e1	Slc10a6	Cnrip1
					Slc34a2	Slamf9	Cnot7
					Slc29a4	Slamf8	Cmtr1
					Slc27a6	Slamf7	Cmpk2
					Slc27a4	Slamf6	Clta
					Slc27a3	Slain1	Cln5
					Slc26a9	Sla2	Cln3
					Slc26a2	Sla	Clk1
					Slc25a53	Skp2	Clec4a4
					Slc25a12	Skil	Clec2e
					Slc1a2	Skap2	Clec1a
					Slc1a1	Skap1	Cldn5
					Slc18a2	Siva1	Cks2
					Slc16a5	Sirt7	Cited2
					Slc16a14	Sirt1	Chkb
					Slc16a13	Sirpb1a	Cfl1
					Slc16a11	Sirpa	Cfb
					Slc15a2	Siglecg	Cetn4
					Slc15a1	Siglece	Cept1
					Slc14a1	Siglec5	Cep170
					Slc13a2	Siglec1	Cenpl
					Slc13a1	Sigirr	Cenpi
					Slc12a4	Sidt1	Cenpe
					Slamf1	Siah2	Cebpg
					Skint8	Siah1a	Ceacam18
					Skint7	Shroom2	Cdkl1
					Skint2	Shmt2	Cdh5
					Skint10	Shkbp1	Cdh10
					Six4	Shisa5	Cd93
					Sit1	Shc4	Cd38
					Sirt6	Sharpin	Cd200r4
					Sipa1l3	Sh3tc2	Ccr1l1
					Sipa1	Sh3rf3	Ccno
					Sim2	Sh3rf1	Ccnl1
					Siglech	Sh3pxd2b	Ccm2l
					Shroom4	Sh3bp4	Ccl9
					Shroom3	Sh3bp2	Ccl7
					Shroom1	Sh3bp1	Ccl12
					Shmt1	Sh3bgrl2	Ccl11
					Shisa2	Sh2d5	Ccdc85b
					Shh	Sh2d3c	Ccdc23
					Shf	Sh2d2a	Ccdc126
					Shd	Sh2d1b1	Catip
					Shc2	Sh2d1a	Casc1
					Shc1	Sh2b3	Capza2
					Shb	Sgsh	Capza1
					Shank2	Sgpp1	Camta1
					Shank1	Sgpl1	Camk2n2
					Sh3yl1	Sgms2	Camk2d
					Sh3rf2	Sgk3	Calb2
					Sh3d19	Sgk1	Cabp4
					Sh3bp5	Sfxn3	Cabp1
					Sgpp2	Sfrp2	Caap1
					Sftpd	Sfrp1	C5ar1
					Sft2d2	Sfn	C1ql1
					Sfswap	Sfmbt2	Bub1
					Sfpq	Sfmbt1	Bst1
					Sf3b4	Setdb2	Brox
					Sf3b2	Setdb1	Bri3
					Sf1	Set	Bnip2
					Sez6l	Sertad2	Bmp1
					Setd2	Sertad1	Bivm
					Setd1b	Serpine2	Bean1
					Sertad4	Serpine1	Bcl6b
					Serpini1	Serpinb9b	BC100451
					Serpinc1	Serpinb9	BC049715
					Serpinb7	Serpinb6b	BC030336
					Serpinb6d	Serpinb5	Bbs12
					Serpinb6c	Serpinb2	B4galt7
					Serpinb3a	Serpinb12	B430306N03Rik
					Serpinb1b	Serpina3i	B230216G23Rik
					Serpinb13	Serpina3g	Azi2
					Serpinb11	Serpina3f	AW046200
					Serpina9	Serp1	Atp7a
					Serpina3n	Senp5	Atp6v1b2
					Serpina3m	Senp2	Atp6v0b
					Serpina3j	Senp1	Atg5
					Serpina3h	Sema7a	Atf4
					Serpina12	Sema4d	Atf1
					Serpina10	Sema4c	Ascc3
					Serinc5	Sema3f	Asb4
					Serinc3	Selplg	Artn
					Serbp1	Selp	Arrdc3
					Senp6	Sell	Arl6ip6
					Senp3	Sectm1a	Arl14epl
					Sema6a	Sec14l2	Arl14ep
					Sema4g	Sdf2l1	Arglu1
					Sema4f	Sdcbp2	Arap3
					Sema4b	Sdc3	Apln
					Sel1l	Sdc1	Apbb2
					Sec61a1	Scube3	Apba2
					Sec24b	Scin	Ankrd66
					Sec14l4	Scimp	Ankrd50
					Sec11c	Schip1	Amdhd2
					Sdr9c7	Scarf2	Alpk1
					Sdr42e1	Scarf1	Akr1c13
					Sdr16c6	Scarb2	Akr1b8
					Sdr16c5	Sbno2	AK010878
					Sdk2	Sbno1	Aida
					Sdk1	Sash3	AI847159
					Sdad1	Sap30	AI427809
					Scyl3	Samsn1	Ager
					Scyl2	Samhd1	Adssl1
					Scx	Samd3	Adpgk
					Scube2	Samd10	Adamts16
					Scrg1	Samd1	Adam9
					Scpep1	Sall2	Acrbp
					Scnn1g	Saa3	Abracl
					Scnn1a	Saa2	Abhd17b
					Scn3b	Saa1	AA987161
					Scn2b	S1pr3	A930015D03Rik
					Scn1b	S1pr2	A730090N16Rik
					Scml4	S1pr1	A730008H23Rik
					Scgb2b27	S100a9	A630012P03Rik
					Scg5	S100a8	A530088E08Rik
					Scel	S100a4	A530046M15Rik
					Scd3	Rybp	A330021E22Rik
					Scarna9	Runx1	A330009N23Rik
					Scarna17	Rundc3b	A230046K03Rik
					Scarletltr	Rundc1	9930104L06Rik
					Scaper	Rufy4	9230102K24Rik
					Scap	Rufy3	8430423G03Rik
					Scamp2	Rtn4rl2	8430408G22Rik
					Scamp1	Rspo4	6330418K02Rik
					Scaf8	Rsph9	6330416G13Rik
					Scaf4	Rrp8	6030458C11Rik
					Scaf11	Rrp7a	5730507C01Rik
					Sbspon	Rrm2	4933432I03Rik
					Sbk2	Rqcd1	4933412O06Rik
					Sbf1	Rps9	4933407L21Rik
					Satb1	Rps7	4931431B13Rik
					Sart3	Rps6ka4	4930599N23Rik
					Sart1	Rps6ka1	4930544G11Rik
					Sars	Rps5	4930533B01Rik
					Sap30l	Rps24	4930503L19Rik
					Sap30bp	Rps11	4930479D17Rik
					Sap130	Rps10	4930447C04Rik
					Samd5	Rpph1	4930404I05Rik
					Samd14	Rpl7l1	4921524J17Rik
					Safb2	Rpl37a	4921508D12Rik
					Safb	Rpl37	4833427G06Rik
					Sae1	Rpl34	3110052M02Rik
					Saal1	Rpl27a	3110045C21Rik
					S1pr5	Rpl23	3110001I22Rik
					S1pr4	Rpl13	2810408I11Rik
					S100pbp	Rpl10a	2810008D09Rik
					S100g	Rpf1	2700099C18Rik
					S100a7a	Rpain	2410088K16Rik
					S100a3	Rp2h	2310035C23Rik
					S100a14	Ror2	2310030G06Rik
					Ryk	Rock1	2310001H17Rik
					Rxrb	Rnmt	2210414B05Rik
					Rxfp3	Rnh1	2210407C18Rik
					Rwdd3	Rnf38	2210404O09Rik
					Ruvbl1	Rnf31	2010204K13Rik
					Rusc1	Rnf25	2010002M12Rik
					Rufy1	Rnf220	1810065E05Rik
					Rtn4r	Rnf208	1810026B05Rik
					Rtkn	Rnf19b	1810013L24Rik
					Rtcb	Rnf180	1810011H11Rik
					Rspo2	Rnf169	1810008I18Rik
					Rspo1	Rnf157	1700125H03Rik
					Rsph3b	Rnf150	1700113A16Rik
					Rsf1	Rnf149	1700102P08Rik
					Rsc1a1	Rnf145	1700030C10Rik
					Rrs1	Rnf135	1700009P17Rik
					Rrp9	Rnf130	1700009N14Rik
					Rrp12	Rnf128	1700001K19Rik
					Rrp1	Rnf122	1700001C19Rik
					Rrm1	Rnf115	1600027J07Rik
					Rrbp1	Rnf114	1600020E01Rik
					Rpusd2	Rnf111	1600014C23Rik
					Rptoros	Rnf103	1110046J04Rik
					Rptor	Rnd3	1110028F18Rik
					Rptn	Rnd1
					Rps6kc1	Rnase6
					Rps6ka6	Rltpr
					Rps3	Rlim
					Rps26	Rlf
					Rps23	Ripk3
					Rps21	Ripk1
					Rps15	Rinl
					Rps14	Rin3
					Rps13	Rin1
					Rprd2	Rims3
					Rprd1b	Rilpl1
					Rpp25	Rictor
					Rpn1	Rhox5
					Rplp0	Rhov
					Rpl8	Rhog
					Rpl4	Rhof
					Rpl39	Rhod
					Rpl35a	Rhebl1
					Rpl30	Rhbdl2
					Rpl19	Rhbdf2
					Rpl14-ps1	Rgs9
					Rpl11	Rgs4
					Rph3al	Rgs2
					Rpgrip1	Rgs19
					Rpap3	Rgs16
					Rpap1	Rgs14
					Rpa2	Rgs11
					Rp9	Rgs10
					Ror1	Rgs1
					Rogdi	Rgn
					Rnps1	Rgag4
					Rnf44	Rfwd3
					Rnf43	Retnlg
					Rnf40	Rerg
					Rnf39	Renbp
					Rnf34	Rem1
					Rnf223	Relt
					Rnf222	Rell1
					Rnf216	Relb
					Rnf214	Rela
					Rnf207	Reg3g
					Rnf20	Reg1
					Rnf19a	Reep4
					Rnf187	Rdh12
					Rnf186	Rdh10
					Rnf185	Rcsd1
					Rnf166	Rcn2
					Rnf139	Rcc2
					Rnf113a2	Rcbtb1
					Rnf113a1	Rcan3
					Rnaseh2c	Rcan1
					Rnaseh2a	Rbpj
					Rnase2a	Rbp1
					Rnase10	Rbmxl1
					Rnase1	Rbmx2
					Rmnd5b	Rbms1
					Rmnd5a	Rbm3
					Rln3	Rbm22
					Ripk4	Rbl1
					Riok1	Rassf6
					Rims2	Rassf5
					Rimklb	Rassf4
					Rhpn2	Rassf2
					Rhou	Rassf1
					Rhobtb2	Rasl11a
					Rhob	Rasl10a
					Rhd	Rasip1
					Rhbg	Rasgrp1
					Rhbdd1	Rasgef1b
					Rgs3	Rasal3
					Rgs20	Rasal1
					Rgs12	Rasa4
					Rgmb	Rasa1
					Rfxap	Rara
					Rfx7	Rapgef5
					Rfx5	Rapgef4
					Rfx1	Rap2b
					Rfc3	Rap2a
					Rfc2	Rap1gds1
					Rexo4	Rap1gap2
					Retnla	Rap1b
					Rest	Ramp3
					Reps1	Ramp1
					Reg3b	Ralb
					Reep3	Rai14
					Reep2	Raet1e
					Recql5	Rad51
					Recql	Rac3
					Rec8	Rac2
					Rdh9	Rac1
					Rdh1	Rabgef1
					Rcor1	Rab8b
					Rcn1	Rab8a
					Rbp2	Rab5c
					Rbm8a	Rab4b
					Rbm5	Rab44
					Rbm45	Rab43
					Rbm42	Rab40c
					Rbm38	Rab3il1
					Rbm34	Rab39
					Rbm20	Rab31
					Rbm17	Rab27a
					Rbm15b	Rab25
					Rbm15	Rab21
					Rbm12	Rab20
					Rbm11	Rab17
					Rbm10	Rab15
					Rbl2	Rab11fip1
					Rbbp8nl	Pyhin1
					Rbbp7	Pygo2
					Raver1	Pycard
					Rassf9	Pxylp1
					Rassf10	Pxn
					Rasl11b	Pwwp2a
					Rasgrp4	Pwp1
					Rasef	Pvrl4
					Rasd2	Pvrl2
					Rapgefl1	Pvrl1
					Rapgef6	Pum2
					Rapgef2	Ptrh1
					Rapgef1	Ptprv
					Rap1gap	Ptprn
					Rangap1	Ptprk
					Ranbp9	Ptprj
					Ranbp3	Ptprcap
					Raly	Ptprc
					Ralgps2	Ptpn7
					Ralgds	Ptpn6
					Ralgapb	Ptpn22
					Rai1	Ptpn2
					Raet1a	Ptpn18
					Rae1	Ptpn12
					Rad18	Ptpn1
					Racgap1	Ptma
					Rabgap1l	Ptk7
					Rabgap1	Ptk2b
					Rabep2	Ptgs2
					Rab5a	Ptgir
					Rab4a	Ptgfrn
					Rab3d	Ptger4
					Rab39b	Ptbp3
					Rab35	Ptafr
					Rab26	Pstpip1
					Rab11fip5	Psrc1
					Rab11fip4	Pspn
					Rab11fip3	Psmg4
					Rab11b	Psme1
					R3hdml	Psmd10
					R3hdm2	Psmb8
					R3hcc1l	Psma8
					Qtrtd1	Psd4
					Qtrt1	Psap
					Qsox1	Prtn3
					Qser1	Prss8
					Qrich1	Prss46
					Pycr2	Prss41
					Pwwp2b	Prss35
					Pus7l	Prss30
					Pus7	Prrx2
					Pura	Prr7
					Pum1	Prr5l
					Puf60	Prr15l
					Ptprt	Prr13
					Ptprs	Prps2
					Ptpro	Prpf4
					Ptprg	Pros1
					Ptprf	Prom2
					Ptpra	Prnd
					Ptpn23	Prkx
					Ptpn21	Prkg1
					Ptpn13	Prkd2
					Ptplad1	Prkch
					Ptp4a3	Prkcd
					Ptk6	Prkcb
					Ptgs1	Prkar1b
					Ptgfr	Prkar1a
					Ptgds	Prkacb
					Ptch1	Prg4
					Ptbp1	Prf1
					Psors1c2	Prex1
					Psmf1	Prelid2
					Psmd9	Prdm4
					Psmd3	Prdm15
					Psmc3	Prdm1
					Psd	Prcp
					Psca	Pramef8
					Psapl1	Pramef12
					Prtg	Pqlc1
					Prss50	Ppt1
					Prss29	Pprc1
					Prss22	Ppp4c
					Prss2	Ppp3ca
					Prss16	Ppp2cb
					Prss12	Ppp1r21
					Prrg4	Ppp1r18
					Prrc2b	Ppp1r16b
					Prrc2a	Ppp1r15b
					Prr9	Ppp1r15a
					Prr24	Ppp1r13l
					Prr15	Ppp1r13b
					Prr12	Ppp1r12c
					Prpsap1	Ppp1r11
					Prpf6	Ppm1n
					Prpf38b	Ppm1j
					Prpf18	Ppap2c
					Proser2	Pou3f1
					Proser1	Pot1b
					Prom1	Pold3
					Prol1	Pold1
					Proc	Podxl
					Prob1	Podnl1
					Prmt3	Poc1b
					Prmt1	Pnpla7
					Prlr	Pnp2
					Prkcz	Pms2
					Prkcsh	Pml
					Prkcq	Pmepa1
					Prkci	Pmaip1
					Prkar2a	Plxnc1
					Prkab1	Plxna4os1
					Prickle2	Plvap
					Prickle1	Pltp
					Prg2	Plscr2
					Prep	Plscr1
					Prdm6	Plk2
					Prdm2	Plet1
					Pqbp1	Plekho2
					Ppp6r2	Plekho1
					Ppp6r1	Plekhn1
					Ppp3cc	Plekhm3
					Ppp2r5e	Plekhj1
					Ppp2r5c	Plekhg2
					Ppp2r2c	Plekhg1
					Ppp2r2a	Plekhf1
					Ppp1r9b	Plekhb2
					Ppp1r2	Plekha6
					Ppp1r1b	Plekha2
					Ppp1r10	Plekha1
					Ppm1g	Plek
					Ppm1d	Plec
					Ppip5k2	Pld4
					Ppil4	Pld3
					Ppil2	Pld1
					Ppil1	Plcl2
					Ppig	Plcl1
					Ppie	Plcg2
					Ppfia3	Plcb2
					Ppfia1	Plaur
					Ppat	Plagl2
					Ppan	Plac8
					Pou2f3	Pla2g7
					Pou2af1	Pla2g4c
					Porcn	Pla2g2d
					Pomk	Pla2g15
					Pomc	Pla1a
					Polr3e	Pkig
					Polr3d	Pkib
					Polr3c	Piwil4
					Polr3b	Piwil2
					Polr2h	Pitpnc1
					Polr2f	Pitpna
					Polr2e	Pithd1
					Polr2c	Pisd-ps1
					Polm	Pirb
					Poli	Pira6
					Pole	Pip5k1c
					Poldip3	Pip5k1a
					Pola2	Pip4k2a
					Pogz	Pim2
					Pogk	Pim1
					Pof1b	Pilra
					Pnpla1	Pik3r6
					Pnmal2	Pik3r5
					Plxnb1	Pik3cd
					Plxna4	Pik3ca
					Plxdc2	Pign
					Plscr3	Piezo2
					Plp2	Pid1
					Plod2	Pianp
					Plekhs1	Phldb3
					Plekhh1	Phldb2
					Plekhg6	Phf6
					Plekhb1	Phf23
					Plekha7	Phf13
					Plekha5	Phf11d
					Plek2	Phf11c
					Pld2	Phf11b
					Plcxd1	Phc2
					Plcg1	Phactr4
					Plcb3	Pgs1
					Plbd1	Pgm2l1
					Plat	Pgm1
					Pla2g4f	Pglyrp2
					Pla2g4b	Pglyrp1
					Pla2g2f	Pgf
					Pkp1	Pgap2
					Pknox2	Pfn1
					Pknox1	Pfdn5
					Pkn1	Per2
					Pkdcc	Per1
					Pkd2l2	Peli1
					Pitpnm3	Peg12
					Pirt	Pear1
					Pira2	Peak1
					Pip5k1b	Pdzd8
					Pip4k2c	Pdpn
					Pip4k2b	Pdlim4
					Pinx1	Pdlim2
					Pinlyp	Pdlim1
					Pinc	Pdgfrb
					Pik3r2	Pdgfb
					Pik3c3	Pdgfa
					Pik3c2b	Pde7b
					Pigr	Pde5a
					Pias1	Pde4b
					Pi4ka	Pde1b
					Pi4k2a	Pdcd1lg2
					Phyhip	Pdcd1
					Phtf1	Pctp
					Phlpp1	Pcsk9
					Phf7	Pcsk5
					Phf5a	Pcp4
					Phf3	Pck2
					Phf21a	Pcgf6
					Phf20	Pcgf5
					Phf2	Pcdhgc5
					Phf14	Pcdhgb1
					Phf10	Pcdhga10
					Phf1	Pcdhb9
					Phc3	Pbx3
					Phc1	Pbx2
					Phax	Pbx1
					Phactr1	Pawr
					Pgr	Patz1
					Pgpep1l	Parvg
					Pgm5	Parp9
					Pgbd5	Parp8
					Pgbd1	Parp14
					Pgap3	Parp12
					Pfn2	Parp11
					Pex26	Paqr8
					Pet117	Pappa
					Perp	Papd7
					Peo1	Panx1
					Penk	Pan3
					Pelp1	Pak1
					Peli3	Paip1
					Pdzrn3	Pafah1b3
					Pdzk1ip1	Padi4
					Pdzd4	Pacsin1
					Pdyn	P4ha3
					Pdia3	P2ry6
					Pdgfra	P2ry14
					Pdgfc	P2ry10
					Pde9a	P2rx7
					Pde8b	P2rx4
					Pdcd7	Ovol1
					Pdcd6ip	Otulin
					Pdcd4	Otud5
					Pdcd2l	Otud1
					Pdcd11	Ostm1
					Pdap1	Ostf1
					Pcsk7	Osmr
					Pcsk1	Osm
					Pcnxl3	Ormdl1
					Pcnt	Olr1
					Pcna	Olfr99
					Pcm1	Olfr111
					Pcid2	Olfm4
					Pcgf3	Ogfrl1
					Pcgf2	Ogfr
					Pced1b	Odc1
					Pcdhgc3	Ocstamp
					Pcdhgb6	Ocel1
					Pcdhgb2	Oaz1
					Pcdhga3	Oasl2
					Pcdhb7	Oasl1
					Pcdhac2	Oas1c
					Pcdh17	Oas1b
					Pcdh15	Oas1a
					Pcbp2	Oaf
					Pcbp1	Nxt1
					Pbxip1	Nxph4
					Pbrm1	Nxpe3
					Paxip1	Nxn
					Pax5	Nup98
					Parva	Nup210
					Pars2	Nufip1
					Parp2	Nudt21
					Parp1	Nuak2
					Parn	Nuak1
					Parg	Nts
					Pard6g	Ntn4
					Pard6b	Nt5e
					Pard3	Nt5c
					Paqr6	Nsl1
					Paqr5	Nrros
					Papss1	Nrp2
					Papln	Nrn1l
					Papl	Nrgn
					Papd5	Nrg1
					Panx3	Nras
					Panx2	Nrarp
					Pank2	Nradd
					Palm3	Nr4a1
					Palld	Nr2c2ap
					Pak4	Npy
					Pag1	Npc1
					Paf1	Noxred1
					Padi3	Nox4
					Padi1	Notch1
					Pacsin2	Nos2
					Pacs1	Nop9
					Pabpc1	Nol9
					Pa2g4	Nod2
					P4hb	Noc4l
					P2ry4	Nmi
					P2rx2	Nlrp3
					Ovol2	Nlrp1b
					Otud7b	Nlrc5
					Otub2	Nlrc4
					Otub1	Nlrc3
					Otop3	Nlgn2
					Otop2	Nkg7
					Otoa	Nkd2
					Osr1	Ninl
					Osbpl9	Ninj1
					Osbpl7	Ngp
					Osbpl5	Ngfrap1
					Osbpl10	Nfya
					Osbp	Nfkbiz
					Os9	Nfkbil1
					Oraov1	Nfkbie
					Oosp1	Nfkbid
					Omp	Nfkbib
					Olah	Nfkbia
					Oit1	Nfkb2
					Oip5	Nfkb1
					Ofd1	Nfe2
					Odf3b	Nfatc4
					Odf2	Nfatc2ip
					Ocln	Nfatc2
					Nxph1	Nfatc1
					Nxnl2	Nfasc
					Nxf7	Nfam1
					Nup62cl	Neurl3
					Nup50	Neurl1b
					Nup160	Neu1
					Nup133	Necap2
					Nup107	Ndufa4l2
					Numbl	Ndst1
					Numb	Ncstn
					Numa1	Ncr1
					Nudt3	Ncoa7
					Nudt17	Ncoa3
					Nudt14	Nckipsd
					Nudcd3	Nckap5l
					Nudc	Nckap1l
					Nucks1	Ncf4
					Nucb2	Ncf1
					Nucb1	Nceh1
					Nubp1	Ncam1
					Nub1	Ncald
					Ntrk1	Nbl1
					Ntng1	Nbeal2
					Ntn5	Nat14
					Ntn1	Nanos1
					Ntf5	Naip5
					Nt5c3b	Naip2
					Nsun2	Naf1
					Nsmaf	Nab2
					Nsg2	Nab1
					Nrxn2	Naa40
					Nrtn	Naa30
					Nrm	N4bp3
					Nrf1	N4bp1
					Nrd1	Myzap
					Npy1r	Mypop
					Npw	Myof
					Nptx1	Myo9b
					Npr2	Myo7a
					Nppc	Myo1g
					Npnt	Myo1e
					Npm3	Myo1d
					Nploc4	Myo1b
					Npas3	Myo10
					Noxo1	Mylip
					Notch3	Myh9
					Nos1ap	Myd88
					Nos1	Mycl
					Nop58	Myc
					Nop56	Myb
					Nop14	Mxra7
					Nom1	Mxi1
					Nolc1	Mxd1
					Nol11	Mx1
					Nol10	Mucl1
					Nod1	Muc20
					Noc2l	Muc15
					Nnt	Muc13
					Nmu	Muc1
					Nmrk1	Mtpn
					Nme5	Mtmr7
					Nlrp10	Mthfd2
					Nlgn1	Mthfd1l
					Nle1	Mterf1a
					Nkrf	Mta2
					Nkain1	Mt2
					Nipsnap1	Mt1
					Nipbl	Msx1
					Nipal4	Msr1
					Nipal3	Msn
					Nipal2	Msl2
					Nipa1	Msc
					Nhsl2	Ms4a7
					Nhsl1	Ms4a6c
					Nhs	Ms4a6b
					Nhp2	Ms4a4d
					Ngfr	Ms4a4c
					Ngdn	Ms4a4b
					Nfx1	Mrpl52
					Nfix	Mrgbp
					Nfatc3	Mreg
					Neu3	Mrc2
					Neu2	Mpzl3
					Neto2	Mpp6
					Net1	Mpg
					Nelfe	Mpeg1
					Nelfcd	Moxd1
					Nelfb	Mov10
					Nelfa	Morc3
					Nek7	Mogs
					Nek2	Mob3c
					Nedd9	Mob3a
					Nebl	Mndal
					Ndufs5	Mmp8
					Ndst2	Mmp3
					Ndp	Mmp25
					Ndnl2	Mmp14
					Ndnf	Mmp13
					Nde1	Mmp12
					Ncor2	Mmp11
					Ncoa6	Mmgt2
					Ncln	Mlxip
					Ncl	Mlph
					Nck2	Mllt6
					Ncdn	Mkx
					Nccrp1	Mkrn1
					Ncaph2	Mkl1
					Ncaph	Misp
					Ncapd2	Mis18a
					Nbea	Mis12
					Nav2	Minpp1
					Nav1	Mif
					Nat10	Mier2
					Nans	Mier1
					Nalcn	Midn
					Nagpa	Mical2
					Nacc1	Mical1
					Nacad	Mgp
					Naca	Mgat5
					Naaladl1	Mgat4a
					Naaa	Mgat3
					Naa35	Mgat2
					Naa15	Mgam
					N28178	Mfsd7b
					Myrf	Mfsd1
					Myoz2	Mfhas1
					Myo6	Mex3d
					Myo5c	Mex3c
					Myo5b	Mex3b
					Myo1h	Mex3a
					Myo18a	Metrnl
					Myl7	Mesdc1
					Myh8	Mepce
					Myh2	Meox1
					Myh14	Megf11
					Myh13	Mef2a
					Myh1	Med19
					Mycbpap	Med18
					Mybpc3	Med13l
					Mybpc1	Med10
					Mybl2	Mdm2
					Mybbp1a	Mdk
					Mtss1l	Mdga1
					Mtmr14	Mdfi
					Mtl5	Mctp1
					Mthfs	Mcpt8
					Mterfd2	Mcpt2
					Mtcl1	Mcpt1
					Mtbp	Mcpt-ps1
					Mta3	Mcoln2
					Mta1	Mcm4
					Msx2	Mcm2
					Mst1	Mcemp1
					Msl3l2	Mbtps2
					Msl1	Mbtd1
					Msi2	Mboat2
					Msh6	Mbd2
					Msh2	Mb21d1
					Ms4a1	Max
					Mrvi1	Matk
					Mrto4	Mast3
					Mrps10	Marveld3
					Mroh6	Marveld2
					Mroh1	Mark1
					Mrm1	Marf1
					Mrgprx2	Marcksl1
					Mrgpre	March1
					Mrgprb1	Mapkapk2
					Mre11a	Mapk7
					Mras	Mapk3
					Mpzl2	Mapk13
					Mpped2	Mapk11
					Mpp2	Map4k1
					Mpo	Map3k9
					Mphosph10	Map3k8
					Morn3	Map3k2
					Mon1b	Map2k1
					Mocos	Map1s
					Mob3b	Man2b1
					Mob1a	Man2a1
					Mmp7	Man1c1
					Mmp2	Maml3
					Mmp19	Maml2
					Mmp17	Mamdc2
					Mmp15	Malt1
					Mmel1	Mafk
					Mllt3	Mafg
					Mllt10	Maff
					Mlana	Mafb
					Mkl2	Maf1
					Mitf	Madd
					Mipol1	Macc1
					Mink1	M6pr
					Mill2	M1ap
					Mill1	Lyz1
					Mid1	Lypla2
					Micu2	Lyn
					Mib1	Lyl1
					Mia	Ly96
					Mgl2	Ly9
					Mgea5	Ly86
					Mgat1	Ly75
					Mfsd6	Ly6i
					Mfsd4	Ly6g6e
					Mfsd2a	Ly6d
					Mfi2	Luzp1
					Mfge8	Ltf
					Mfap3l	Ltbp2
					Mettl2	Ltb4r1
					Mettl14	Ltb
					Mettl13	Lst1
					Mertk	Lsr
					Men1	Lsp1
					Megf10	Lsm2
					Mef2b	Lrrk1
					Med4	Lrrfip2
					Med26	Lrrfip1
					Med24	Lrrc8c
					Med22	Lrrc8a
					Med17	Lrrc75a
					Med16	Lrrc55
					Med15	Lrrc42
					Med14	Lrrc4
					Med13	Lrrc32
					Mecp2	Lrrc25
					Meaf6	Lrrc16a
					Mdn1	Lrrc15
					Mdga2	Lrp8
					Mdc1	Lrp12
					Mcu	Lrp1
					Mcpt4	Lrmp
					Mcoln1	Lrch2
					Mcm9	Lrch1
					Mcm7	Lpxn
					Mcm6	Lphn3
					Mcm5	Lpcat4
					Mchr1	Lpcat2
					Mcc	Lpcat1
					Mbtps1	Lpar5
					Mboat1	Loxl4
					Mbnl3	Lox
					Mbnl1	LOC101056043
					Mblac1	LOC100503676
					Mbd5	Lmo2
					Mbd3	Lmnb1
					Mb	Lmbr1l
					Maz	Litaf
					Mau2	Lipn
					Mast2	Liph
					Mast1	Lipg
					Masp1	Lipa
					Mark4	Lingo1
					Mark2	Lin54
					Marco	Limk2
					March9	Limd2
					March6	Lima1
					Mapre3	Lilrb4
					Mapkbp1	Lilra6
					Mapk4	Lilra5
					Mapk1ip1l	Lif
					Map7d1	Lhfp
					Map7	Lgmn
					Map6d1	Lgalsl
					Map6	Lgals7
					Map3k5	Lgals3
					Map3k4	Lfng
					Map3k3	Leprotl1
					Map3k19	Lepr
					Map3k11	Lemd3
					Map2k4	Lemd2
					Map1b	Lef1
					Mansc1	Ldlrap1
					Manbal	Ldlrad4
					Man2b2	Lcp2
					Man2a2	Lcp1
					Man1b1	Lcn2
					Man1a2	Lck
					Mall	Lbr
					Mal2	Lbh
					Mak16	Layn
					Magi1	Lax1
					Magee1	Lats2
					Mag	Lat2
					Maea	Lat
					Madcam1	Lars2
					Mad1l1	Laptm5
					Mab21l3	Lama1
					Lzts2	Lalba
					Lzts1	Lair1
					Lyzl4	Lad1
					Lysmd2	Kynu
					Lyrm7	Ktn1
					Lypd6b	Krt8
					Lypd3	Krt7
					Lyg2	Krt6a
					Lyg1	Krt5
					Lyar	Krt19
					Ly6g6c	Krt18
					Ly6g5b	Kremen1
					Ltk	Kmo
					Ltbp4	Klrk1
					Lsm14a	Klri2
					Lsm12	Klri1
					Lrwd1	Klrg2
					Lrrn2	Klrg1
					Lrrcc1	Klrd1
					Lrrc8b	Klrb1f
					Lrrc75b	Klrb1c
					Lrrc58	Klrb1b
					Lrrc47	Klrb1a
					Lrrc46	Klra7
					Lrrc36	Klra5
					Lrrc28	Klra23
					Lrrc18	Klra2
					Lrrc10b	Klk1b27
					Lrrc1	Klk1
					Lrp5	Klhl6
					Lrp4	Klhl30
					Lrig3	Klf2
					Lrfn4	Klf16
					Lrfn3	Klf13
					Lrfn1	Klf12
					Lrba	Klf11
					Lrat	Klf10
					Lpo	Kit
					Lphn2	Kirrel
					Lphn1	Kifc1
					Lpar3	Kif5c
					Lpar1	Kif3c
					LOC100504608	Kif2a
					Lnx1	Kif26b
					Lmx1b	Kif21b
					Lmo4	Kif15
					Lmo1	Khnyn
					Lmntd2	Kdm7a
					Lmna	Kdm5b
					Llgl2	Kdm3a
					Llgl1	Kdm2b
					Lix1l	Kdm1a
					Lipm	Kctd12
					Lipk	Kctd11
					Lin7c	Kctd10
					Lin37	Kcns1
					Limk1	Kcnq1
					Limd1	Kcnn4
					Lig3	Kcnmb1
					Lig1	Kcnma1
					Lhx8	Kcnk13
					Lhfpl4	Kcnj2
					Lhfpl3	Kcnj10
					Lhfpl1	Kcnh1
					Lgr6	Kcng2
					Leprel2	Kcne4
					Lect1	Kcne3
					Ldoc1l	Kcnab2
					Lce6a	Kcnab1
					Lce3f	Kcna3
					Lce3e	Kbtbd2
					Lce3d	Kansl1l
					Lce3c	Kalrn
					Lce3b	Junb
					Lce3a	Jun
					Lce1m	Jdp2
					Lce1l	Jakmip1
					Lce1k	Jak2
					Lce1j	Jade2
					Lce1i	Itsn2
					Lce1h	Itpripl2
					Lce1g	Itpripl1
					Lce1f	Itprip
					Lce1d	Itpr3
					Lce1c	Itpkc
					Lce1b	Itm2c
					Lce1a2	Itln1
					Lce1a1	Itk
					Lbp	Itgb7
					Larp6	Itgb5
					Larp1	Itgb3
					Large	Itgb2
					Lamp5	Itgax
					Lamp3	Itgav
					Lamc3	Itgam
					Lama5	Itgal
					Lama3	Itga9
					Lag3	Itga5
					L3mbtl3	Itga4
					L3mbtl2	Itga3
					L1cam	Isg20l2
					Krtdap	Isg20
					Krtap8-1	Isg15
					Krtap7-1	Irx2
					Krtap4-7	Irx1
					Krtap4-1	Irgm2
					Krtap3-3	Irgm1
					Krtap2-4	Irg1
					Krtap17-1	Irf9
					Krtap13-1	Irf8
					Krtap11-1	Irf7
					Krtap1-3	Irf5
					Krt86	Irf2bpl
					Krt83	Irf2bp2
					Krt82	Irf1
					Krt81	Irak4
					Krt80	Irak3
					Krt79	Iqgap1
					Krt78	Iqce
					Krt77	Ipmk
					Krt75	Ipcef1
					Krt74	Ip6k1
					Krt73	Ints12
					Krt72	Insl3
					Krt71	Inpp5d
					Krt6b	Inip
					Krt42	Inhbb
					Krt34	Inhba
					Krt33b	Ing1
					Krt33a	Inf2
					Krt31	Ildr1
					Krt28	Il7r
					Krt27	Il7
					Krt26	Il6
					Krt23	Il3ra
					Krt2	Il2rg
					Krt15	Il2rb
					Krt14	Il2ra
					Krt13	Il27ra
					Krt10	Il27
					Krt1	Il23a
					Kri1	Il21r
					Kprp	Il20ra
					Kpnb1	Il1rn
					Kmt2e	Il1rl1
					Kmt2d	Il1rap
					Kmt2b	Il1r1
					Kmt2a	Il1f9
					Klra21	Il1b
					Klra18	Il1a
					Klra1	Il18rap
					Klk9	Il18r1
					Klk8	Il17rd
					Klk6	Il17ra
					Klk5	Il13ra2
					Klk1b1	Il13ra1
					Klk14	Il12rb1
					Klk12	Il12b
					Klk11	Il12a
					Klk10	Il11
					Klhl9	Il10rb
					Klhl42	Il10
					Klhl36	Ikzf3
					Klhl35	Ikzf1
					Klhl29	Ikbke
					Klhl18	Ikbkb
					Klhl15	Igtp
					Klhl14	Igsf6
					Klhl11	Igsf5
					Klf8	Igsf3
					Klc4	Igflr1
					Kiss1r	Igfbp7
					Kirrel3	Igfbp3
					Kifc3	Igfbp2
					Kif9	Igf1r
					Kif3b	Ifnlr1
					Kif22	Ifngr2
					Kif1a	Ifng
					Khsrp	Ifnar1
					Khdrbs3	Ifitm3
					Khdrbs1	Ifitm1
					Kera	Ifit2
					Keap1	Ifit1
					Kdm4c	Ifih1
					Kdm4b	Ifi47
					Kdm4a	Ifi44
					Kdm3b	Ifi30
					Kdm2a	Ifi203
					Kdf1	Ier5l
					Kctd14	Ier5
					Kctd1	Ier3
					Kcnmb4	Ier2
					Kcnk7	Id2
					Kcnk6	Icosl
					Kcnk5	Ice1
					Kcnk12	Icam1
					Kcnk1	Ica1
					Kcnj15	I830077J02Rik
					Kcng1	I830012O16Rik
					Kcnf1	I730030J21Rik
					Kcnd1	Hvcn1
					Kazn	Htra4
					Kat6b	Htr2b
					Kars	Hspa1b
					Kank4	Hspa1a
					Jund	Hsh2d
					Josd2	Hsd17b11
					Josd1	Hscb
					Jmy	Hsbp1l1
					Jarid2	Hs6st2
					Jak3	Hs6st1
					Jak1	Hs3st3b1
					Jag2	Hpse
					Jade3	Hpn
					Izumo4	Hpgds
					Ivl	Hpcal1
					Itpr1	Hoxd9
					Itpkb	Hoxb9
					Itm2b	Hoxb7
					Itih3	Hoxb3
					Itih2	Hook2
					Itgb8	Homer3
					Itgb6	Hnrnpa0
					Itgae	Hmox1
					Itga2b	Hmha1
					Itga11	Hmgb2
					Itga10	Hmcn1
					Isyna1	Hlx
					Isy1	Hltf
					Ism2	Hk3
					Ism1	Hk1
					Isl1	Hivep3
					Irx5	Hist3h2a
					Irx4	Hist2h4
					Irx3	Hif1a
					Irgc1	Hhipl1
					Irf6	Hhex
					Irf4	Hgf
					Iqcb1	Heyl
					Ipo8	Hexa
					Ip6k2	Hes1
					Invs	Herpud1
					Ints9	Herc6
					Ints6	Helz2
					Ints5	Hells
					Insc	Helb
					Inppl1	Heatr1
					Inpp5k	Hdc
					Inpp5b	Hcst
					Inpp4b	Hcls1
					Inpp4a	Hck
					Ino80e	Hc
					Ino80	Hbegf
					Inmt	Havcr2
					Ing5	Havcr1
					Incenp	Haus8
					Inadl	Haus6
					Ilf3	Hat1
					Il9r	Has2
					Il6st	Has1
					Il6ra	Hap1
					Il5ra	Hal
					Il4ra	Hace1
					Il33	H3f3b
					Il22ra1	H2afy
					Il21	H2-T24
					Il20rb	H2-T23
					Il1f8	H2-T22
					Il1f5	H2-Q8
					Il1f10	H2-Q5
					Il17re	H2-Q4
					Il17c	H2-Q10
					Il17b	H2-Ob
					Il12rb2	H2-Oa
					Ikzf4	H2-M3
					Ikzf2	H2-M2
					Igsf9	H2-L
					Igfl3	H2-K1
					Igfbp5	H2-Eb1
					Igfbp4	H2-Ea-ps
					Ift57	H2-DMb2
					Ift52	H2-DMb1
					Ift140	H2-DMa
					Ifrd2	H2-D1
					Ifngr1	H2-Bl
					Ifitm2	H2-Ab1
					Ifitm10	H2-Aa
					Ifi205	Gzmk
					Iffo2	Gzmg
					Id4	Gzmf
					Icos	Gzme
					Icmt	Gzmd
					Icam4	Gzmc
					Hunk	Gzmb
					Htr1d	Gxylt1
					Hsp90ab1	Guca1a
					Hsdl1	Gtse1
					Hsd17b2	Gtf2ird2
					Hs3st6	Gtf2a1
					Hs3st3a1	Gtdc1
					Hs2st1	Gsg2
					Hrnr	Gsg1
					Hpse2	Gsap
					Hps6	Grrp1
					Hp1bp3	Grn
					Hoxc11	Grk5
					Hopx	Grem2
					Hook1	Grem1
					Homez	Grb2
					Homer2	Grasp
					Hnrnpul2	Grap2
					Hnrnpu	Gramd1a
					Hnrnpm	Gpsm1
					Hnrnpl	Gpr85
					Hnrnpab	Gpr84
					Hmgxb4	Gpr68
					Hmgxb3	Gpr65
					Hmgcs2	Gpr55
					Hmg20b	Gpr39
					Hmg20a	Gpr35
					Hlf	Gpr31b
					Hlcs	Gpr18
					Hivep1	Gpr176
					Hist1h4j	Gpr174
					Hist1h2af	Gpr171
					Hirip3	Gpr162
					Hip1r	Gpr15
					Hif1an	Gpr141
					Hid1	Gpr137b-ps
					Hhipl2	Gpr137b
					Hhat	Gpr132
					Hgs	Gpr124
					Hes6	Gpnmb
					Herpud2	Gpm6b
					Hepacam2	Gpc1
					Hectd2	Gpatch3
					Hectd1	Gpank1
					Heca	Gp49a
					Heatr9	Gp1bb
					Hdgfrp3	Golm1
					Hdgfrp2	Golga5
					Hdac6	Gns
					Hdac5	Gnl1
					Hdac4	Gngt2
					Hdac11	Gng8
					Hdac1	Gng2
					Hbs1l	Gnb2l1
					Hbb-b1	Gnb1
					Haus5	Gnai2
					Hapln3	Gna15
					Haghl	Gna14
					Habp4	Gna13
					H60c	Gna12
					H2afz	Gmnn
					H2afy2	Gmip
					H2-M5	Gmfg
					H2-Eb2	Gmeb2
					H1fx	Gm9733
					H13	Gm8909
					Gyltl1b	Gm8773
					Guca2a	Gm8369
					Guca1b	Gm7102
					Gtpbp1	Gm6524
					Gtf3c5	Gm6377
					Gtf3c4	Gm5801
					Gtf3a	Gm5547
					Gtf2f2	Gm5535
					Gtf2f1	Gm5431
					Gstcd	Gm5416
					Gsk3a	Gm5150
					Gse1	Gm5129
					Gsdmc	Gm5086
					Gsdma3	Gm4841
					Gsdma	Gm3258
					Grk4	Gm3219
					Grip1	Gm2848
					Grik3	Gm20605
					Gria1	Gm1720
					Grhl3	Gm16907
					Grhl2	Gm16845
					Greb1	Gm16712
					Grb7	Gm15987
					Gramd1c	Gm15056
					Gramd1b	Gm14461
					Gpx3	Gm14446
					Gpx2	Gm14137
					Gpsm2	Gm14005
					Gprin2	Gm13889
					Gprc5d	Gm13710
					Gprc5c	Gm12250
					Gprc5a	Gm12185
					Gprasp2	Gm11974
					Gprasp1	Gm11944
					Gpr56	Gm11346
					Gpr33	Gm11110
					Gpr25	Gm10012
					Gpr182	Glycam1
					Gpr161	Gls
					Gpr153	Glod5
					Gpr146	Glipr1
					Gpr128	Glb1
					Gpr126	Gla
					Gpr125	Gjb3
					Gpr115	Git2
					Gpr107	Gipc2
					Gpn3	Gimap9
					Gpc4	Gimap8
					Gpbp1l1	Gimap7
					Gpatch8	Gimap6
					Gpatch4	Gimap5
					Gpatch2l	Gimap4
					Gpatch1	Gimap1
					Gpat2	Ggta1
					Gpalpp1	Ggt7
					Gp1ba	Gfra1
					Got2	Gfi1b
					Gon4l	Gfi1
					Golga7b	Gdpd3
					Golga4	Gdpd1
					Golga3	Gdi2
					Gnl2	Gdf6
					Gng4	Gdf3
					Gng12	Gcnt4
					Gnb1l	Gcnt2
					Gnaz	Gch1
					Gnaq	Gcc1
					Gnai3	Gbx2
					Gmeb1	Gbp9
					Gmds	Gbp8
					Gm973	Gbp7
					Gm94	Gbp5
					Gm8439	Gbp4
					Gm7694	Gbp3
					Gm6548	Gbp2b
					Gm608	Gbp2
					Gm5538	Gbp11
					Gm5478	Gbp10
					Gm5476	Gatm
					Gm5414	Gata3
					Gm53	Gas1
					Gm5124	Gar1
					Gm4944	Galnt9
					Gm4847	Galnt7
					Gm2a	Galnt6
					Gm266	Galnt3
					Gm2382	Galnt12
					Gm20554	Galnt10
					Gm19897	Galns
					Gm1966	Galc
					Gm19345	Gal3st4
					Gm1821	Gadd45b
					Gm1821	Gabrb3
					Gm17801	Gabpb1
					Gm17727	Gab2
					Gm16998	Fzd7
					Gm15350	Fyb
					Gm14057	Fxyd5
					Gm13807	Fxyd4
					Gm13212	Fut7
					Gm13178	Fut4
					Gm13177	Fut10
					Gm13124	Fuca2
					Gm13032	Ftl1
					Gm12238	Fstl3
					Gm11992	Fscn1
					Gm11938	Frzb
					Gm11651	Frrs1
					Gm11562	Frmd8
					Gm11559	Frmd6
					Gm11545	Frmd4a
					Gm11149	Frk
					Gm10863	Frem1
					Gm10416	Fpr2
					Gm10364	Fpr1
					Gm10336	Foxs1
					Gltscr2	Foxp1
					Gltscr1l	Foxo3
					Gltscr1	Foxj2
					Gltp	Foxa1
					Glt28d2	Fosl2
					Gli2	Fos
					Gli1	Folr1
					Glg1	Fnip2
					Gle1	Fndc3b
					Gjb6	Fndc3a
					Gjb5	Fnbp4
					Gjb4	Fnbp1l
					Gjb2	Fnbp1
					Gja4	Fmod
					Gja1	Fmnl3
					Git1	Fmnl1
					Gipc1	Fmn1
					Gid8	Flt4
					Ggt5	Flt3
					Ggt1	Flnb
					Ggct	Fli1
					Gga1	Fkbp5
					Gfra2	Fkbp1b
					Gfod2	Fkbp10
					Gemin8	Fjx1
					Gemin4	Fhl3
					Gdpgp1	Fhl2
					Gdpd2	Fhad1
					Gdnf	Fgr
[truncated: 1,002 more rows]
